# Supplementary material for: Identifying a Novel Bile Salt Hydrolase from the Keystone Gut Bacterium Christensenella minuta
Source: Microorganisms. 2021 Jun 9;9(6):1252. doi: 10.3390/microorganisms9061252 (PMC8228234; doi:10.3390/microorganisms9061252)
Supplement: Supplementary file 1 [file microorganisms-09-01252-s001.zip]

Archive with 4 entries (4 files):
- .DS_Store
- BSH-DBase.fasta
- Dejean-Microorganisms-Suppl-Tables.xlsx
- microorganisms-1225367-supplementary-english.pdf
