# Supplementary material for: Identifying a Novel Bile Salt Hydrolase from the Keystone Gut Bacterium Christensenella minuta
Source: Microorganisms. 2021 Jun 9;9(6):1252. doi: 10.3390/microorganisms9061252 (PMC8228234; doi:10.3390/microorganisms9061252)
Supplement: Supplementary file 1 [file microorganisms-09-01252-s001.zip › BSH-DBase.fasta]

>WP_000273362.1 MULTISPECIES: choloylglycine hydrolase [Bacillus cereus group]
MYEVKGYFSSLKGSHYDIGKQQGEFVKNHSYLIPQFIQLNHLVSENFWAESRNILNQYCPGVNEEIEGFC
EVLKIPSKHMMYYYQNLLKAGCSHCVLLPKKTDSKHTYVLRNYDLSPKIDDMRFCSTHVEGAYAHSGFST
FYFGRTEGVNEHGLSVTFSACGQPVGNIAGLRKPVLSGLQCFTVIRVILEKCKNVQEAKSLIVEMPIASN
INLIVADPLDAARIEIFDGYKSITTINEENQDFIVSTNHAISLPIQKLNSRRLEQSTNRYHTLYDHLNRN
EQVSMESLKGLVEKEYPTGLTVHNYEEWFGTLHSVLFDLHNHTMNICFGSPLFNDWYSLKVGESLSFSEV
NVKFKNKTYADFWREEHNELIPKE

>WP_000273363.1 choloylglycine hydrolase [Bacillus wiedmannii]
MYEVKGYFSSLKGSHYDIGRQQGEFVKSHPYLIPQFIQQEHLVSDNYWTESRNILNQYCPGINEEFDGFC
EVLKIPARNMMYYYQTLLKAGCSHCVVLPKKTDSKHTYVLRNYDLSPKIDDMRFCSTHVEGAYAHSGFST
FYFGRTEGVNEHGLAVTFSACGQPVGSIEGLRKPVLNGLQCFAVIRVLLEKCKNVQEAISLVDEMPIASN
INLIVADPLDAARIEIFDGFKSITTIDEESHDFIVSTNHAISLPIQKLNNRRLEQSTNRYHTLYEYLNQN
ELVSMKSLKGLVEKEYPTGLTVHNYEEWFGTLHSVLFDLHNRTMNICFGSPIFNDWYSLKVGESLSFSKV
NVKFNNKTYTNFWKEERY

>WP_000273364.1 choloylglycine hydrolase [Bacillus wiedmannii]
MYEVKGYFSSLKGSHYDIGRQQGEFVKSHPYLIPQFIQQEHLVSDNYWTESRNILNQYCPGINEEIDGFC
EVLKIPARNMMYYYQTLLKAGCSHCVVLPKKTDSKHTYVLRNYDLSPKIDDMRFCSTHVEGAYAHSGFST
FYFGRTEGVNEHGLAVTFSACGQPVGSIEGLRKPVLNGLQCFAVIRVLLEKCKNVQEAISLVDEMPIASN
INLIVADPLDAARIEIFDGFKSITTIDEESHDFIVSTNHAISLPIQKLNNRRLEQSTNRYHTLYEYLNQN
ELVSMKSLKGLVEKEYPTGLTVHNYEEWFGTLHSVLFDLHNRTMNICFGSPIFNDWYSLKVGESLSFSKV
NVKFNNKTYTNFWKEERY

>WP_000285205.1 choloylglycine hydrolase [Bacillus wiedmannii]
MYQVKGYFSSLKGSHYDIGKQQGEFVKNHPYLIPQFIQQEHLVSDNYWTESRNILNQYCPGINEEIEGFC
EVLKIPARNLMYYYQTLLKAGCSHCVVLPKKTDSKHTYVLRNYDLSPKIDDMRFCSTHVEGEYVHSGFST
FYFGRTEGVNEHGLSVTFSACGQPVGNIEGLRKPVLSGLQCFAVIRVLLEKCKNVQEAISLVDEMPIASN
INLIVADPLDAARIEIFDGFKSITTIDEENQNFIVSTNHAISLSVQKLNNRRLEQSTNRYYTLYEHLNRN
EQVSMDSLKELVEREYPTGLTVHNYEEWFGTLHSVLFDLHNRTMNICFGSPLFNDWYSLKVGGSLSFSQV
NVKFNNKTYTDFWREECY

>WP_000285206.1 MULTISPECIES: choloylglycine hydrolase [Bacillus]
MYQVKGYFSSLKGSHYDIGKQQGEFVKNHPYLIPQFIQQEHLVSDNYWTESRNILNQYCPGINEEIEGFC
EVLKIPARNLMYYYQTLLKAGCSHCVVLPKKTDSKHTYVLRNYDLSPKIDDMRFCSTHVEGEYVHSGFST
FYFGRTEGVNEHGLSVTFSACGQPVGNIEGLRKPVLSGLQCFAVIRVLLEKCKNVQEAISLVDEVPIASN
INLIVADPLDAARIEIFDGFKSITTIDEENQNFIVSTNHAISLSVQKLNNRRLEQSTNRYYTLYEHLNRN
EQVSMDSLKELVEREYPTGLTVHNYEEWFGTLHSVLFDLHNRTMNICFGSPLFNDWYSLKVGGSLSFSQV
NVKFNNKTYTDFWREECY

>WP_000285210.1 MULTISPECIES: choloylglycine hydrolase [Bacillus]
MYQVKGYFSSLKGSHYEIGKQQGEFVKQHPYLIPQFIQKENLISHQHWTESRNILHNYCPGINEEIEGFC
EVLKIPSENMMYYYQTLLKAGCSHCAVLPKKTDLKHTYVLRNYDLSPVIDDMRFCSTHVEGAYAHSGFST
QYFGRTEGVNEHGLSVTFSACGQPVGNIAGLRKPAVSGLQCFAVIRVLLEKCKNVQEAKSLIEEIPIASN
MNLIVADPVDAVCIEIFDGYKSIITIVEESQDFIVSTNHAISLPIQKLNSRRLEQSTNRYHTLYEHLNRN
EQVSIASLKGLVQKEYPAGLTVHNYEEWFGTLHSVLFDLHECTMNICFGSPLLNDWYSLEVGGSLPFSEV
NVNFENKTYTDFWREENNKLIPKG

>WP_000285211.1 MULTISPECIES: choloylglycine hydrolase [Bacillus]
MYQVKGYFSSLKGSHYEIGKQQGEFVKQHPYLIPQFIQKENLISHQHWTESRNILHNYCPGINEEIEGFC
EVLKIPSENMMYYYQTLLKAGCSHCAVLPKKTDLKHTYVLRNYDLSPVIDDMRFCSTHVEGAYAHSGFST
QYFGRTEGVNEHGLSVTFSACGQPVGNIAGLRKPAVSGLQCFAVIRVLLEKCKNVQEAKSLIEEIPIASN
MNLIVADPVDAVCIEIFDGYKSIITIVEESQDFIVSTNHAISLPIQKLNSRRLEQSTNRYHTLYEHLNRN
EQVSIESLKGLVQKEYPAGLTVHNYEEWFGTLHSVLFDLHECTMNICFGSPLLNDWYSLEVGGSLPFSEV
NVNFENKTYTDFWREENNKLIPKG

>WP_000285212.1 MULTISPECIES: choloylglycine hydrolase [Bacillus cereus group]
MYQVKGYFSSLKGSHYEIGKQQGEFVKQHPYLIPQFIQKENLISHQHWTESRNILHNYCPGINEEIEGFC
EVLKIPSENMMYYYQTLLKAGCSHCAVLPKKTDLKHTYVLRNYDLSPVIDDMRFCSTHVEGAYAHSGFST
QYFGRTEGVNEHGLSVTFSACGQPVGNIAGLRKPAVSGLQCFAVIRVLLEKCKNVQEAKSLIEEIPIASN
MNLIVADPVDAVCIEIFDGYKSIITIVEESQDFIVSTNHAISLPIQKLNSRRLEQSTNRYQTLYEHLNRN
EQVSIESLKGLVQKEYPAGLTVHNYEEWFGTLHSVLFDLHECTMNICFGSPLLNDWYSLEVGGSLPFSEV
NVNFENKTYTDFWREEYNKLIPQE

>WP_000285213.1 choloylglycine hydrolase [Bacillus cereus]
MYQVKGYFSSLKGSHYEIGKQQGEFVKQHPYLIPQFIQKENLISHQHWTESRNILHNYCPGINEEIEGFC
EVLKIPSENMMYYYQTLLKAGCSHCAVLPKKTDLKHTYVLRNYDLSPVIDDMRFCSTHVEGAYAHSGFST
QYFGRTEGVNEHGLSVTFSACGQPVGNMAGLRKPAVSGLQCFAVIRVLLEKCKNVQEAKSLIEEIPIASN
MNLIVADPLDAVCIEIFDGYKSIITIVEESQDFIVSTNHAISLPIQKLNSRRLEQSTNRYHTLYEHLNRN
EQVSIESLKGLVQKEYPAGLTVHNYEEWFGTLHSVLFDLHECTMNICFGSPLLNDWYSLEVGGSLPFSEV
NVNFENKTYTDFWREENNKLIPKG

>WP_000285214.1 MULTISPECIES: choloylglycine hydrolase [Bacillus]
MYQVKGYFSSLKGSHYEIGKQQGEFVKQHPYLIPQFIQKENLISHQHWTESRNILHNYCPGINEEIEGFC
EVLKIPSENMMYYYQTLLKAGCSHCAVLPKKTDLKHTYVLRNYDLSPVIDDMRFCSTHVESAYAHSGFST
QYFGRTEGVNEHGLSVTFSACGQPVGNMTGLRKPAVSGLQCFAVIRVLLEKCKNVQEAKSLIEEIPIASN
MNLIVADPVDAVCIEIFDGYKSIITIVEESQDFIVSTNHAISLPIQKLNSRRLEQSTNRYHTLYEHLNRN
EQVSIESLKGLVQKEYPAGLTVHNYEEWFGTLHSVLFDLHECTMNICFGSPLLNDWYSLEVGGSLPFFEM
NVNFENKTYTDFWREENNKLIPKG

>WP_000285215.1 choloylglycine hydrolase [Bacillus thuringiensis]
MYQVKGYFSSLKGSHYEIGKQQGEFVKQHPYLIPQFIQKENLISHQHWTESRNILHNYCPGINEEIEGFC
EVLKIPSENMMYYYQTLLKAGCSHCAVLPKKTDLKHTYVLRNYDLSPVIDDMRFCSTHVESAYAHSGFST
QYFGRTEGVNEHGLSVTFSACGQPVGNMTGLRKPAVSGLQCFAVIRVLLEKCKNVQEAKSLIEEIPIASN
MNLIVADPVDAVCIEIFDGYKSIITIVEKSQDFIVSTNHAISLPIQKLNSRRLEQSTNRYHTLYEHLNRN
EQVSIESLKGLVQKEYPAGLTVHNYEEWFGTLHSVLFDLHECTMNICFGSPLLNDWYSLEVGGSLPFFEM
NVNFENKTYTDFWREENNKLIPKG

>WP_000285216.1 choloylglycine hydrolase [Bacillus anthracis]
MYQVKGYFSSLKGSHYEIGKQQGEFVKQHPYLIPQFIQKENLISHQHWTESRNILHNYCPGINEEIEGFC
EVLKIPSENMMYYYQTLLKAGCSHCAVLPKKTDLKHTYVLRNYDLSPVIDEMRFCSTYVEGAYAHSGFST
QYFGRTEGVNEHGLSVTFSACGQPVGNIAGLRKPAVSGLQCFAVIRVLLEKCKNVQEAKSLIEEIPIASN
MNLIVADPLDAVCIEIFDGYKSIITTVEESQDFIVSTNHAISLPIQKLNSRRLEQSTNRYHTLYEHLNRN
EQVSIESLKRLVQIEYPAGLTVHNYEEWFGTLHSVLFDLHECTMNICFGSPLFNDWYSLEVGGSLPFSEV
NVNFENKIYTDFWREENNKLIPKG

>WP_000285217.1 MULTISPECIES: choloylglycine hydrolase [Bacillus]
MYQVKGYFSSLKGSHYEIGKQQGEFVKQHPYLIPQFIQKENLISHQHWTESRNILHNYCPGINEEIEGFC
EVLKISSENMMYYYQTLLKAGCSHCAVLPKKTDLKHTYVLRNYDLSPVIDDMRFCSTHVEGAYAHSGFST
QYFGRTEGVNEHGLSVTFSACGQPVGNIAGLRKPAVSGLQCFAVIRVLLEKCKNVQEAKSLIEEIPIASN
MNLIVADPVDAVCIEIFDGYKSIITIVEESQDFIVSTNHAISLPIQKLNSRRLEQSTNRYHTLYEHLNRN
EQVSIESLKGLVQKEYPAGLTVHNYEEWFGTLHSVLFDLHECTMNICFGSPLLNDWYSLEVGGSLPFSEV
NVNFENKTYTDFWREENNKLIPKG

>WP_000285218.1 MULTISPECIES: choloylglycine hydrolase [Bacillus]
MYQVKGYFSSLKGSHYEIGKQQGEFVKQHPYLIPQFIQKENVISHQHWTESRNILHNYCPGINEEIEGFC
EVLKISSENMMYYYQTLLKAGCSHCAVLPKKTDLKHTYVLRNYDLSPVIDDMRFCSTHVEGAYAHSGFST
QYFGRTEGVNEHGLSVTFSACGQPVGNIAGLRKPAVSGLQCFAVIRVLLEKCKNVQEAKSLIEEIPIASN
MNLIVADPVDAVCIEIFDGYKSIITIVEESQDFIVSTNHAISLPIQKLNSRRLEQSTNRYHTLYEHLNRN
EQVSIESLKGLVQKEYPAGLTVHNYEEWFGTLHSVLFDLHECTMNICFGSPLLNDWYSLEVGGSLPFSEV
NVNFENKTYTDFWREENNKLIPKG

>WP_000285219.1 MULTISPECIES: choloylglycine hydrolase [Bacillus cereus group]
MYQVKGYFSSLKGSHYEIGKQQGEFVKQHPYLITQFIQKEKLISHQHWTESRNILHNYCPGINEEIEGFC
EVLKIPSENMMYYYQTLLKAGCSHCAVLPKKTDLKHTYVLRNYDLSPKIDDMRFCSTHVEGAYAHSGFST
QYFGRTEGVNEHGLAVTFSACGQPVGNIEGLRKPVVSGLQCFAVIRLLLEKCKNVQEAKSLIEEIPIASN
MNLIVADPLDAVCIEIFDGYKSIITIVEKSQDFIVSTNHAISLPIQKLNSRRLEQSTNRYHTLYEHLNRN
EQVSIESLKGLVQKEYPAGLTVHNYEEWFGTLHSVLFDLHECTMNICFGSPLLNDWYSLEVGESLPFSEV
NVNFENKTYTDFWREENNKLIPKG

>WP_000285224.1 choloylglycine hydrolase [Bacillus thuringiensis]
MYQVKGYFSSLKGSHYKIGKQQGEFVKQHPYLIPQFIQKENLISHQHWTESRNILHNYCPGINEEIEGFC
EVLKIPSENMMYYYQTLLKAGCSHCAVLPKKTDLKHTYVLRNYDLSPKIDDMRFCSTHVEGAYAHSGFST
QYFGRTEGVNEHGLAVTFSACGQPVGNIEGLRKPVVSGLQCFAVIRLLLEKCKNVQEAKSLIEEIPIASN
MNLIVADPVDAVCIEIFDGYKSIITIVEESQDFIVSTNHAISLPIQKLNSRRLEQSTKRYHTLYEHLNRN
EQVSIESLKGLVQKEYPAGLTVHNYEEWFGTLHSVLFDLHECTMNICFGSPLLNGWYSLEVGGSLPFSEV
NVNFENKTYTDFWREEYNKLIPKG

>WP_000285225.1 choloylglycine hydrolase [Bacillus cereus]
MYQVKGYFSSLKGSYYEIGKQQGEFVKQHPYLIPQFIQKENLISHQHWTESRNILHNYCPGINEEIEGFC
EVLKIPSENMMYYYQTLLKAGCSHCAVLPKKTDLKHTYVLRNYDLSPVIDDMRFCSTHVESAYAHSGFST
QYFGRTEGVNEHGLSVTFSACGQPVGNMTGLRKPAVSGLQCFAVIRVLLEKCKNVQEAKSLIEEIPIASN
MNLIVADPVDAVCIEIFDGYKSIITIVEEGQDFIVSTNHAISLPIQKLNSRRLEQSTNRYHTLYEHLSRN
EQVSIESLKGLVQKEYPAGLTVHNYEEWFGTLHSVLFDLHECTMNICFGSPLLNDWYSLEVGGSLPFFEM
NVNFENKTYTDFWREENNKLIPKG

>WP_000285226.1 choloylglycine hydrolase [Bacillus cereus]
MYQVKGYFSSLKGSYYEIGKQQGEFVKQHPYLIPQFIQKENLISHQHWTESRNILHNYCPGINEEIEGFC
EVLKIPSENMMYYYQTLLKAGCSHCAVLPKKTDLKHTYVLRNYDLSPVIDDMRFCSTHVESAYAHSGFST
QYFGRTEGVNEHGLSVTFSACGQPVGNMTGLRKPAVSGLQCFAVIRVLLEKCKNVQEAKSLIEEIPIASN
MNLIVADPVDAVCIEIFDGYKSIITIVEESQDFIVSTNHAISLPIQKLNSRRLEQSTNRYHTLYEHLSRN
EQVSIESLKGLVQKEYPAGLTVHNYEEWFGTLHSVLFDLHECTMNICFGSPLLNDWYSLEVGGSLPFFEM
NVNFENKTYTDFWREENNKLIPKG

>WP_000285239.1 MULTISPECIES: choloylglycine hydrolase [Bacillus]
MYQVKGYFSSLRGSHYEIGKQQGEFVKQHPYLIPQFIQKENLISHQHWTESRNILHNYCPGINEEIEGFC
EVLKIPSENMMYYYQTLLKAGCSHCAVLPKKTDLKHTYVLRNYDLSPVIDDMRFCSTHVEGAYAHSGFST
QYFGRTEGVNEHGLSVTFSACGQPVGNIAGLRKPAVSGLQCFAVIRVLLEKCKNVQEAKSLIEEIPIASN
MNLIVADPLDAVCIEIFDGYKSIITIVEESQDFIVSTNHAISLPIQKLNSRRLEQSTNRYHTLYEHLNRN
EQVSIESLKGLVQKEYPAGLTVHNYEEWFGTLHSVLFDLHECTMNICFGSPLLNDWYSLEVGGSLPFSEV
NVNFENKTYTDFWREENNKLIPKG

>WP_000285240.1 MULTISPECIES: choloylglycine hydrolase [Bacillus cereus group]
MYQVKGYFSSLRGSHYEIGKQQGEFVKQHPYLIPQFIQKENLISHQHWTESRNILHNYCPGINEEIEGFC
EVLKIPSENMMYYYQTLLKAGCSHCAVLPKKTDLKHTYVLRNYDLSPVIDDMRFCSTHVESAYAHSGFST
QYFGRTEGVNEHGLSVTFSACGQPVGNIAGLRKPAVSGLQCFAVIRVLLEKCKNVQEAKSLIEEIPIASN
MNLIVADPLDAVCIEIFDGYKSIITIVEESQDFIVSTNHAISLPIQKLNSRRLEQSTNRYHTLYEHLNRN
EQVSIESLKGLVQKEYPAGLTVHNYEEWFGTLHSVLFDLHECTMNICFGSPLLNDWYSLEVGGSLPFSEV
NVNFENKTYTDFWREENNKLIPKG

>WP_000285241.1 MULTISPECIES: choloylglycine hydrolase [Bacillus cereus group]
MYQVKGYFSSLRGSHYEIGKQQGEFVKQHPYLIPQFIQKENLISHQHWTESRNILHTYCPGINEEIEGFC
EVLKIPSENMMYYYQTLLKAGCSHCAVLPKKTDLKHTYVLRNYDLSPVIDDMRFCSTHVEGAYAHSGFST
QYFGRTEGVNEHGLSVTFSACGQPVGNIAGLRKPAVSGLQCFAVIRVLLEKCKNVQEAKSLIEEIPIASN
MNLIVADPLDAVCIEIFDGYKSIITIVEESQDFIVSTNHAISLPIQKLNSRRLEQSTNRYHTLYEHLNRN
EQVSIESLKGLVQKEYPAGLTVHNYEEWFGTLHSVLFDLHECTMNICFGSPLLNDWYSLEVGGSLPFSEV
NVNFENKTYTDFWREENNKLIPKG

>WP_000337358.1 linear amide C-N hydrolase [Staphylococcus argenteus]
MCTGFTIQTLNNEIILGRTMDYDYPLDGSPAVTPRNYHWTSRTGTTGQTKFGFIGTGTDMEGFIYGDGVN
EHGVAISTQYFRGYSSYASAHKTGAMNITQNEIVTWILGYTASIEDIKQQAPQINVVAVYLNDIGEVPPL
HYHVSDKTGRSVEVSFENGEVVITDNPIGVLTNHPDLAWHYSNLRQYINVSPFPSSSKLLEDVMIEPLGN
ESGTFGLPGGFTSTERFVRMAFMKSHISQNNDKEMDLMNAFYLLDAVNIPIGIVRPHDADSHYTMYQTVI
NLTTKTLYIKYYGSNEIVELKLTDDLIHKEDMTIFKPETHLIVKKLNEDY

>WP_000337359.1 linear amide C-N hydrolase [Staphylococcus aureus]
MCTGFTIQTLNNEVLLGRTMDYDYPLDGSPAVTPRNYRWTSRTGTTGQTQYGFIGTGTDMEGFIYGDGVN
EHGVAISTQYFRGYSSYGSTHKADAMNITQNEIVTWILGYTTSIEDMKQQASQIHVVAVYLNDIGEVPPL
HYHVSDATGHSVEVSFKEGEVVIKDNPIGVLTNHPDLNWHYSNLRQYINISPYPATANLLEGVTIEPLGN
EAGTFGLPGGFTSTERFVRMAFMKANIAQNNDKEMDLMNAFYLLDAVNIPIGIVRPHDADNHYTMYQTVI
NLTTRTLYIKYYGSNEIVALKLTDDLINRKDMTIFKPEKHITIRKLNDNQ

>WP_000337360.1 linear amide C-N hydrolase [Staphylococcus aureus]
MCTGFTIQTLNNQVILGRTMDYDYPLDGSPAVTPRNYRWTSRTGTTGQTQYGFIGTGTDMEGFIYGDGVN
EHGVAISTQYFRGYSSYGSTHKADAMNITQNEIVTWILGYTTSIEDMKQQASQIHVVAVYLNDIGEVPPL
HYHVSDATGHSVEVSFKEGEVVIKDNPIGVLTNHPDLDWHYSNLRQYINISPYPATAKLLEGVTIEPLGN
EAGTFGLPGGFTSTERFVRMAFMKANIAQNNDKEMDLMNAFYLLDAVNIPIGIVRPHDADNHYTMYQTVI
NLTTRTLYIKYYGSNEIVALKLTDDLINRKDMTIFKPEKHITIRKLNDNQ

>WP_000337361.1 linear amide C-N hydrolase [Staphylococcus aureus]
MCTGFTIQTLNNQVLLGRTMDYDYPLDGSPAVTPRNYRWKSCTGTTGQTQYGFIGTGTDMEGFIYGDGVN
EHGVAISTQYFRGYSSYGSTHKADAMNITQNEIVTWILGYTTSIEDMKQQASQIHVVAVYLNDIGEVPPL
HYHVSDATGHTVEVSFKEGEVVIKDNPIGVLTNHPDLNWHYSNLRQYINISPYPATANLLEGVTIEPLGN
EAGTFGLPGGFTSTERFVRMAFMKANIAQNNDKEMDLMNAFYLLDAVNIPIGIVRPHDADNHYTMYQTVI
NLTTRTLYIKYYGSNELVALKLTDDLINRKDMTIFKPEKHITIRKLNDNQ

>WP_000337362.1 linear amide C-N hydrolase [Staphylococcus aureus]
MCTGFTIQTLNNQVLLGRTMDYDYPLDGSPAVTPRNYRWKSRTGTTGQTQYGFIGTGTDMEGFIYGDGVN
EHGVAISTQYFRGYSSYGSTHKADAMNITQNEIVTWILGYTTSIEDMKQQASQIHVVAVYLNDIGEVPPL
HYHVSDATGHSVEVSFKEGEVVIKDNPIGVLTNHPDLDWHYSNLRQYINITPYPATAKLLEGVTIEPLGN
EAGTFGLPGGFTSTERFVRMAFMKANIAQNNDKEMDLMNAFYLLDAVNIPIGIVRPHDADNHYTMYQTVI
NLTTRTLYIKYYGSNELVALKLTDDLINRKDMTIFKPEKHITVRKLNDNQ

>WP_000337363.1 linear amide C-N hydrolase [Staphylococcus aureus]
MCTGFTIQTLNNQVLLGRTMDYDYPLDGSPAVTPRNYRWKSRTGTTGQTQYGFIGTGTDMEGFIYGDGVN
EHGVAISTQYFRGYSSYGSTHKADAMNITQNEIVTWILGYTTSIEDMKQQASQIHVVAVYLNDIGEVPPL
HYHVSDATGHTVEVSFKEGEVVIKDNPIGVLTNHPDLNWHYSNLRQYINISPYPATANLLEGVTIEPLGN
EAGTFGLPGGFTSTERFVRMAFMKANIAQNNDKEMDLMNAFYLLDAVNIPIGIVRPHDADNHYTMYQTVI
NLTTRTLYIKYYGSNELVALKLTDDLINRKDMTIFKPEKHIIIRKLNDNQ

>WP_000337364.1 linear amide C-N hydrolase [Staphylococcus aureus]
MCTGFTIQTLNNQVLLGRTMDYDYPLDGSPAVTPRNYRWKSRTGTTGQTQYGFIGTGTDMEGFIYGDGVN
EHGVAISTQYFRGYSSYGSTHKADAMNITQNEIVTWILGYTTSIEDMKQQASQIHVVAVYLNDIGEVPPL
HYHVSDATGHTVEVSFKEGEVVIKDNPIGVLTNHPDLNWHYSNLRQYINISPYPATANLLEGVTIEPLGN
EAGTFGLPGGFTSTERFVRMAFMKANIAQNNDKEMDLMNAFYLLDAVNIPIGIVRPHDADNHYTMYQTVI
NLTTRTLYIKYYGSNELVALKLTDDLINRKDMTIFKPEKHITIRKLNDNQ

>WP_000337365.1 linear amide C-N hydrolase [Staphylococcus aureus]
MCTGFTIQTLNNQVLLGRTMDYDYPLDGSPAVTPRNYRWKSRTGTTGQTQYGFIGTGTDMEGFIYGDGVN
EHGVAISTQYFRGYSSYGSTHKADAMNITQNEIVTWILVYTTSIEDMKQQASQIHVVAVYLNDIGEVPPL
HYHVSDATGHTVEVSFKEGEVVIKDNPIGVLTNHPDLNWHYSNLRQYINISPYPATANLLEGVTIEPLGN
EAGTFGLPGGFTSTERFVRMTFMKANIAQNNDKEMDLMNAFYLLDAVNIPIGIVRPHDADNHYTMYQTVI
NLTTRTLYIKYYGSNELVALKLTDDLINRKDMTIFKPEKHITIRKLNDNQ

>WP_000337366.1 linear amide C-N hydrolase [Staphylococcus aureus]
MCTGFTIQTLNNQVLLGRTMDYDYPLDGSPAVTPRNYRWTSRTCTTGQTQYGFIGTGTDMEGFIYGDGVN
EHGVAISTQYFRGYSSYGSTHKADAMNITQNEIVTWILGYTTSIEDMKQQASQIHVVAVYLNDIGEVPPL
HYHVSDATGHSVEVSFKEGEVVIKDNPIGVLTNHPDLDWHYSNLRQYINISPYPATANLLEGVTIEPLGN
EAGTFGLPGGFTSTERFVRMAFMKANIAQNNDKEMDLMNAFYLLDAVNIPIGIVRPHDADNHYTMYQTVI
NLTTRTLYIKYYGSNEIVALKLTDDLINRKDMTIFKPEKHITIRKLNDNQ

>WP_000337367.1 linear amide C-N hydrolase [Staphylococcus aureus]
MCTGFTIQTLNNQVLLGRTMDYDYPLDGSPAVTPRNYRWTSRTGTTGQTQYGFIGTGTDMEGFIYGDGVN
EHGVAISTQYFRGYSSYGSIHKADAMNITQNEIVTWILGYTTSIEDMKQQASQIHVVAVYLNDIGEVPPL
HYHVSDATGHSVEVSFKEGEVVIKDNPIGVLTNHPDLDWHYSNLRQYINISPYPAPANLLEGVTIEPLGN
EAGTFGLPGGFTSTERFVRMAFMKANIAQNNDKEMDLMNAFYLLDAVNIPIGIVRPHDADNHYTMYQTVI
NLTTRTLYIKYYGSNEIVALKLTDDLINRKDMTIFKPEKHITIRKLNDNQ

>WP_000337368.1 MULTISPECIES: linear amide C-N hydrolase [Staphylococcus]
MCTGFTIQTLNNQVLLGRTMDYDYPLDGSPAVTPRNYRWTSRTGTTGQTQYGFIGTGTDMEGFIYGDGVN
EHGVAISTQYFRGYSSYGSTHKADAMNITQNEIVTWILGYTTSIEDMKQQASQIHVVAVYLNDIGEVPPL
HYHVSDATGHSVEVSFKEGEVVIKDNPIGVLTNHPDLDWHYSNLRQYINISPYPATAKLLEGVTIEPLGN
EAGTFGLPGGFTSTERFVRMAFMKANIAQNNDKEMDLMNAFYLLDAVNIPIGIVRPHDADNHYTMYQTVI
NLTTRTLYIKYYGSNEIVALKLTDDLINRKDMTIFKPEKHITIRKLNDNQ

>WP_000337369.1 linear amide C-N hydrolase [Staphylococcus aureus]
MCTGFTIQTLNNQVLLGRTMDYDYPLDGSPAVTPRNYRWTSRTGTTGQTQYGFIGTGTDMEGFIYGDGVN
EHGVAISTQYFRGYSSYGSTHKADAMNITQNEIVTWILGYTTSIEDMKQQASQIHVVAVYLNDIGEVPPL
HYHVSDATGHSVEVSFKEGEVVIKDNPIGVLTNHPDLDWHYSNLRQYINISPYPATANLLEGVTIEPLGN
EAGTFGLPGGFTSTERFVRMAFMKANIAQNNDKEMDLMNAFYLLDAVNIPIGIVRPHDADNHYTMYQTVI
NLTTRTLYIKYYGSNEIVALKLTDDLINRKDMTIFKPEKHITIRKLNDNQ

>WP_000337370.1 MULTISPECIES: linear amide C-N hydrolase [Staphylococcus]
MCTGFTIQTLNNQVLLGRTMDYDYPLDGSPAVTPRNYRWTSRTGTTGQTQYGFIGTGTDMEGFIYGDGVN
EHGVAISTQYFRGYSSYGSTHKADAMNITQNEIVTWILGYTTSIEDMKQQASQIHVVAVYLNDIGEVPPL
HYHVSDATGHSVEVSFKEGEVVIKDNPIGVLTNHPDLDWHYSNLRQYINISPYPATANLLEGVTIEPLGN
EAGTFGLPGGFTSTERFVRMAFMKANIAQNNDKEMDLMNAFYLLDAVNIPIGIVRPHDADNHYTMYQTVI
NLTTRTLYIKYYGSNELVALKLTDDLINRKDMTIFKPEKHIIIRKLNDNQ

>WP_000337371.1 linear amide C-N hydrolase [Staphylococcus aureus]
MCTGFTIQTLNNQVLLGRTMDYDYPLDGSPAVTPRNYRWTSRTGTTGQTQYGFIGTGTDMEGFIYGDGVN
EHGVAISTQYFRGYSSYGSTHKADAMNITQNEIVTWILGYTTSIEDMKQQASQIHVVAVYLNDIGEVPPL
HYHVSDATGHSVEVSFKEGEVVIKDNPIGVLTNHPDLNWHYSNLRQYINISPYPATAKLLEGVTIEPLGN
EAGTFGLPGGFTSTERFVRMAFMKANIAQNNDKEMDLMNAFYLLDAVNIPIGIVRPHDADNHYTMYQNVI
NLTTRTLYIKYYGSNEIVALKLTDDLINRKDMTIFKPEKHITIRKLNDNQ

>WP_000337372.1 linear amide C-N hydrolase [Staphylococcus aureus]
MCTGFTIQTLNNQVLLGRTMDYDYPLDGSPAVTPRNYRWTSRTGTTGQTQYGFIGTGTDMEGFIYGDGVN
EHGVAISTQYFRGYSSYGSTHKADAMNITQNEIVTWILGYTTSIEDMKQQASQIHVVAVYLNDIGEVPPL
HYHVSDATGHSVEVSFKEGEVVIKDNPIGVLTNHPDLNWHYSNLRQYINISPYPATAKLLEGVTIEPLGN
EAGTFGLPGGFTSTERFVRMAFMKANIAQNNDKEMDLMNAFYLLDAVNIPIGIVRPHDADNHYTMYQTVI
NLTTRTLYIKYYGSNEIVALKLTDDLINRKDMTIFKPEKHITIRKLNDNQ

>WP_000337373.1 linear amide C-N hydrolase [Staphylococcus aureus]
MCTGFTIQTLNNQVLLGRTMDYDYPLDGSPAVTPRNYRWTSRTGTTGQTQYGFIGTGTDMEGFIYGDGVN
EHGVAISTQYFRGYSSYGSTHKADAMNITQNEIVTWILGYTTSIEDMKQQASQIHVVAVYLNDIGEVPPL
HYHVSDATGHSVEVSFKEGEVVIKDNPIGVLTNHPDLNWHYSNLRQYINISPYPATANLLEGVTIEPLGN
EAGTFGLPGGFTSTERFVRMAFMKANIAQNNDKEMDLMNAFYLLDAVNIPIGIVRPHDADNHFTMYQTVI
NLTTRTLYTKYYGSNEIVALKLTDDLINRKDMTIFKPEKHITIRKLNDNQ

>WP_000337374.1 MULTISPECIES: linear amide C-N hydrolase [Staphylococcus]
MCTGFTIQTLNNQVLLGRTMDYDYPLDGSPAVTPRNYRWTSRTGTTGQTQYGFIGTGTDMEGFIYGDGVN
EHGVAISTQYFRGYSSYGSTHKADAMNITQNEIVTWILGYTTSIEDMKQQASQIHVVAVYLNDIGEVPPL
HYHVSDATGHSVEVSFKEGEVVIKDNPIGVLTNHPDLNWHYSNLRQYINISPYPATANLLEGVTIEPLGN
EAGTFGLPGGFTSTERFVRMAFMKANIAQNNDKEMDLMNAFYLLDAVNIPIGIVRPHDADNHYTMYQTVI
NLTTRTLYTKYYGSNEIVALKLTDDLINRKDMTIFKPEKHITIRKLNDNQ

>WP_000337375.1 linear amide C-N hydrolase [Staphylococcus aureus]
MCTGFTIQTLNNQVLLGRTMDYDYPLDGSPAVTPRNYRWTSRTGTTGQTQYGFIGTGTDMEGFIYGDGVN
EHGVAISTQYFRGYSSYGSTHKADAMNITQNEIVTWILGYTTSIEDMKQQASQIHVVAVYLNDIGEVPPL
HYHVSDATGHSVEVSFKEGEVVIKDNPIGVLTNHPDLNWHYSNLRQYINISPYPTTANLLEGVTIEPLGN
EAGTFGLPGGFTSTERFVRMAFMKANIAQNNDKEMDLMNAFYLLDAVNIPIGIVRPHDADNHYTMYQTVI
NLTTRTLYIKYYGSNEIVALKLTDDLINRKDMTIFKPEKHITIRKLNDNQ

>WP_000337376.1 MULTISPECIES: linear amide C-N hydrolase [Staphylococcus]
MCTGFTIQTLNNQVLLGRTMDYDYPLDGSPAVTPRNYRWTSRTGTTGQTQYGFIGTGTDMEGFIYGDGVN
EHGVAISTQYFRGYSSYGSTHKADAMNITQNEIVTWILGYTTSIEDMKQQASQIHVVAVYLNDIGEVPPL
HYHVSDATGQSVEVSFKEGEVVIKDNPIGVLTNHPDLDWHYSNLRQYINISPYPATANLLEGVTIEPLGN
EAGTFGLPGGFTSTERFVRMAFMKANIAQNNDKEMDLMNAFYLLDAVNIPIGIVRPHDADNHYTMYQTVI
NLTTRTLYIKYYGSNEIVALKLTDDLINRKDMTIFKPEKHITIRKLNDNQ

>WP_000337377.1 linear amide C-N hydrolase [Staphylococcus aureus]
MCTGFTIQTLNNQVLLGRTMDYDYPLDGSPAVTPRNYRWTSRTGTTGQTQYGFIGTGTDMEGFIYGDGVN
EHGVAISTQYFRGYSSYGSTHKADAMNITQNEIVTWILGYTTSIEDMKQQASQIHVVAVYLNDIGEVPPL
HYHVSDATGQSVEVSFKEGEVVIKDNPIGVLTNHPDLDWHYSNLRQYMNISPYPATANLLEGVTIEPLGN
EAGTFGLPGGFTSTERFVRMAFMKANIAQNNDKEMDLMNAFYLLDAVNIPIGIVRPHDADNHYTMYQTVI
NLTTRTLYIKYYGSNEIVALKLTDDLINRKDMTIFKPEKHITIRKLNDNQ

>WP_000337379.1 MULTISPECIES: linear amide C-N hydrolase [Staphylococcus]
MCTGFTIQTLNNQVLLGRTMDYDYPLDGSPAVTPRNYRWTSRTGTTGQTQYGFIGTGTDMEGFIYGDGVN
EHGVAISTQYFRGYSSYGSTHKADAMNITQNEIVTWILGYTTSIEDMKQQASQIHVVAVYLNDIGEVPPL
HYHVSDVTGHSAEVSFKEGEVVIKDNPIGVLTNHPDLDWHYSNLRQYINISPYPATAKLLEGVSIEPLGN
EAGTFGLPGGFTSTERFVRMAFMKANIAQNNDKEMDLMNAFYLLDAVNIPIGIVRPHDADNHYTMYQTVI
NLTTRTLYIKYYGSNEIVALKLTDDLINRKDMMIFKPEKHITIRKLNDNQ

>WP_000337380.1 linear amide C-N hydrolase [Staphylococcus aureus]
MCTGFTIQTLNNQVLLGRTMDYDYPLDGSPAVTPRNYRWTSRTGTTGQTQYGFIGTGTDMEGFIYGDGVN
EHGVAISTQYFRGYSSYGSTHKADAMNITQNEIVTWILGYTTSIEDMKQQASQIHVVAVYLNDIGEVPPL
HYHVSDVTGHSAEVSFKEGEVVIKDNPIGVLTNHPDLDWHYSNLRQYINISPYPATAKLLEGVSIEPLGN
EAGTFGLPGGFTSTERFVRMAFMKANIAQNNDKEMDLMNAFYLLDAVNIPIGIVRPHDADNHYTMYQTVI
NLTTRTLYIKYYGSNEIVALKLTDDLINRKDMMIFKPEKHITIRKLNGNQ

>WP_000337382.1 MULTISPECIES: linear amide C-N hydrolase [Staphylococcus]
MCTGFTIQTLNNQVLLGRTMDYDYPLDGSPAVTPRNYRWTSRTGTTGQTQYGFIGTGTDMEGFIYGDGVN
EHGVAISTQYFRGYSSYGSTHKADAMNITQNEIVTWILGYTTSIKDMKQQASQIHVVAVYLNDIGEVPPL
HYHVSDATGHSVEVSFKEGEVVIKDNPIGVLTNHPDLDWHYSNLRQYINISPYPATANLLEGVTIEPLGN
EAGTFGLPGGFTSTERFVRMAFMKANIAQNNDKEMDLMNAFYLLDAVNIPIGIVRPHDADNHYTMYQTVI
NLTTRTLYIKYYGSNEIVALKLTDELINRKDMTIFKPEKHITIRKLNDNQ

>WP_000337383.1 MULTISPECIES: linear amide C-N hydrolase [Staphylococcus]
MCTGFTIQTLNNQVLLGRTMDYDYPLDGSPAVTPRNYRWTSRTGTTGQTQYGFIGTGTDMEGFIYGDGVN
EHGVAISTQYFRGYSSYGSTHKAGAMNITQNEIVTWILGYTTSIEDMKQQASQIHVVAVYLNDIGEVPPL
HYHVSDATGHSVEVSFKEGEVVIKDNPIGVLTNHPDLDWHYSNLRQYINISPYPATAKLLEGVTIEPLGN
EAGTFGLPGGFTSTERFVRMAFMKANIAQNNDKEMDLMNAFYLLDAVNIPIGIVRPHDADNHYTMYQTVI
NLTTRTLYIKYYGSNELVALKLTDDLINRKDMTIFKPEKHITIRKLNDNQ

>WP_000337384.1 linear amide C-N hydrolase [Staphylococcus aureus]
MCTGFTIQTLNNQVLLGRTMDYDYPLDGSPAVTPRNYRWTSRTGTTGQTQYGFIGTGTEMEGFIYGDGVN
EHGVAISTQYFRGYSSYGSTHKADAMNITQNEIVTWILGYTTSIEDMKQQASQIHVVAVYLNDIGEVPPL
HYHVSDATGQSVEVSFKEGEVVIKDNPIGVLTNHPDLDWHYSNLRQYINISPYPATAKLLEGVTIEPLGN
EAGTFGLPGGFTSTERFVRMAFMKANIAQNNDKEMDLMNAFYLLDAVNIPIGIVRPHDADNHYTMYQTVI
NLTTRTLYIKYYGSNEIVALKLTDDLINRKDMTIFKPEKHITIRKLNDNQ

>WP_000337385.1 linear amide C-N hydrolase [Staphylococcus aureus]
MCTGFTIQTLNNQVLLGRTMDYDYPLDGSPAVTPRNYRWTTRTGTTGRTQYGFIGTGTDMEGFIYGDGVN
EHGVAISTQYFRGYSSYGSTHKADAMNITQNEIVTWILGYTTSIEDMKQQASQIHVVAVYLNDIGEVPPL
HYHVSDATGHSVEVSFKEGEVVIKDNPIGVLTNHPDLDWHYSNLRQYINISPYPATAKLLEGVTIEPLGN
EAGTFGLPGGFTSTERFVRMAFMKANIAQNNDKEMDLMNTFYLLDAVNIPIGIVRPHDADNHYTMYQTVI
NLTTRTLYIKYYGSNELVALKLTDDLINRKDMTIFKPEKHITIRKLNDNQ

>WP_000337565.1 choloylglycine hydrolase family protein [Bacillus cereus]
MCTSLMLQTKNFQHLFARTMDFTLDMNQEVIIIPRRYQWNNITGETIRAKKAVVGMGINHEGRVIMADGV
NEAGMTCATLYFPGFATYSNSIDNHKTNLAPFDFVAWSLTQFNSVEELKKSVDNISLIDIPLPVLGIAPP
LHWILADKWGECIVLEPTTDGLKMYDNPLGVMTNSPEFNWHLQNLRQYIGLKSQPFAPTEWGDVPLSAFG
QGSGTMGLPGDFTPPSRFVRAAYGKQNIQGIENEEEGISAIFHILSNCEVPKGSVITEDGTLDNTIYTSA
MCMESGTYYYHTYDCRQIIAIHLFNENLDTAEIKTYPFQRKQKIFYEN

>WP_000337566.1 choloylglycine hydrolase family protein [Bacillus thuringiensis]
MCTSLTLEIKNGQHLFARTMDFTLDMNQEVIIIPRHYQWNNITGEIIHTKHATVGMGINHQGRIIMADGV
NEAGMTCATLYFPGFATYSQSIDDIKTNLAPFDFVAWSLTQFNSVKELKKSVDSITFLDIPLPDLGLTPP
LHWILADKWGDCIVLEPTNEGLKMYDNPLGVMTNSPEFNWHLQNLRQYIGLKSQPFAPTEWSNLPLSAFG
QGSGSMGLPGDFTPPSRFVRAAYGKQNIQGIDSEEEGVSALFHILSNCEVPKGGVITEEGALDNTIYTSV
MCMESGTYYYHTYDCRQIIAIHLFHENLDTDEIKAYPFQRKQKIFYEN

>WP_000337567.1 choloylglycine hydrolase family protein [Bacillus cereus]
MCTSLTLEIKNGQHLFARTMDFTLDMNQEVIIIPRHYQWNNITGEIINTKHATVGMGINHQGRIIMADGV
NEAGMTCATLYFPGFATYSQSIDDNKMNLAPFDFVAWSLTQFNSVKELKKSVDNITFLDIPLPDLGLTPP
LHWILADKWGDCIVLEPTNEGLKMYDNPLGVMTNSPEFNWHLQNLRQYIGLKSQPFASTEWSNLPLSAFG
QGSGSMGLPGDFTPPSRFVRAAYGKQNIQGIDNEEEGVSALFHILSNCEVPKGGVITEEGTLDNTIYTSV
MCMESGTYYYHTYDCRQIIAIHLFHENLDTDEIKAYPFQRKQKIFYEN

>WP_000337568.1 MULTISPECIES: choloylglycine hydrolase family protein [Bacillus cereus group]
MCTSLTLETKNGQHLFARTMDFTLDMNQEVIIIPRHYQWNNISGEIINTKHATVGMGINHQGRIIMADGV
NEAGMTCATLYFPGFATYSQSIDDNKTNLAPFDFVTWSLTQFNSVKELKKSVDSLTFLDIPLPDLGLTPP
LHWILADKWGDCIVLEPTNEGLKMYDNPLGVMTNSPEFNWHLQNLRQYIGLKSQPFAPTEWSNLPLSAFG
QGSGSMGLPGDFTPPSRFVRAAYGKQNIQGIDSEEEGVSALFHILSNCEVPKGGVITEEGALDNTIYTSV
MCMESGTYYYHTYDCRQIIAVHLFHENLDTDEIKAYPFQRKQKIFYEN

>WP_000337569.1 choloylglycine hydrolase family protein [Bacillus thuringiensis]
MCTSLTLETKNGQHLFARTMDFTLDMNQEVIIIPRHYQWNNITGEIINTKHATVGMGINHQGRIIMADGV
NEAGMTCATLYFPGFATYSQSIDDNKMNLAPFDFVAWSLTQFNSVKELKKSVDSITFLDIPLPDLGFTPP
LHWILADKWGDCIVLEPTSEGLKLYDNPLGVMTNSPEFNWHLQNLRQYIGLKSQPFAPTEWSNLPLSAFG
QGSGSMGLPGDFTPPSRFVRAAYGKQNIQGIDNEEEGVSALFHILSNCEIPKGGVITEEGTLDNTIYTSV
MCMESGTYYYHTYDCRQIIAIHLFHENLDTDEIKAYPFQRKQKIFYEN

>WP_000337570.1 MULTISPECIES: choloylglycine hydrolase family protein [Bacillus]
MCTSLTLETKNGQHLFARTMDFTLDMNQEVIIIPRHYQWNNITGEIINTKHATVGMGINHQGRIIMADGV
NEAGMTCATLYFPGFATYSQSIDDNKMNLAPFDFVAWSLTQFNSVKELKKSVDSITFLDIPLPDLGLTPP
LHWILADKWGDCIVLEPTNEGLKMYDNPLGVMTNSPEFNWHLQNLRQYIGLKSQPFASTEWSNLPLSAFG
QGSGSMGLPGDFTPPSRFVRAAYGKQNIQGIDNEEEGVSALFHILSNCEVPKGGVITEEGTLDNTIYTSV
MCMESGTYYYHTYDCRQIIAIHLFHENLDTDEIKAYPFQRKQKIFYEN

>WP_000337571.1 choloylglycine hydrolase family protein [Bacillus thuringiensis]
MCTSLTLETKNGQHLFARTMDFTLDMNQEVIIIPRHYQWNNITGEIINTKHATVGMGINHQGRIIMADGV
NEAGMTCATLYFPGFATYSQSIDDNKMNLAPFDFVAWSLTQFNSVKELKKSVDSITFLDIPLPDLGLTPP
LHWILADKWGDCIVLEPTSEGLKLYDNPLGVMTNSPEFNWHLQNLRQYIGLKSQPFAPTEWSNLPLSAFG
QGSGSMGLPGDFTPPSRFVRAAYGKQNIQGIDSEEEGVSALFHILSNCEVPKGGVITEEGALDNTIYTSV
MCMESGTYYYHTYDCRQIIAVHLFHENLDTDEIKAYPFQRKQKIFYEN

>WP_000337572.1 choloylglycine hydrolase family protein [Bacillus cereus]
MCTSLTLETKNGQHLFARTMDFTLDMNQEVIIIPRHYQWNNITGEIINTKHATVGMGINHQGRIIMADGV
NEAGMTCATLYFPGFATYSQSIDDNKMNLAPFDFVAWSLTQFNSVKELKKSVDSITFLDIPLPVLGLTPP
LHWILADKWGDCIVLEPTSEGLKLYDNPLGVMTNSPEFNWHLQNLRQYIGLKSQPFAPTEWSNLPLSAFG
QGSGSMGLPGDFTPPSRFVRAAYGKQNIQGIDSEEEGVSALFHILSNCEVPKGGVITEEGALDNTIYTSV
MCMESGTYYYHTYDCRQIIAVHLFHENLDTDEIKAYPFQRKQKIFYEN

>WP_000337573.1 MULTISPECIES: choloylglycine hydrolase family protein [Bacillus cereus group]
MCTSLTLETKNGQHLFARTMDFTLDMNQEVIIIPRHYQWNNITGEIINTKHATVGMGINHQGRIIMADGV
NEAGMTCATLYFPGFATYSQSIDDNKTNLAPFDFVAWSLTQFNSIKELKKSVDSITFLDIPLPDLGLTPP
LHWILADKWGDCIVLEPTNEGLKMYDNPLGVMTNSPEFNWHLQNLRQYIGLKSQPFEPTEWSNLPLSAFG
QGSGSMGLPGDFTPPSRFVRAAYGKQNIQGIDSEEEGVSALFHILSNCEVPKGGVITEEGALDNTIYTSV
MCMESGTYYYHTYDCRQIIAVHLFHENLDTDEIKAYPFQRKQKIFYEN

>WP_000337574.1 MULTISPECIES: choloylglycine hydrolase family protein [Bacillus]
MCTSLTLETKNGQHLFARTMDFTLDMNQEVIIIPRHYQWNNITGEIINTKHATVGMGINHQGRIIMADGV
NEAGMTCATLYFPGFATYSQSIDDNKTNLAPFDFVAWSLTQFNSVKELKKSVDSITFLDIPLPDLGLTPP
LHWILADKWGDCIVLEPTNEGLKMYDNPLGVMTNSPEFNWHLQNLRQYIGLKSQPFAPTEWSNLPLSAFG
QGSGSMGLPGDFTPPSRFVRAAYGKQNIQGIDSEEEGVSALFHILSNCEVPKGGVITEEGALDNTIYTSV
MCMESGTYYYHTYDCRQIIAVHLFHENLDTDEIKAYPFQRKQKIFYEN

>WP_000337575.1 choloylglycine hydrolase family protein [Bacillus cereus]
MCTSLTLETKNGQHLFARTMDFTLDMNQEVIIIPRHYQWNNITGEIINTKHATVGMGINHQGRIIMADGV
NEAGMTCATLYFPGFATYSQSIDDNKTNLAPFDFVAWSLTQFNSVKELKKSVDSITFLDIPLPDLGLTPP
LHWILSDKWGDCIVLEPTNEGLKMYDNPIGVMTNSPEFNWHLQNLRQYIGLKSQPFAPTEWSNLPLSAFG
QGSGSMGLPGDFTPPSRFVRAAYGKQNIQGIDSEEEGVSALFHILSNCEVPKGGVITEEGTLDNTIYTSV
MCMESGTYYYHTYDCRQIIAIHLFHENLDTDEIKAYPFQRKQKIFYEN

>WP_000337576.1 choloylglycine hydrolase family protein [Bacillus anthracis]
MCTSLTLETKNGQHLFARTMDFTLDMNQEVIIIPRHYQWNNITGEIINTKHATVGMGINHQGRIIMADGV
NEAGMTCATLYFPGFATYSQSIDDNTTNLAPFDFVTWSLTQFNSVKELKKSVDSITFLDIPLPDLGLTPP
LHWILADKWGDCIVLDPTSEGLKLYDNPLGVMTNSPEFNWHLQNLRQYIGLKSQPFAPTEWSNLPLSAFG
QGSGSMGLPGDFTPPSRFVRAAYGKQNIQGIDSEEEGVSALFHILSNCEVPKGGVITEEGALDNTIYTSV
MCMESGTYYYHTYDCRQIIAVHLFHENLDTDEIKAYPFQRKQKIFYEN

>WP_000337578.1 MULTISPECIES: choloylglycine hydrolase family protein [Bacillus]
MCTSLTLETKNGQHLFARTMDFTLDMNQEVIIIPRHYQWNNITGEIINTKHATVGMGINHQGRIIMADGV
NEAGMTCATLYFPGFATYSQSIDDNTTNLAPFDFVTWSLTQFNSVKELKKSVDSITFLDIPLPDLGLTPP
LHWILADKWGDCIVLEPTSEGLKLYDNPLGVMTNSPEFNWHLQNLRQYIGLKSQPFAPTEWSNLPLSAFG
QGSGSMGLPGDFTPPSRFVRAAYGKQNIQGIDSEEEGVSALFHILSNCEVPKGGVITEEGALDNTIYTSV
MCMESGTYYYHTYDCRQIIAVHLFHENLDTDEIKAYPFQRKQKIFYEN

>WP_000337579.1 MULTISPECIES: choloylglycine hydrolase family protein [Bacillus cereus group]
MCTSLTLETKNGQHLFARTMDFTLDMNQEVIIIPRHYQWNNITGEIINTKHATVGMGINHQGRIIMADGV
NEAGMTCATLYFPGFATYSQSIDENKTNLAPFDFVAWSLTQFNSVKELKKSVDSITFLDIPLPDLGLTPP
LHWILADKWGDCIVLEPTNEGLKMYDNPLGVMTNSPEFNWHLQNLRQYIGLKSQPFAPTEWSNLPLSAFG
QGSGSMGLPGDFTPPSRFVRAAYGKQNIQGIDSEEEGVSALFHILSNCEVPKGGVITEEGALDNTIYTSV
MCMESGTYYYHTYDCRQIIAVHLFHENLDTDEIKAYPFQRKQKIFYEN

>WP_000337580.1 MULTISPECIES: choloylglycine hydrolase family protein [Bacillus cereus group]
MCTSLTLETKNGQHLFARTMDFTLDMNQEVIIIPRHYQWNNITGEIINTKHATVGMGINHQGRIIMADGV
NEAGMTCATLYFPGFATYSQSIDENKTNLAPFDFVAWSLTQFNSVKELKKSVDSLTFLDIPLPDLGLTPP
LHWILADKWGDCIVLEPTNEGLKMYDNPLGVMTNSPEFNWHLQNLRQYIGLKSQPFAPTEWSNLPLSAFG
QGSGSMGLPGDFTPPSRFVRAAYGKQNIQGIDSEEEGVSALFHILSNCEVPKGGVITEEGALDNTIYTSV
MCMESGTYYYHTYDCRQIIAVHLFHENLDTDEIKAYPFQRKQKIFYEN

>WP_000337581.1 MULTISPECIES: choloylglycine hydrolase family protein [Bacillus cereus group]
MCTSLTLETKNGQHLFARTMDFTLDMNQEVIIIPRHYQWNNITGEIINTKHATVGMGINHQGRIIMGDGV
NEAGMTCATLYFPGFATYSQSIDDNKTNLAPFDFVAWSLTQFNSVKELKKSVDSITFLDIPLPDLGLTPP
LHWILADKWGDCIVLEPTNEGLKMYDNPLGVMTNSPEFNWHLQNLRQYIGLKSQPFAPTEWSNLPLSAFG
QGSGSMGLPGDFTPPSRFVRAAYGKQNIQGIDSEEEGVSALFHILSNCEVPKGGVITEEGALDNTIYTSV
MCMESGTYYYHTYDCRQIIAVHLFHENLDTDEIKAYPFQRKQKIFYEN

>WP_000337582.1 MULTISPECIES: choloylglycine hydrolase family protein [Bacillus cereus group]
MCTSLTLLTKNDQHLFARTMDFTLDMNQEVIIIPRHYQWNNITGEIINTKHAAVGMGINHQGRIIMADGV
NEAGMTCATLYFPGFATYSQSIDDNKTNLAPFDFVTWSLTQFNSVKELKKSVDSLTFLDIPLPDLGLTPP
LHWILADKWGDCIVLEPTNEGLKMYDNPLGVMTNSPEFNWHLQNLRQYIGLKSQPFAPTEWSNLPLSAFG
QGSGSMGLPGDFTPPSRFVRAAYGKQNIQGIDSEEEGVSALFHILSNCEVPKGGVITEEGALDNTIYTSV
MCMESGTYYYHTYDCRQIIAIHLFHENLDTDEIKAYPFQRKQKIFYEN

>WP_000337583.1 MULTISPECIES: choloylglycine hydrolase family protein [Bacillus]
MCTSLTLQTKDGQHLFARTMDFTLDLNQEVIIIPRHYQWNNITGEIINTKHATVGMGINHQGRIIMADGV
NEAGMTCATLYFPGFATYSQSIDDNKTNLAPFDFVAWSLTQFNSVKELKKSVDSITFLDIPLPDLGLTPP
LHWILADKWGDCIVLEPTNEGLKMYDNPLGVMTNSPEFNWHLQNLRQYIGLKSQPFAPTEWSNLPLSAFG
QGSGSMGLPGDFTPPSRFVRAAYGKQNIRGIDSEEEGVSALFHILSNCEVPKGGVITEEGALDNTIYTSV
MCMESGTYYYHTYDCRQIIAVHLFHENLDTDEIKAYPFQRKQKIFYEN

>WP_000337584.1 MULTISPECIES: choloylglycine hydrolase family protein [Bacillus cereus group]
MCTSLTLQTKNDQHLFARTMDFTLDMNQEVIIIPRHYQWNNITGEIINTKHATVGMGINHQGRIIMADGV
NEAGMTCATLYFPGFATYSQSIDDNTTNLAPFDFVTWSLTQFNSVKELKKSVDSITFLDIPLPDLGLTPP
LHWILADKWGDCIVLEPTSEGLKLYDNPLGVMTNSPEFNWHLQNLRQYIGLKSQPFAPTEWSNLPLSAFG
QGSGSMGLPGDFTPPSRFVRAAYGKQNIQGIDSEEEGVSALFHILSNCEVPKGGVITEEGALDNTIYTSV
MCMESGTYYYHTYDCRQIIAIHLFHENLDTDEIKAYPFQRKQKIFYEN

>WP_000337585.1 choloylglycine hydrolase family protein [Bacillus cereus]
MCTSLTLQTKNFQHLFARTMDFTLDMNQEVIIIPRRYQWINITGETIRTKKAVVGMGINFGGRVMMADGV
NEAGMTCATLYFPGFATYSSHVDSNKTNVAPFDFVTWSLTQFNSVEELRKSIDSIAFIDVPLPILGVTPP
LHWILADKSGECIVLEPTADGIKVYDNPIGVMTNSPEFSWHLQNLRQYIGLKSQPFAPTEWGGVPLSAFG
QGSGSMGLPGDFTPPSRFVRAAYGKQNIQGIENEEEGISAIFHILSNCEVPKGAVITEDGILDNTIYTSA
MCMESGTYYYHTYDCRQIIAIHLFNEDLDTAEIKTYPFQRKQKIFYEN

>WP_000337586.1 MULTISPECIES: choloylglycine hydrolase family protein [Bacillus cereus group]
MCTSLTLQTKNFQHLFARTMDFTLDMNQEVIIIPRRYQWKNITGETIRAKKAVVGMGINHEGRVIMADGV
NEAGMTCATLYFPGFATYSNSIDDHKTNLAPFDFVAWSLTQFNSVEELKKSVDNISLIDVPLPVLGITPP
LHWILADKWGECIVLEPTTDGIKMYDNPIGVMTNSPEFNWHLQNLRQYIGLKSQPFAPTEWGDVPLSAFG
QGSGSMGLPGDFTPPSRFVRAAYGKQNIQGIENEEDGISAIFHILSNCEVPKGAVITEDGILDNTIYTSA
MCMESGTYYYHTYDCRQIIAIHLFNENLDTVEIKTYPFQRKQKIFYEN

>WP_000337587.1 MULTISPECIES: choloylglycine hydrolase family protein [Bacillus]
MCTSLTLQTKNFQHLFARTMDFTLDMNQEVIIIPRRYQWKNITGETIRAKKAVVGMGINHEGRVIMADGV
NEAGMTCATLYFPGFATYSNSIDDHKTNLAPFDFVAWSLTQFNSVEELKKSVDNISLIDVPLPVLGITPP
LHWILADKWGECIVLEPTTDGIKMYDNPIGVMTNSPEFNWHLQNLRQYIGLKSQPFAPTEWGDVPLSAFG
QGSGSMGLPGDFTPPSRFVRAAYGKQNIQGIENEEEGISAIFHILSNCEVPKGAVITEDGILDNTIYTSA
MCMESGTYYYHTYDCRQIIAIHLFNENLDTAEIKTYPFQRKQKIFYEN

>WP_000337588.1 MULTISPECIES: choloylglycine hydrolase family protein [Bacillus]
MCTSLTLQTKNFQHLFARTMDFTLDMNQEVIIIPRRYQWNNITGETIRAKKAVVGMGINFGGRVMMADGV
NEAGMTCATLYFPGFATYSNHIDSNKTNVAPFDFVTWSLTQFNSVEELRKSIDNIAFIDVPLPVLGITPP
LHWILADKSGACIVLEPTADGIKVYDNPIGVMTNSPEFNWHLQNLRQYIGLKSQPFAPTEWGDVPLSAFG
QGSGTMGLPGDFTPPSRFVRAAYGKQNIQSIENEEEGISAIFHILSNCEVPKGAVITEDGILDNTIYTSA
MCMESGTYYYHTYDCRQIIAIHLFNEDLDTAEIKTYPFQRKQKIFYEN

>WP_000337589.1 MULTISPECIES: choloylglycine hydrolase family protein [Bacillus]
MCTSLTLQTKNFQHLFARTMDFTLDMNQEVIIIPRRYQWNNITGETIRAKKAVVGMGINHEGRVIMADGV
NEAGMTCATLYFPGFATYSNSIDDHKTNLAPFDFVAWSLTQFNSVEELKKSVDNISLIDVPLPVLGITPP
LHWILADKWGECIVLEPTTDGIKMYDNPIGVMTNSPEFNWHLQNLRQYIGLKSQPFAPTEWGDVPLSAFG
QGSGSMGLPGDFTPPSRFVRAAYGKQNIQGIENEEEGISAIFHILSNCEVPKGAVITEDGILDNTIYTSA
MCMESGTYYYHTYDCRQIIAIHLFNENLDTAEIKTYPFQRKQKIFYEN

>WP_000337590.1 choloylglycine hydrolase family protein [Bacillus thuringiensis]
MCTSLTLQTKNFQHLFARTMDFTLDMNQEVIIIPRRYQWNNITGETIRAKKAVVGMGINHEGRVIMADGV
NEAGMTCATLYFPGFATYSNSIDDHKTNLAPFDFVAWSLTQFNSVEELKKSVDNISLIDVPLPVLGITPP
LHWILADKWGECIVLEPTTDGIKMYDNPLGVMTNSPEFNWHLQNLRQYIGLKSQPFAPTEWGDVPLSAFG
QGSGSMGLPGDFTPPSRFVRAAYGKQNIQGIENEEEGISAIFHILSNCEVPKGAVITEDGILDNTIYTSA
MCMESGTYYYHTYDCRQIIAIHLFHENLDTAEIKTYPFQRKQKIFYEN

>WP_000337591.1 MULTISPECIES: choloylglycine hydrolase family protein [Bacillus]
MCTSLTLQTKNFQHLFARTMDFTLDMNQEVIIIPRRYQWNNITGETIRAKKAVVGMGINHEGRVIMADGV
NEAGMTCATLYFPGFATYSNSIDNHKTNLAPFDFVAWSLTQFNSVEELKKSVDNISLIDIPLPVLGIAPP
LHWILADKWGECIVLEPTTDGLKMYDNPLGVMTNSPEFNWHLQNLRQYIGLKSQPFAPTEWGDVPLSAFG
QGSGTMGLPGDFTPPSRFVRAAYGKQNIQGIENEEEGISAIFHILSNCEVPKGSVITEDGTLDNTIYTSA
MCMESGTYYYHTYDCRQIIAIHLFNENLDTAEIKTYPFQRKQKIFYEN

>WP_000337592.1 MULTISPECIES: choloylglycine hydrolase family protein [Bacillus]
MCTSLTLQTKNFQHLFARTMDFTLDMNQEVIIIPRRYQWNNITGETIRAKKAVVGMGINHEGRVIMADGV
NEAGMTCATLYFPGFATYSNSIDNHKTNLAPFDFVAWSLTQFNSVEELKKSVDNISLIDIPLPVLGITPP
LHWILADKWGDCIVLEPTTDGLKMYDNPLGVMTNSPEFNWHLQNLRQYIGLKSQPFAPTEWGDVPLSAFG
QGSGTMGLPGDFTPPSRFVRAAYGKQNIQGIENEEEGISAIFHILSNCEVPKGAVITEDGTLDNTIYTSA
MCMESGTYYYHTYDCRQIIAIHLFHENLDTAEIKTYPFQRKQKIFYEN

>WP_000337593.1 MULTISPECIES: choloylglycine hydrolase family protein [Bacillus]
MCTSLTLQTKNFQHLFARTMDFTLDMNQEVIIIPRRYQWNNITGETIRAKKAVVGMGINHEGRVIMADGV
NEAGMTCATLYFPGFATYSNSIDNHKTNLAPFDFVAWSLTQFNSVEELKKSVDNISLIDIPLPVLGITPP
LHWILADKWGDCIVLEPTTDGLKMYDNPLGVMTNSPEFNWHLQNLRQYIGLKSQPFAPTEWGDVPLSAFG
QGSGTMGLPGDFTPPSRFVRAAYGKQNIQGIENEEEGISAIFHILSNCEVPKGAVITEDGTLDNTIYTSA
MCMESGTYYYHTYDCRQIIAIHLFNENLDTAEIKTYPFQRKQKIFYEN

>WP_000337594.1 MULTISPECIES: choloylglycine hydrolase family protein [Bacillus cereus group]
MCTSLTLQTKNFQHLFARTMDFTLDMNQEVIIIPRRYQWNNITGETIRAKKAVVGMGINHEGRVIMADGV
NEAGMTCATLYFPGFATYSNSIDNHKTNLAPFDFVAWSLTQFNSVEELKKSVDNISLIDIPLPVLGITPP
LHWILADKWGECIVLEPTTDGLKMYDNPLGVMTNSPEFNWHLQNLRQYIGLKSQPFAPTEWGDVPLSAFG
QGSGTMGLPGDFTPPSRFVRAAYGKQNIQGIENEEEGISAIFHILSNCEVPKGSVITEDGTLDNTIYTSA
MCMESGTYYYHTYDCRQIIAIHLFHENLDTAEIKTYPFQRKQKIFYEN

>WP_000337595.1 MULTISPECIES: choloylglycine hydrolase family protein [Bacillus cereus group]
MCTSLTLQTKNFQHLFARTMDFTLDMNQEVIIIPRRYQWNNITGETIRAKKAVVGMGINHEGRVIMADGV
NEAGMTCATLYFPGFATYSNSIDNNKTNLAPFDFVAWSLTQFNSVEELKKSVDNISLIDIPLPVLGIAPP
LHWILADKWGDCIVLEPTTDGLKMYDNPLGVMTNSPEFNWHLQNLRQYIGLKSQPFALTEWGDVPLSAFG
QGSGSMGLPGDFTPPSRFVRAAYGKQNIQGIENEEEGISAIFHILSNCEVPKGAVITEDGTLDNTIYTSA
MCMESGTYYYHTYDCRQIIAIHLFHENLDATEIKTYPFQRKQKIFYEN

>WP_000337596.1 MULTISPECIES: choloylglycine hydrolase family protein [Bacillus cereus group]
MCTSLTLQTKNFQHLFARTMDFTLDMNQEVIIIPRRYQWNNITGETIRAKKAVVGMGINHEGRVIMADGV
NEAGMTCATLYFPGFATYSNSIDNNKTNLAPFDFVAWSLTQFNSVEELKKSVDNISLIDIPLPVLGIAPP
LHWILADKWGDCIVLEPTTDGLKMYDNPLGVMTNSPEFNWHLQNLRQYIGLKSQPFAPTEWGDVPLSAFG
QGSGSMGLPGDFTPPSRFVRAAYGKQNIQGIENEEEGISAIFHILSNCEVPKGAVITEDGTLDNTIYTSA
MCMESGTYYYHTYDCRQIIAIHLFHENLDATEIKTYPFQRKQKIFYEN

>WP_000337597.1 MULTISPECIES: choloylglycine hydrolase family protein [Bacillus]
MCTSLTLQTKNFQHLFARTMDFTLDMNQEVIIIPRRYQWNNITGETIRTKKAVVGMGINFGGRVMMADGV
NEAGMTCATLYFPGFATYSSHVDSNKTNVAPFDFVTWSLTQFNSVEELRKSIDSIAFIDVPLPILGGTPP
LHWILADKSGECIVLEPTADGIKVYDNPIGVMTNSPEFSWHLQNLRQYIGLKSQPFAPTEWGDVPLSAFG
QGSGSMGLPGDFTPPSRFVRAAYGKQNIQGIENEEEGISAIFHILSNCEVPKGAVITEDGILDNTIYTSA
MCMESGTYYYHTYDCRQIIAIHLFNEDLDTAEIKTYPFQRKQKIFYEN

>WP_000337598.1 MULTISPECIES: choloylglycine hydrolase family protein [Bacillus]
MCTSLTLQTKNFQHLFARTMDFTLDMNQEVIIIPRRYQWNNITGETIRTKKAVVGMGINFGGRVMMADGV
NEAGMTCATLYFPGFATYSSHVDSNKTNVAPFDFVTWSLTQFNSVEELRKSIDSIAFIDVPLPILGVTPP
LHWILADKSGECIVLEPTADGIKVYDNPIGVMTNSPEFSWHLQNLRQYIGLKSQPFAPTEWGDVPLSAFG
QGSGSMGLPGDFTPPSRFVRAAYGKQNIQGIENEEEGISAIFHILSNCEVPKGAVITEDGILDNTIYTSA
MCMESGTYYYHTYDCRQIIAIHLFNEDLDTAEIKTYPFQRKQKIFYEN

>WP_000337599.1 MULTISPECIES: choloylglycine hydrolase family protein [Bacillus]
MCTSLTLQTKNFQHLFARTMDFTLDMNQEVIIIPRRYQWNNITGETIRTKKAVVGMGINFGGRVMMADGV
NEAGMTCATLYFPGFATYSSHVDSNKTNVAPFDFVTWSLTQFNSVEELRKSIDSIAFIDVPLPILGVTPP
LHWILADKSGECIVLEPTADGIKVYDNPIGVMTNSPEFSWHLQNLRQYIGLKSQPFAPTEWGDVPLSAFG
QGSGSMGLPGDFTPPSRFVRAAYGKQNIQSIENEEEGISAIFHILSNCEVPKGAVITEDGILDNTIYTSA
MCMESGTYYYHTYDCRQIIAIHLFNEDLDTAEIKTYPFQRKQKIFYEN

>WP_000337600.1 MULTISPECIES: choloylglycine hydrolase family protein [Bacillus]
MCTSLTLQTKNFQHLFGRTMDFTLDMNQEVIIIPRRYQWNNITGETIRAKKAVVGMGINFGGRVMMADGV
NETGMTCATLYFPGFATYSNHIDSNKTNVAPFDFVTWSLTQFNSVEELRKYIDNIAFIDVPLPVLGITPP
LHWILADKSGACIVLEPTADGIKVYDNPIGVMTNSPEFNWHLQNLRQYIGLKSQPFAPTEWGDVPLSAFG
QGSGTMGLPGDFTPPSRFVRAAYGKQNIQSIENEEEGISAIFHILSNCEVPKGAVITEDGILDNTIYTSA
MCMESGTYYYHTYDCRQIIAIHLFNEDLDTAEIKTYPFQRKQKIFYEN

>WP_000337601.1 MULTISPECIES: choloylglycine hydrolase family protein [Bacillus cereus group]
MCTSLTLQTKNGQHLFARTMDFTLDFNQEVIIIPRRYQWNNITGENIKAKQAVVGMGINYQGRVILADGV
NESGMTCATLYFPGFATYSNSIDDNKTNLAPFDFVAWSLTQFNSVEELKKSVESISFLDISLSVLGVTPP
LHWILADKRGECIVLEPTIEGLKVYDNPLGVMTNSPEFNWHLQNLRQYIGLKSQPYAPTQWGDVSLSAFG
QGSGSMGLPGDFTPPSRFVRAAYSKQNIQGIDNEEEGISAVFHILSNCELPKGGVITEEGTIDNTIYTSA
MCMESGIYYYHTYDCRQIIAIHLFNENLDTDEIKTYPFQRKQKIYYQN

>WP_000337602.1 MULTISPECIES: choloylglycine hydrolase family protein [Bacillus cereus group]
MCTSLTLQTKNGQHLFARTMDFTLDFNQEVIIVPRSYRWNNITGEIIETKQAVIGMGINYQERVILADGV
NEAGMTCATLYFPGFATYNESIDDNKTNLAPFDFVAWSLTQFNSIKELRKSVDSISFLDVPLPILGLTPP
LHWIIADKWGECIVLEPTTEGLKVYDNPLGVMTNSPEFNWHLQNLRQYIGLRSQPYESTQWGDLSLSAFG
QGSGSIGLPGDFTPPSRFVRAAYGKQNIQDIDNEEEGVSAIFHILSNCELPKGGVITEEGTLDNTIYTSA
MCMESGIYYYHTYDCRQIIAIHLFHENLDTDEIKTYPFQRKQQIFYEN

>WP_000337603.1 MULTISPECIES: choloylglycine hydrolase family protein [Bacillus]
MCTSLTLQTKNGQHLFARTMDFTLDFNQEVIIVPRSYRWNNITGEIIETKQAVIGMGINYQERVILADGV
NEAGMTCATLYFPGFATYNESIGDNKTNLAPFDFVAWSLTQFNSIKELRKSVDSISFLDVPLPILGLTPP
LHWIIADKWGECIVLEPTTEGLKVYDNPLGVMTNSPEFNWHLQNLRQYIGLRSQPYESTQWGDLSLSAFG
QGSGSIGLPGDFTPPSRFIRAAYGKQNIQDIDNEEEGVSAIFHILSNCELPKGGVITEEGTLDNTIYTSA
MCMESGIYYYHTYDCRQIIAIHLFHENLDTDEIKTYPFQRKQQIFYEN

>WP_000337604.1 choloylglycine hydrolase family protein [Bacillus cereus]
MCTSLTLQTKNGQHLFARTMDFTLDFNQEVIIVPRSYRWNNITGETIETKQAVIGMGINYQEKVILADGV
NEAGMTCATLYFPGFATYNESIDDNKTNLAPFDFVAWSLTQFNSIKEFRKSVDSISFLDVPLPILGLTPP
LHWIIADKWGECIVLEPTTEGLKVYDNPLGVMTNSPEFNWHLQNLRQYIGLRSQPYESTQWGDLSLSAFG
QGSGSIGLPGDFTPPSRFVRAAYGKQNIQDIDNEEEGVSAIFHILSNCELPKGGVITEEGTLDNTIYTSA
MCMESGIYYYHTYDCRQIIAIHLFHENLDTDEIKTYPFQRKQQIFYEN

>WP_000337605.1 choloylglycine hydrolase family protein [Bacillus cereus]
MCTSLTLQTKNGQHLFARTMDFTLDFNQEVIIVPRSYRWNNITGETIETKQAVIGMGINYQERVILADGV
NEAGMTCATLYFPGFATYNESIDDNKTNLAPFDFVAWSLTQFNSIKELRKSVDSISFLDVPLPILGLTPP
LHWIIADKWGECIVLEPTTEGLKVYDNPLGVMTNSPEFNWHLQNLRQYIGLRSQPYEPTQWGDLSLSAFG
QGSGSMGIPGDFTPPSRFVRAAYSKQNIHGIDNEEEGVSAIFHILSNCELPKGGVITEEGTLDNTIYTSA
MCMESGIYYYHTYDCRQIIAIHLFHENLDTDEIKTYPFQRKQKIYYQN

>WP_000337606.1 choloylglycine hydrolase family protein [Bacillus thuringiensis]
MCTSLTLQTKNGQHLFARTMDFTLDFNQEVIIVPRSYRWNNITGETIETKQAVIGMGINYQGRVILADGV
NEAGMTCATLYFPGFAAYNESIDDNKTNLAPFDFVAWSLTQFNSIKELRKSVDSISFLDVPLPILGLTPP
LHWIIADKWGECIVLEPTTEGLKVYDNPLGVMTNSPEFNWHLQNLRQYIGLRSQPYEPTQWGDLSLSAFG
QGSGSMGIPGDFTPPSRFVRAAYSKQNIHGIDNEEEGVSAIFHILSNCELPKGGVITEEGTLDNTIYTSA
MCMESGIYYYHTYDCRQIIAIHLFHENLDTDEIKTYPFQRKQKIYYQN

>WP_000337607.1 MULTISPECIES: choloylglycine hydrolase family protein [Bacillus]
MCTSLTLQTKNGQHLFARTMDFTLDFNQEVIIVPRSYRWNNITGETIETKQAVVGMGINYQGRVILADGV
NEAGMTCATLYFPGFATYNESIDDNKTNLAPFDFVAWSLTQFNSIEELRKSVDSISFLDVPLPILGLTPP
LHWIIADKWGECIVLEPTTEGLKVYDNPLGVMTNSPEFNWHLQNLRQYIGLRSQPYESTQWGDLSLSAFG
QGSGSIGLPGDFTPPSRFVRAAYGKQNIQGIDNEEEGVSAVFHILSTCELPKGGVITEEGVLDNTIYTSA
MCMESGTYYYHTYECRQITAVNLFHENLDADEITTYPFQRKQQIFYEN

>WP_000337608.1 MULTISPECIES: choloylglycine hydrolase family protein [Bacillus]
MCTSLTLQTKNGQHLFARTMDFTLDFNQEVIIVPRSYRWNNITGETIETKQAVVGMGINYQGRVILADGV
NESGMACATLYFPGFATYSNSIDDDKTNLAPFDFVAWSLTQFNSVEELKKSVDSISFLDVSLSVLGVTPP
LHWILADKWGECIVIEPTIEGLKMYDNPLGVMTNSPEFNWHLQNLRQYIGLKSQPYAPTQWGDVPLSAFG
QGSGSMGLPGDFTPPSRFVRAAYSKQNIQGVDNEEEGVSAVFHILSNCELPKGGVITEEGTLDNTIYTSA
MCMESGIYYYHTYDCRQIIAIHLFHENLDTDEIRTYPFQRKQKIYYQN

>WP_000337609.1 choloylglycine hydrolase family protein [Bacillus wiedmannii]
MCTSLTLQTKNGQHLFARTMDFTLDLNQEVIVIPRHYQWNNITGEIINTKHATVGMGINHHGRVIMADGV
NEAGMTCATLYFPGFASYSQNIDDNKTNLAPFDFVTWSLTQFNSVKELKKSVDSLTFLDIPLPDLGLTPP
LHWILADKWGDCIVLEPTNEGLKMYDNPLGVMTNSPEFNWHLQNLRQYIGLKSQPFVPTEWSNLPLSAFG
QGSGSMGLPGDFTPPSRFVRAAYGKQNIQGIDSEEEGVSALFHILSNCEVPKGGVITEEGALDNTIYTSV
MCMESVTYYYHTYDCRQIIAIHLFHENLDTDEIKAYSFQRKQKIFYEN

>WP_000337610.1 choloylglycine hydrolase family protein [Bacillus wiedmannii]
MCTSLTLQTKNGQHLFARTMDFTLDLNQEVIVIPRHYQWNNITGEIINTKHATVGMGINHQGRIIMADGV
NEAGMTCATLYFPGFATYSQSIDDNNTNLAPFDFVTWSLTQFNSVKELKKSVDSLTFLDIPLPDLGLTPP
LHWILADKWGDCIVLEPTNEGLKMYDNPLGVMTNSPEFNWHLQNLRQYIGLKSQPFAPTEWSNVPLSAFG
QGSGSMGLPGDFTPPSRFVRAAYGKQNIQGIDSEEEGVSALFHILSNCEVPKGGVITEEGALDNTIYTSV
MCMESGTYYYHTYDCRQIIAIHLFHENLDADEIKVYPFQRKQKIFYEN

>WP_000337611.1 MULTISPECIES: choloylglycine hydrolase family protein [Bacillus cereus group]
MCTSLTLQTKNGQHLFARTMDFTLDMNQEVIIIPRHYQWNNITGEIINTKHATVGMGINHQGRIIMADGV
NEAGLTCATLYFPGFATYSQSIDDNKTNLAPFDFVTWSLTQFNSVKELKESVDSLTFLDIPLPDLGVTPP
LHWILADKWGDCIVLEPTNEGLKMYDNPLGVMTNSPEFNWHLQNLRQYIGLKSQPFAPTEWSNLLLSAFG
QGSGSMGLPGDFTPPSRFVRAAYGKQNIQGIDSEEEGVTALFHILSNCEVPKGGVITEEGALDNTIYTSV
MCMESGTYYYHTYDCRQIIAIQLFHENLDTDEIKAYPFQRKQKIFYEN

>WP_000337612.1 MULTISPECIES: choloylglycine hydrolase family protein [Bacillus cereus group]
MCTSLTLQTKNGQHLFARTMDFTLDMNQEVIIIPRHYQWNNITGEIINTKHATVGMGINHQGRIIMADGV
NEAGMTCATLYFPGFAAYSQSIDDNKTNLAPFDFVTWSLTQFNSVKELKKSVDSLTFLDIPLPDLGLTPP
LHWILADKWGDCIVLEPTNEGLKMYDNPLGVMTNSPEFNWHLQNLRQYIGLKSQPFAPTEWSNLSLSAFG
QGSGSMGLPGDFTPPSRFVRAAYGKQNIQGIDSEEEGVSALFHILSNCEVPKGGVITEEGALDNTIYTSV
MCMESGTYYYHTYDCRQIIAIHLFHENLDTDEIKAYPFQRKQKIFYEN

>WP_000337613.1 choloylglycine hydrolase family protein [Bacillus cereus]
MCTSLTLQTKNGQHLFARTMDFTLDMNQEVIIIPRHYQWNNITGEIINTKHATVGMGINHQGRIIMADGV
NEAGMTCATLYFPGFATYSQSIDDNKTNLAPFDFVAWSLTQFNSVKELKKSVDSITFLDIPLPDLGLTPP
LHWILSDKWGDCIVLEPTNEGLKMYDNPIGVMTNSPEFNWHLQNLRQYIGLKSQPFAPTEWSNLPLSAFG
QGSGSMGLPGDFTPPSRFVRAAYGKQNIQGIDSEEEGVSALFHILSNCEVPKGGVITEEGALDNTIYTSV
MCMESGTYYYHTYDCRQIIAVHLFHENLDTDEIKAYPFQRKQKIFYEN

>WP_000337614.1 choloylglycine hydrolase family protein [Bacillus cereus]
MCTSLTLQTKNGQHLFARTMDFTLDMNQEVIIIPRHYQWNNITGEIMHTKHATVGMGINHQGRIIMADGV
NEAGMTCATLYFPGFATYSQSIDDNKTNLAPFDFVTWSLTQFNTVKELKKSVDSLTFLDIPLPDLGLTPP
LHWILADKWGDCIVLEPTSEGLKLYDNPLGVMTNSPEFNWHLQNLRQYIGLKSQPFASTEWSNLPLSAFG
QGSGSMGLPGDFTPPSRFVRAAYGKQNIQGIDSEEEGVSALFHILSNCEVPKGGVITEEGALDNTIYTSV
MCMESGTYYYHTYDCRQIIAIHLFHENLDTDEIKAYPFQRKQKIFYEN

>WP_000337615.1 choloylglycine hydrolase family protein [Bacillus cereus]
MCTSLTLQTKNHQHLFARTMDFTLDMNQEVIIIPRRYQWNNITGETIRAKKAVVGMGINHEGRVIMADGV
NEAGMTCATLYFPGFATYSNSIDDNKTNLAPFDFVLWSLTQFNSVEELKKSVDNISLIDVPLPVLGVTPP
LHWILADKWGECIVLEPTTEGIKMYDNPLGVMTNSPEFNWHLQNLRQYIGLKSQPFAPTEWGDVPLSAFG
QGSGSMGLPGDFTPPSRFVRAAYGKQNIQSIDNEEEGISAIFHILSNCEVPKGGVITEEGTLDNTVYTSA
MCMESGTYYYHTYDCRQIIAIHLFHENLDADEIKTYPFQRKQKIFYEN

>WP_000337616.1 MULTISPECIES: choloylglycine hydrolase family protein [Bacillus cereus group]
MCTSLTLQTKSGQHLFARTMDFALDFNQEVIIVPRRYQWNNITGETIKAKQAVVGMGINHQGRIILADGV
NESGMTCATLYFPGFATYSNSIDDNKINLAPFDFVAWSLTQFNSVEELKKSVDSISFLDVPLSVLGVTPP
LHWILADKWGECIVLEPTIEGLKMYDNPLGVMTNSPEFNWHLQNLRQYIGLRSQPYAPMKWGNLPLSAFG
QGSGSMGLPGDFTPPSRFVRAAYSKQNIQGVDNEEEGISAVFHILSNCELPKGGVITEEGTIDNTIYTSA
MCMESGIYYYHTYDCRQIIAIHLFNENLDTDEIKTYPFQRKQKIYYQN

>WP_000337617.1 MULTISPECIES: choloylglycine hydrolase family protein [Bacillus cereus group]
MCTSLTLQTKSGQHLFARTMDFALDFNQEVIIVPRRYQWNNITGETIKAKQAVVGMGINHQGRIILADGV
NESGMTCATLYFPGFATYSNSIDDNKTNLAPFDFVAWSLTQFNSVEELKKSVDSISFLDVPLSVLGVTPP
LHWILADKWGECIVLEPTIEGLKMYDNPLGVMTNSPEFNWHLQNLRQYIGLKSQPYAPMKWGDLPLSAFG
QGSGSMGLPGDFTPPSRFVRAAYSKQNIQGVDNEEEGISAVFHILSNCELPKGGVITEEGTIDNTIYTSA
MCMESGIYYYHTYDCRQIIAIHLFNENLDTDEIKTYPFQRKQKIYYQN

>WP_000337618.1 choloylglycine hydrolase family protein [Bacillus thuringiensis]
MCTSLTLQTKSGQHLFARTMDFTLDFNQEVIIVPRSYQWNNITGETIEAKQAVVGMGINHQGRIILADGV
NESGMTCATLYFPGFATYSNSIDDNKTNLAPFDFVAWSLTQFNSVEELKKSVDSISFLDVPLPVLGVTPP
LHWILADKWGDCIVLEPTTEGLKIYDNPLGVMTNSPEFNWHLQNLRQFIGLKSHPYAPTQWSDLPLSAFG
QGSGSMGLPGDFTPPSRFVRAAFGKQNIQGIDNEEEGVSAIFHILSTCEVPKGGVITDEGTLDNTIYTSA
MCMESGTYYYHTYDCRQIIAIHLFHENLDTEEIKTYPFHRKQQIFYEN

>WP_000474097.1 MULTISPECIES: linear amide C-N hydrolase [Acinetobacter calcoaceticus/baumannii complex]
MFKKTFIPTFIAFAVGLSSYASACTRAVYLGNNQHIITARSMDWKFDTGTNLWILPSGVARDGSAGPNSI
KWTSKYGSVIATGYEVSTTDGMNEAGLVANVLWLVESQYPDVKNSNKPLLSIAAWAQYVLDNFATVDEAV
KALEKEPYTIVTDSVPGESRLTTLHLSISDKTGDSAIIEYIGGKQVIHHSRNYQIMTNSPTFDKQLALAE
YWKQIGGTVMLPGTNRASDRFARASFYINAIPKNDDMKQAQASVFSVIRNASVPYGLNTQEEPNISSTRW
RTVADHKQMLYFFESALSPNVFWVDLKKINFKDGKTRRLDLGPEQSHIYAGDATFDFKIAKPFAFLSPKT
L

>WP_000474098.1 MULTISPECIES: linear amide C-N hydrolase [Acinetobacter]
MFKKTFIPTFIAFAVGLSSYASACTRAVYLGNNQHIITARSMDWKVDTGTNLWILPSGVARDGSAGPNSI
KWTSKYGSVIATGYEVSTTDGMNEAGLVANVLWLVESQYPDVKNSNKPLLSIAAWAQYVLDNFATVDEAV
KALEKEPYTIVTDSVPGESRLTTLHLSISDKTGDSAIIEYIGGKQVIHHSRNYQIMTNSPTFDKQLALAE
YWKQIGGTVMLPGTNRASDRFARASFYINAIPKNDDMKQAQASVFSVIRNASVPYGLNTQEEPNISSTRW
RTVADHKQMLYFFESALSPNVFWVDLKKINFKDGKTRRLDLGPEQSHIYAGDATSDFKIAKPFAFLSPKT
L

>WP_000749546.1 linear amide C-N hydrolase [Salmonella bongori]
MKKSQAMLLIAPALLSYAMASQACTTLAIQDKQGDVFHGRTLEYMQDLPSWLTYYPAGTQFDKKAPNGSA
GVSYRAKYPILAITSTITDGDSRDVLEGMNSAGLSFSENMIMNAQLPTLRSDEYKQAIPVTSLGEWALAR
FATVGEVKQAIQEGKFWSPELHRFGDLKSPFHYAFYDKKGGSIVVEVENGKFHVYDNPTRVMTNGPSFPW
HLTNLNNYTQLTNVDRSSGTLGGIKVMQPDSGIAIADLPSSDTSVSRFIRGVYYTTYAPQATSAHEAMNT
LAHIMSRFDRPKNITIDYMGSEGEGNASRKPVSEYTVWTTLSDLTHGDMMVRGYNDINYKTWSLSQFKNA
TAPVFEKINVKE

>WP_000782341.1 linear amide C-N hydrolase [Vibrio cholerae]
MKMKHMKPYTTIKTVLSTLAIALAFGPLHNAQACTRILYETGNQSYISGRSMDWADPSAATALWIFPKGM
KRDGTVGDNPIKWSAKYGSIIVSFYDAGTADGMNEKGLVANMLYLKEAKWGDASKAGKPTLTAGAWAQYF
LDNYATVEEAVTAMANPPFTIIAPSLPNGDAAALHLSISDVNGDSAIFEYIDGKLVIHHGSQYKVMTNSP
TFDQQLALNTYWQQIGGSKFLPGTINAADRFVRASYALSASPKYRDNDLALASVFSQIRAVSVPLGITDP
DRPNLAMTLWRTFADHTAKIYYFESAVFPAVSWLDMSKVDLTEGAAPKVVRVERGQPLAGELSAALKPAE
PFKWLGAE

>WP_000782342.1 linear amide C-N hydrolase [Vibrio cholerae]
MKMKHMKPYTTIKTVLSTLAIALAFGPLHNAQACTRILYETGNQSYISGRSMDWADPSAATALWVFPKGM
KRDGTVGDNPIKWSAKYGSIIVSFYDAGTADGMNEKGLVANMLYLKEAKWGDASKAGKPTLTAGAWAQYF
LDNYATVKEAVTAMANPPFTIIAPSLPNGDAAALHLSISDVNGDSAIFEYIDGKLVIHHGSQYKVMTNSP
TFDQQLALNTYWQQIGGSKFLPGTINAADRFVRASYALSASPKYRDNDLALASVFSQIRAVSVPLGITDP
DRPNLAMTLWRTFADHTAKIYYFESAVFPAVSWLDMSKVDLTEGAAPKVVRVERGQPLAGELSAALKPAE
PFKWLGAE

>WP_000782343.1 linear amide C-N hydrolase [Vibrio cholerae]
MKMKHMKPYTTIKTVLSTLTITLAFGPLHNAQACTRILYETGNQSYISGRSMDWADPSAATALWVFPKGM
KRDGTVGDNPIKWSAKYGSIIVSFYDAGTADGMNEKGLVANMLYLKEAKWGDATKAGKPTLTAGAWAQYF
LDNYATVEEAVTAMANPPFTIIAPSLPNGDAAALHLSISDVNGDSAIFEYIDGKLVIHHGSQYKVMTNSP
TFDQQLALNTYWQQIGGSKFLPGTINAADRFVRASYALSASPKYRDNDLALASVFSQIRAVSVPLGITDP
DRPNLAMTLWRTFADHTAKIYYFESAVFPAVSWLDMSKVDLTEGAAPKVVRVERGQPLAGELSAALKPVE
PFKWLGAE

>WP_000782344.1 linear amide C-N hydrolase [Vibrio cholerae]
MKMKHMKPYTTIKTVLSTLTITLAFGPLHNAQACTRILYETGNQSYISGRSMDWADPSAATALWVFPKGM
KRDGTVGDNPIKWSAKYGSIIVSFYDAGTADGMNEKGLVANMLYLKEAKWGDATKAGKPTLTAGAWAQYF
LDNYATVKEAVTAMANPPFTIIAPSLPNGDAAALHLSISDVNGDSAIFEYIDGKLVIHHGSQYKVMTNSP
TFDQQLALNTYWQQIGGSKFLPGTINAADRFVRASYALSASPKYRDNDLALASVFSQIRAVSVPLGITDP
DRPNLAMTLWRTFADHTAKIYYFESAVFPAVSWLDMSKVDLTEGAAPKVVRVERGQPLAGELSAALKPAE
PFKWLGAE

>WP_000782345.1 linear amide C-N hydrolase [Vibrio cholerae]
MKMKHMKPYTTMKTVLSTLAIALAFGPLHNAQACTRILYETGNQSYISGRSMDWADPSAATALWVFPKGM
KRDGTVGDNPIKWRAKYGSIIVSFYDAGTADGMNEKGLVANMLYLKEAKWGDATKAGKPTLTAGAWAQYF
LDNYATVEEAVTAMANPPFTIIAPSLPNGDAAALHLSISDVNGDSAIFEYIDGKLVIHHGSQYKVMTNSP
TFDQQLALNTYWQQIGGSKFLPGTINAADRFVRASYALSASPKYRDNDLALASVFSQIRAVSVPLGITDP
DRPNLAMTLWRTFADHTAKIYYFESAVFPAVSWLDMSKVDLTEGAAPKVVRVERGQPLAGELSAALKPAE
PFKWLGAE

>WP_000782346.1 linear amide C-N hydrolase [Vibrio cholerae]
MKMKHMKPYTTMKTVLSTLAIALAFGPLHNAQACTRILYETGNQSYISGRSMDWADPSAATALWVFPKGM
KRDGTVGDNPIKWSAKYGSIIVSFYDAGTADGMNEKGLVANMLYLKEAKWGDATKAGKPTLTAGAWAQYF
LDNYATVEEAVTAMANPPFTIIAPSLPNGDAAALHLSISDVNGDSAIFEYIDGKLVIHHGSQYKVMTNSP
TFDQQLALNTYWQQIGGSKFLPGTINAADRFVRASYALSASPKYRDNDLALASVFSQIRAVSVPLGITDP
DRPNLAMTLWRTFADHTAKIYYFESAVFPAVSWLDMSKVDLTEGAAPKVVRVERGQPLAGELSAALKPAE
PFKWLGAE

>WP_000782348.1 linear amide C-N hydrolase [Vibrio cholerae]
MKMKHMKPYTTMKTVLSTLAIALAFGPLHNAQACTRILYETGNQSYISGRSMDWADPSAATALWVFPKGM
KRDGTVGDNPIKWSAKYGSIIVSFYDAGTADGMNEKGLVANMLYLKEAKWGDATKDGKPTLTAGAWAQYF
LDNYATVEEAVTAMANPPFTIIAPSLPNGDAAALHLSISDVNGDSAIFEYIDGKLVIHHGSQYKVMTNSP
TFDQQLALNTYWQQIGGSKFLPGTINAADRFVRASYALSASPKYRDNDLALASVFSQIRAVSAPLGITDP
DRPNLAMTLWRTFADHTAKIYYFESAVFPAVSWLDMSKVDLTEGAAPKVVRVERGQPLAGELSAALKPAE
PFKWLGAE

>WP_000782349.1 linear amide C-N hydrolase [Vibrio cholerae]
MKMKHMKPYTTMKTVLSTLAIALAFGPLHNAQACTRILYETGNQSYISGRSMDWADPSAATALWVFPKGM
KRDGTVGDNPIKWSAKYGSIIVSFYDAGTADGMNEKGLVANMLYLKEAKWGDATKDGKPTLTAGAWAQYF
LDNYATVEEAVTAMANPPFTIIAPSLPNGDAAALHLSISDVNGDSAIFEYIDGKLVIHHGSQYKVMTNSP
TFDQQLALNTYWQQIGGSKFLPGTINAADRFVRASYALSASPKYRDNDLALASVFSQIRAVSVPLGITDP
DRPNLAMTLWRTFADHTAKIYYFESAVFPAVSWLDMSKVDLTEGAAPKVVRVERGQPLAGELSAALKPAE
PFKWLGAE

>WP_000782350.1 linear amide C-N hydrolase [Vibrio cholerae]
MKMKHMKPYTTMKTVLSTLAITLAFGPLHNAQACTRILYETGNQSYISGGSMDWADPSAATALWVFPKGM
KRDGMVGDNPIKWSAKYGSIIVSFYDAGTADGMNEKGLVANMLYLKEAKWGDATKAGKPTLTAGAWAQYF
LDNYATVEEAVTAMANPPFTIIAPSLPNGDAAALHLSISDVNGDSAIFEYIDGKLVIHHGSQYKVMTNSP
TFDQQLALNTYWQQIGGSKFLPGTINAADRFVRASYALSASPKYRDNDLALASVFSQIRAVSVPLGITDP
DRPNLAMTLWRTFADHTAKIYYFESAVFPAVSWLDMSKVDLTEGAAPKVVRVERGQPLAGELSAALKPAE
PFKWLGAE

>WP_000782351.1 linear amide C-N hydrolase [Vibrio cholerae]
MKMKHMKPYTTMKTVLSTLAITLAFGPLHNAQACTRILYETGNQSYISGGSMDWADPSAATALWVFPKGM
KRDGTVGDNPIKWSAKYGSIIVSFYDAGTADGMNEKGLVANMLYLKEAKWGDATKAGKPTLIAGAWAQYF
LDNYATVEEAVTAMANPPFTIIAPSLPNGDAAALHLSISDVNGDSAIFEYIDGKLVIHHGSQYKVMTNSP
TFDQQLALNTYWQQIGGSKFLPGTINAADRFVRASYALSASPKYRDNDLALASVFSQIRAVSVPLGITDP
DRPNLAMTLWRTFADHTAKIYYFESAVFPAVSWLDMSKVDLTEGAAPKVVRVERGQPLAGELSAALKPAE
PFKWLGAE

>WP_000782352.1 linear amide C-N hydrolase [Vibrio cholerae]
MKMKHMKPYTTMKTVLSTLAITLAFGPLHNAQACTRILYETGNQSYISGGSMDWADPSAATALWVFPKGM
KRDGTVGDNPIKWSAKYGSIIVSFYDAGTADGMNEKGLVANMLYLKEAKWGDATKAGKPTLTAGAWAQYF
LDNYATVEEAVTAMANPPFTIIAPSLPNGDAAALHLSISDVNGDSAIFEYIDGKLVIHHGSQYKVMTNSP
TFDQQLALNTYWQQIGGSKFLPGTINAADRFVRASYALSASPKYRDNDLALASVFSQIRAVSVPLGITDP
DRPNLAMTLWRTFADHTAKIYYFESAVFPAVSWLDMSKVDLTEGAAPKVVRVERGQPLAGELSAALKPAE
PFKWLGAE

>WP_000897246.1 linear amide C-N hydrolase [Salmonella enterica]
MLFIAPALFSYALAAQACTTLAIQDKQGDVFHGRTLEYMQDLPSWLTYYPAGTQFDKKTPDGSQGVSYQA
KYPILAITSTITDGDSRDILEGMNSAGLSFSENMIMNAQLPPLPASEYKQAIPVTSLGEWALARFATVGE
VKQAIKEGKFWSPELHRFGDLKSPFHYAFYDKKGGSIVVEVENGKFHVYDNPTRVMTNGPAFPWHLTNLN
NYTQLTNVDRSSGTLGGIKVMQPDSGIAIADLPSSDTSVSRFIRGVYYTTYAPQATSAHDAMNTLAHIMS
RFDRPKNITVDYMGSEGEGNATRKPVSEYTVWTTLSDLTHGEMMVRGYNDINYKTWSLSQFKNATAPVFE
KINVKG

>WP_000976361.1 linear amide C-N hydrolase [Salmonella enterica]
MMKKNKALLFIAPALFSYAMASQACTTLAIQDKQGDIFHGRTLEYMQDLPSWLTYYPAGTQFDKKAPDGK
QGVSYQAKYPILAITSTITDGDSRDILEGMNSAGLSFSENMIMDAQLPPLPADEYKQAIPVTSLGEWALA
RFATVGEVKQAVKEGKFWSPELHRFGDLKSPFHYAFYDKKGGSIVVEVENGKIHVYDNPTRVMTNGPAFP
WHLTNLNNYTQLTNVDRSSGTLGGIKVMQPDSGIAIADLPSSDTSVSRFVRGVYYTTYAPQATSAHEAMN
TLAHIMSRFDRPKNITVDYMGSEGEGNATSKPVSEYTVWTTLSDLTHGDMMVRGYNDINYKTWSLSQFKN
ATAPVFEKINVKG

>WP_000976493.1 MULTISPECIES: linear amide C-N hydrolase [Salmonella]
MMKKSKAILFIAPALFSYALAAQACTTLAIQDKQGDIFHGRTLEYMQDLPSWLTYYPAGTQFDKKTPDGS
QGISYQAKYPILAITSTITDGDSRDILEGMNSAGLSFSENMIMNAQLPPLPASEYKQAIPVTSLGEWALA
RFATVGEVKQAIKEGKFWSPELHRFGDLKSPFHYAFYDKKGGSIVVEVENGKFHVYDNPTRVMTNGPAFP
WHLTNLNNYTQLTNVDRSSGTLGGIKVMQPDSGIAIADLPSSDTSVSRFIRGVYYTTYAPQATSAHDAMN
TLAHIMSRFDRPKNITVDYMGSEGEGNATRKPVSEYTVWTTLSDLTHGEMMVRGYNDINYKTWSLSQFKN
ATAPVFEKINVKG

>WP_000976494.1 MULTISPECIES: linear amide C-N hydrolase [Salmonella]
MMKKSKAILFIAPALFSYAMAAQACTTLAIQDKQGDIFHGRTLEYMQDLPSWLTYYPAGTQFDKKTPDGS
QGISYQAKYPILAITSTITDGDSRDILEGMNSAGLSFSENMIMNAQLPPLPASEYKQAIPVTSLGEWALA
RFATVGEVKQAIKEGKFWSPELHRFGDLKSPFHYAFYDKKGGSIVVEVENGKFHVYDNPTRVMTNGPAFP
WHLTNLNNYTQLTNVDRSSGTLGGIKVMQPDSGIAIADLPSSDTSVSRFIRGVYYTTYAPQATSAHDAMN
TLAHIMSRFDRPKNITVDYMGSEGEGNATRKPVSEYTVWTTLSDLTHGEMMVRGYNDINYKTWSLSQFKN
ATAPVFEKINVKG

>WP_000976495.1 linear amide C-N hydrolase [Salmonella enterica]
MMKKSKAILFIAPALFSYAMAAQACTTLAIQDKQGDIFHGRTLEYMQDLPSWLTYYPAGTQFDKKTPDGS
QGISYQAKYPILAITSTITDGDSRDILEGMNSAGLSFSENMIMNAQLPPLPASEYKQAIPVTSLGEWALA
RFATVGEVKQAIKEGKFWSPELHRFGDLKSPFHYAFYDKKGGSIVVEVENGKFHVYDNPTRVMTNGPAFP
WHLTNLNNYTQLTNVDRSSGTLGGIKVMQPDSGIAIADLPSSDTSVSRFIRGVYYTTYAPQATSAHDAMN
TLAHIMSRFDRPKNITVDYMGSEGEGNATRKPVSEYTVWTTLSDLTHGEMMVRGYNDINYKTWSLSQFKN
VTAPVFEKINVKG

>WP_000976496.1 linear amide C-N hydrolase [Salmonella enterica]
MMKKSKAILFIAPALFSYAMAAQACTTLAIQDKQGDIFHGRTLEYMQDLPSWLTYYPAGTQFDKKTPDGS
QGISYQAKYPILAITSTITDGDSRDILEGMNSAGLSFSENMIMNAQLPPLPASEYKQAIPVTSLGEWALA
RFATVGEVKQAIKEGKFWSPELHRFGDLKSPFHYAFYDKKGGSIVVEVENSKFHVYDNPTRVMTNGPAFP
WHLTNLNNYTQLTNVDRSSGTLGGIKVMQPDSGIAIADLPSSDTSVSRFIRGVYYTTYAPQATSAHDAMN
TLAHIMSRFDRPKNITVDYMGSEGEGNATRKPVSEYTVWTTLSDLTHGEMMVRGYNDINYKTWSLSQFKN
ATAPVFEKINVKG

>WP_000976497.1 linear amide C-N hydrolase [Salmonella enterica]
MMKKSKAMLFIAPALFSYALAAQACTTLAIQDKQGDIFHGRTLEYMQDLPSWLTYYPAGTQFDKKTPDGR
QGVSYQAKYPILAITSNITDGDSRDILEGMNSAGLSFSENMIMNAQLPPLPASEYKQAIPVTSLGEWALA
RFATVGEVKQAIKEGKFWSPELHRFGDLKSPFHYAFYDKKGGSIVVEVEYGKFHVYDNPTRVMTNGPAFP
WHLTNLNNYTQLTNVDRSSGTLGGIKVMQPDSGIAIADLPSSDTSVSRFIRGVYYTTYAPQATSAHDAMN
TLAHIMSRFDRPKNITVDYMGSEGEGNATRKPVSEYTVWTTLSDLTHGEMMVRGYNDINYKTWSLSQFKN
ATAPVFEKINVKG

>WP_000976498.1 MULTISPECIES: linear amide C-N hydrolase [Salmonella]
MMKKSKAMLFIAPALFSYALAAQACTTLAIQDKQGDIFHGRTLEYMQDLPSWLTYYPAGTQFDKKTPDGS
QGISYQAKYPILAITSTITDGDSRDILEGMNSAGLSFSENMIMNAQLPPLPASEYKQAIPVTSLGEWALA
RFATVGEVKQAIKEGKFWSPELHRFGDLKSPFHYAFYDKKGGSIVVEVENGKFHVYDNPTRVMTNGPAFP
WHLTNLNNYTQLTNVDRSSGTLGGIKVMQPDSGIAIADLPSSDTSVSRFIRGVYYTTYAPQATSAHDAMN
TLAHIMSRFDRPKNITVDYMGSEGEGNATRKPVSEYTVWTTLSDLMHGEMMVRGYNDINYKTWSLSQFKN
ATAPVFEKINVKG

>WP_000976499.1 linear amide C-N hydrolase [Salmonella enterica]
MMKKSKAMLFIAPALFSYALAAQACTTLAIQDKQGDIFHGRTLEYMQDLPSWLTYYPAGTQFDKKTPDGS
QGISYQAKYPILAITSTITDGDSRDILEGMNSAGLSFSENMIMNAQLPPLPASEYKQAIPVTSLGEWALA
RFATVGEVKQAIKEGKFWSPELHRFGDLKSPFHYAFYDKKGGSIVVEVENGKFHVYDNPTRVMTNGPAFP
WHLTNLNNYTQLTNVDRSSGTLGGIKVMQPDSGIAIADLPSSDTSVSRFIRGVYYTTYAPQATSAHDAMN
TLAHIMSRFDRPKNITVDYMGSEGEGNATRKPVSEYTVWTTLSDLTHGEMMVRGYNDINYKTWSLSQFKN
ATAPVFEKINAKG

>WP_000976500.1 MULTISPECIES: linear amide C-N hydrolase [Salmonella]
MMKKSKAMLFIAPALFSYALAAQACTTLAIQDKQGDIFHGRTLEYMQDLPSWLTYYPAGTQFDKKTPDGS
QGISYQAKYPILAITSTITDGDSRDILEGMNSAGLSFSENMIMNAQLPPLPASEYKQAIPVTSLGEWALA
RFATVGEVKQAIKEGKFWSPELHRFGDLKSPFHYAFYDKKGGSIVVEVENGKFHVYDNPTRVMTNGPAFP
WHLTNLNNYTQLTNVDRSSGTLGGIKVMQPDSGIAIADLPSSDTSVSRFIRGVYYTTYAPQATSAHDAMN
TLAHIMSRFDRPKNITVDYMGSEGEGNATRKPVSEYTVWTTLSDLTHGEMMVRGYNDINYKTWSLSQFKN
ATAPVFEKINVKG

>WP_000976501.1 linear amide C-N hydrolase [Salmonella enterica]
MMKKSKAMLFIAPALFSYALAAQACTTLAIQDKQGDIFHGRTLEYMQDLPSWLTYYPAGTQFDKKTPDGS
QGISYQAKYPILAITSTITDGDSRDILEGMNSAGLSFSENMIMNAQLPPLPASEYKQAIPVTSLGEWALA
RFATVGEVKQAIKEGKFWSPELHRFGDLKSPFHYAFYDKKGGSIVVEVENGKFHVYDNPTRVMTNGPAFP
WHLTNLNNYTQLTNVDRSSGTLGGIKVMQPDSGIAIADLPSSDTSVSRFIRGVYYTTYAPQATSAHDAMN
TLAHIMSRFDRPKNITVDYMGSEGEGNATRKPVSEYTVWTTLSDLTHGEMMVRGYNDINYKTWSLSQFKN
ATAPVFERINVKG

>WP_000976502.1 linear amide C-N hydrolase [Salmonella enterica]
MMKKSKAMLFIAPALFSYALAAQACTTLAIQDKQGDIFHGRTLEYMQDLPSWLTYYPAGTQFDKKTPDGS
QGISYQAKYPILAITSTITDGDSRDILEGMNSAGLSFSENMIMNAQLPPLPASEYKQAIPVTSLGEWALA
RFATVGEVKQAIKEGKFWSPELHRFGDLKSPFHYAFYDKKGGSIVVEVENGKFHVYDNPTRVMTNGPAFP
WHLTNLNNYTQLTNVDRSSGTLGGIKVMQSDSGIAIADLPSSDTSVSRFIRGVYYTTYAPQATSAHDAMN
TLAHIMSRFDRPKNITVDYMGSEGEGNATRKPVSEYTVWTTLSDLMHGEMMVRGYNDINYKTWSLSQFKN
ATAPVFEKINVKG

>WP_000976503.1 MULTISPECIES: linear amide C-N hydrolase [Salmonella]
MMKKSKAMLFIAPALFSYALAAQACTTLAIQDKQGDIFHGRTLEYMQDLPSWLTYYPAGTQFDKKTPDGS
QGVSYQAKYPILAITSTITDGDSRDILEGMNSAGLSFSENMIMNAQLPPLPASEYKQAIPVTSLGEWALA
RFATVGEVKQAIKEGKFWSPELHRFGDLKSPFHYAFYDKKGGSIVVEVENGKFHVYDNPTRVMTNGPAFP
WHLTNLNNYTQLTNVDRSSGTLGGIKVMQPDSGIAIADLPSSDTSVSRFIRGVYYTTYAPQATSAHDAMN
TLAHIMSRFDRPKNITVDYMGSEGEGNATRKPVSEYTVWTTLSDLTHGEMMVRGYNDINYKTWSLSQFKN
ATAPVFEKINVKG

>WP_000976504.1 MULTISPECIES: linear amide C-N hydrolase [Salmonella]
MMKKSKAMLFIAPALFSYALAAQACTTLAIQDKQGDVFHGRTLEYMQDLPSWLTYYPAGTQFDKKTPDGS
QGVSYQAKYPILAITSTITDGDSRDILEGMNSAGLSFSENMIMNAQLPPLPANEYKQAIPVTSLGEWALA
RFATVGEVKQAIKEGKFWSPELHRFGDLKSPFHYAFYDKKGGSIVVEVENGKFHVYDNPTRVMTNGPAFP
WHLTNLNNYTQLTNVDRSSGTLGGIKVMQPDSGIAIADLPSSDTSVSRFIRGVYYTTYAPQATSAHDAMN
TLAHIMSRFDRPKNITVDYMGSEGEGNATRKPVSEYTVWTTLSDLTHGEMMVRGYNDINYKTWSLSQFKN
ATAPVFEKINVKG

>WP_000976505.1 MULTISPECIES: linear amide C-N hydrolase [Salmonella]
MMKKSKAMLFIAPALFSYALAAQACTTLAIQDKQGDVFHGRTLEYMQDLPSWLTYYPAGTQFDKKTPDGS
QGVSYQAKYPILAITSTITDGDSRDILEGMNSAGLSFSENMIMNAQLPPLPASEYKQAIPVTSLGEWALA
RFATVGEVKQAIKEGKFWSPELHRFGDLKSPFHYAFYDKKGGSIVVEVENGKFHVYDNPTRVMTNGPAFP
WHLTNLNNYTQLTNVDRSSGTLGGIKVMQPDSGIAIADLPSSDTSVSRFIRGVYYTTYAPQATSAHDAMN
TLAHIMSRFDRPKNITVDYMGSEGEGNATRKPVSEYTVWTTLSDLTHGEMMVRGYNDINYKTWSLSQFKN
ATAPVFEKINVKG

>WP_000976506.1 linear amide C-N hydrolase [Salmonella enterica]
MMKKSKAMLFIAPALFSYALAAQACTTLAIQDKQGDVFHGRTLEYMQDLPSWLTYYPAGTQFDKKTPDGS
QGVSYQAKYPILAITSTITDGDSRDILEGMNSAGLSFSENMIMNAQLPPLPASEYKQAIPVTSLGEWALA
RFATVGEVKQAIKEGKFWSPELHRFGDLKSPFHYAFYDKKGGSIVVEVENGKFHVYDNPTRVMTNGPAFP
WHLTNLNNYTQLTNVDRSSGTLGGIKVMQPDSGIAIADLPSSDTSVSRFIRGVYYTTYAPQATSAHDAMN
TLAHIMSRFDRPKNITVDYMGSEGEGNATRKPVSEYTVWTTLSDLTHGEMMVRGYNEINYKTWSLSQFKN
ATAPVFEKINVKG

>WP_000976507.1 linear amide C-N hydrolase [Salmonella enterica]
MMKKSKAMLFIAPALFSYALASQACTTLAIQDKQGDIFHGRTLEYMQDLPSWLTYYPAGTQFDKKTPDGS
QGVSYQAKYPILAITSTITDGDSRDILEGMNSAGLSFSENMIMNAQLPPLPASEYKQAIPVTSLGEWALA
RFATVGEVKQAIKEGKFWSPELHRFGDLKSPFHYAFYDKKGGSIVVEVEDGKFHVYDNPTRVMTNGPAFP
WHLTNLNNYTQLTNVDRSSGTLGGIKVMQPDSGIAIADLPSSDTSVSRFIRGVYYTTYAPQATSAHEAMD
TLAHIMSRFDRPKNITVDYMGSEGEGNATRKPVSEYTVWTTLSDLTHGEMMVRGYNDINYKTWSLSQFKN
ATAPVFEKINVKG

>WP_000976508.1 MULTISPECIES: linear amide C-N hydrolase [Salmonella]
MMKKSKAMLFIAPALFSYAMAAQACTTLAIQDKQGDIFHGRTLEYMQDLPSWLTYYPAGTQFDKKTPDGS
QGISYQAKYPILAITSTITDGDSRDILEGMNSAGLSFSENMIMNAQLPPLPASEYKQAIPVTSLGEWALA
RFATVGEVKQAIKEGKFWSPELHRFGDLKSPFHYAFYDKKGGSIVVEVENGKFHVYDNPTRVMTNGPAFP
WHLTNLNNYTQLTNVDRSSGTLGGIKVMQPDSGIAIADLPSSDTSVSRFIRGVYYTTYAPQATSAHDAMN
TLAHIMSRFDRPKNITVDYMGSEGEGNATRKPVSEYTVWTTLSDLTHGEMMVRGYNDINYKTWSLSQFKN
ATAPVFEKINVKG

>WP_000976509.1 MULTISPECIES: linear amide C-N hydrolase [Salmonella]
MMKKSKAMLFIAPALFSYAMAAQACTTLAIQDKQGDIFHGRTLEYMQDLPSWLTYYPAGTQFDKKTPDGS
QGISYQAKYPILAITSTITNGDSRDILEGMNSAGLSFSENMIMNAQLPPLPASEYKQAIPVTSLGEWALA
RFATVGEVKQAIKEGKFWSPELHRFGDLKSPFHYAFYDKKGGSIVVEVENGKFHVYDNPTRVMTNGPAFP
WHLTNLNNYTQLTNVDRSSGTLGGIKVMQPDSGIAIADLPSSDTSVSRFIRGVYYTTYAPQATSAHDAMN
TLAHIMSRFDRPKNITVDYMGSEGEGNATRKPVSEYTVWTTLSDLTHGEMMVRGYNDINYKTWSLSQFKN
ATAPVFEKINVKG

>WP_000976510.1 linear amide C-N hydrolase [Salmonella enterica]
MMKKSKAMLFIVPALFSYALAVQACTTLAIQDKQGDIFHGRTLEYMQDLPSWLTYYPAGTQFDKKTPDGS
QGISYQAKYPILAITSTITDGDSRDILEGMNSAGLSFSENMIMNAQLPPLPASEYKQAIPVTSLGEWALA
RFATVGEVKQAIKEGKFWSPELHRFGDLKSPFHYAFYDKKGGSIVVEVENGKFHVYDNPTRVMTNGPAFP
WHLTNLNNYTQLTNVDRSSGTLGGIKVMQPDSGIAIADLPSSDTSVSRFIRGVYYTTYASQVTSAHDAMN
TLAHIMSRFDRPKNITVDYMGSEGEGNATRKPVSEYTVWTTLSDLTHGEMMVRGYNDINYKTWSLSQFKN
ATAPVFEKINVKG

>WP_000981335.1 linear amide C-N hydrolase [Salmonella enterica]
MMNKNKTMLFIAPALFSYALAAQACTTLAIQDKQGDIFHGRTLEYMQDLPSWLTYYPAGTQFDKKTPDGR
QGVSYQAKYPILAITSTITDGDSRDILEGMNSAGLSFSENMIMNAQLPPLPASEYKQAIPVTSLGEWALA
RFATVGEVKQAIKEGKFWSPELHRFGDLKSPFHYAFYDKKGGSIVVEVENGKFHVYDNPTRVMTNGPAFP
WHLTNLNNYTQLTNVDRSSGTLGGIKVMQPDSGIAIADLPSSDTSVSRFIRGVYYTTYAPQATSAHDAMN
TLAHIMSRFDRPKNITVDYMGSEGEGNATRKPVSEYTVWTTLSDLTHGEMMVRGYNDINYKTWSLSQFKN
ATAPVFEKINAKG

>WP_000981373.1 MULTISPECIES: linear amide C-N hydrolase [Salmonella]
MMNKSKTMLFIAPALFSYALAAQACTTLAIQDKQGDIFHGRTLEYMQDLPSWLTYYPAGTQFDKKTPDGS
QGISYQAKYPILAITSTITDGDSRDILEGMNSAGLSFSENMIMNAQLPPLPASEYKQAIPVTSLGEWALA
RFATVGEVKQAIKEGKFWSPELHRFGDLKSPFHYAFYDKKGGSIVVEVENGKFHVYDNPTRVMTNGPAFP
WHLTNLNNYTQLTNVDRSSGTLGGIKVMQPDSGIAIADLPSSDTSVSRFIRGVYYTTYAPQATSAHDAMN
TLAHIMSRFDRPKNITVDYMGSEGEGNATRKPVSEYTVWTTLSDLTHGEMMVRGYNDINYKTWSLSQFKN
ATAPVFEKINVKG

>WP_000981374.1 linear amide C-N hydrolase [Salmonella enterica]
MMNKSKTMLFIAPALFSYALAAQACTTLAIQDKQGDIFHGRTLEYMQDLPSWLTYYPAGTQFDKKTPDGS
QGISYQAKYPILAITSTITNGDSRDILEGMNSAGLSFSENMIMNAQLPPLPASEYKQAIPVTSLGEWALA
RFATVGEVKQAIKEGKFWSPELHRFGDLKSPFHYAFYDKKGGSIVVEVENGKFHVYDNPTRVMTNGPAFP
WHLTNLNNYTQLTNVDRSSGTLGGIKVMQPDSGIAIADLPSSDTSVSRFIRGVYYTTYAPQATSAHDAMN
TLAHIMSRFDRPKNITVDYMGSEGEGNATRKPVSEYTVWTTLSDLTHGEMMVRGYNDINYKTWSLSQFKN
ATAPVFEKINVKG

>WP_000981375.1 MULTISPECIES: linear amide C-N hydrolase [Salmonella]
MMNKSKTMLFIAPALFSYALAAQACTTLAIQDKQGDIFHGRTLEYMQDLPSWLTYYPAGTQFDKKTPDGS
QGVSYQAKYPILAITSTITDGDSRDILEGMNSAGLSFSENMIMNAQLPPLPASEYKQAIPVTSLGEWALA
RFATVGEVKQAIKEGKFWSPELHRFGDLKSPFHYAFYDKKGGSIVVEVENGKFHVYDNPTRVMTNGPAFP
WHLTNLNNYTQLTNVDRSSGTLGGIKVMQPDSGIAIADLPSSDTSVSRFIRGVYYTTYAPQATSAHDAMN
TLAHIMSRFDRPKNITVDYMGSEGEGNATRKPVSEYTVWTTLSDLTHGEMMVRGYNDINYKTWSLSQFKN
ATAPVFEKINVKG

>WP_001188040.1 linear amide C-N hydrolase [Staphylococcus aureus]
MQQVISDIMTFRGSHFELGVKTGKWLQQTPLLKNREKEWKKRVPRFDIDVNETYQIFQTYAPQIWEELIG
LQSILKMPTRQIILNFGHYRFTDLKESGCTVFQGKDFMVRNYDYHPATYDGRYLLYQPTDSGLAQIGPVS
RVTGRMDGMNESGLTMGYNFMHRKKPANGFVCYMIGRLILENCRNVTEAIQLLKEIPHRSSFSYILMDKS
LNHAIVEVTPRSIDVRYDNICTNHFEILTHENRNYTKESKERLARTISQTNDNLDMTTAFKLFNNPQYEI
YSKLFKSWSGTIHTSMYQPETLTAYFTLGENAPPEIIDFKSWLDGQDLNITHFTGNIDTDLTFANK

>WP_001188041.1 linear amide C-N hydrolase [Staphylococcus aureus]
MQQVISDIMTFRGSHFELGVKTGKWLQQTPLLKNREKEWKKRVPRFDIDVNETYQIFQTYAPQIWEELMG
LQSILKMPTRQIILNFGHYRFTDLKESGCTVFQGKDFMVRNYDYHPATYDGRYLLYQPTDSGLAQIGPVS
RVTGRMDGMNESGLTMGYNFMHRKKPANGFVCYMIGRLILENCRNVTEAIQLLKEIPHRSSFSYILMDKS
LNHAIVEVTPRSIDVRYDNICTNHFEILTHENRNYIKESKERLARTISQTNDNLDMTTAFKLFNNPQYEI
YSKLFKSWSGTIHTSMYQPETLTAYFTLGENAPPEIIDFKSWLDGQDLNITHFTGNIDTDLTFANK

>WP_001188042.1 linear amide C-N hydrolase [Staphylococcus aureus]
MQQVISDIMTFRGSHFELGVKTGKWLQQTPLLKNREKEWKKRVPRFDIDVNETYQIFQTYAPQIWEELMG
LQSILKMPTRQIILNFGHYRFTDLKESGCTVFQGKDFMVRNYDYHPATYDGRYLLYQPTDSGLAQIGPVS
RVTGRMDGMNESGLTMGYNFMHRKKPANGFVCYMIGRLILENCRNVTEAIQLLKEIPHRSSFSYILMDKS
LNHAIVEVTPRSIDVRYDNICTNHFEILTHENRNYTKESKERLARTISQTNDNLDMTTAFKLFNNPQYEI
YSKLFKSWSGTIHTSMYHPETLTAYFTLGENAPPEIIDFKSWLDGQDLNITHFTGNIDTDLTFANK

>WP_001188043.1 MULTISPECIES: linear amide C-N hydrolase [Staphylococcus]
MQQVISDIMTFRGSHFELGVKTGKWLQQTPLLKNREKEWKKRVPRFDIDVNETYQIFQTYAPQIWEELMG
LQSILKMPTRQIILNFGHYRFTDLKESGCTVFQGKDFMVRNYDYHPATYDGRYLLYQPTDSGLAQIGPVS
RVTGRMDGMNESGLTMGYNFMHRKKPANGFVCYMIGRLILENCRNVTEAIQLLKEIPHRSSFSYILMDKS
LNHAIVEVTPRSIDVRYDNICTNHFEILTHENRNYTKESKERLARTISQTNDNLDMTTAFKLFNNPQYEI
YSKLFKSWSGTIHTSMYQPETLTAYFTLGENAPPEIIDFKSWLDGQDLNITHFTGNIDTDLTFANK

>WP_001188065.1 choloylglycine hydrolase [Staphylococcus argenteus]
MQQVTSDIMTFRGSHFDLGVETAKWLLQTPLLKNREKEWKKRVPRFDIDVNETYQIFQTYAPQIWEELMG
LQSILKIPTRQIILNFGHYRFTDLKESGCTVFQGKDFMVRNYDYHPATYDGRYLLYQPTDRGLAQIGPVS
RVTGRMDGMNEAGLTMGYNFMHRKHPANGFVCYMIGRLILENCHDVTEAVHLLKDIPHRSSFSYILMDKS
LNHAIVEVTPRSIDIRYDNTCTNHFEILTHENRNYTKESKERLARTISQTNENLDMDTVFELFNHPKYEI
YSKLFKSWSGTIHTSMYHPETLTAYFALGENTTPEIIDFKSWLAGQELNITHFTGKIDTELTFANK

>WP_001188066.1 MULTISPECIES: linear amide C-N hydrolase [Staphylococcus]
MQQVTSDIMTFRGSHFELGVKTGKWLQQTPLLKNREKEWKKRVPRFDIDVNETYQIFQTYAPQIWEELMG
LQSILKMPTRQIILNFGHYRFTDLKESGCTVFEGKDFMVRNYDYHPATYDGRYLLYQPTDSGLAQIGPVS
RVTGRMDGMNESGLTMGYNFMHRKKPANGFVCYMIGRLILENCRNVTEAIQLLKEIPHRSSFSYILMDKS
LNHAIVEVTPRSIDVRYDNICTNHFEILTHENRNYTKESKERLARTISQTNDNLDMTTAFKLFNNPQYEI
YSKLFKSWSGTIHTSMYHPETLTAYFTLGENAPPEIIDFKSWLDGQDLNITHFTGNIDTDLTFANK

>WP_001188068.1 MULTISPECIES: linear amide C-N hydrolase [Staphylococcus]
MQQVTSDIMTFRGSHFELGVKTGKWLQQTPLLKNREKEWKKRVPRFDIDVNETYQIFQTYAPQIWEELMG
LQSILKMPTRQIILNFGHYRFTDLKESGCTVFQGKDFMVRNYDYHPATYDGRYLLYQPTDSGLAQIGPVS
RVTGRMDGMNESGLTMGYNFMHRKKPANGFVCYMIGRLILENCQNVTEAIQLLKEIPHRSSFSYILMDKS
LNHAIVEVTPRSIDVRYDNICTNHFEILSHENRNYTKESKERLARTISQTNNNLDMTTAFKLFNNPQYEI
YSKLFKSWSGTIHTSMYHPETLTAYFTLGENAPPEIIDFKSWLDGQDLNITHFTGNIDTDLTFANK

>WP_001188069.1 choloylglycine hydrolase [Staphylococcus aureus]
MQQVTSDIMTFRGSHFELGVKTGKWLQQTPLLKNREKEWKKRVPRFDIDVNETYQIFQTYAPQIWEELMG
LQSILKMPTRQIILNFGHYRFTDLKESGCTVFQGKDFMVRNYDYHPATYDGRYLLYQPTDSGLAQIGPVS
RVTGRMDGMNESGLTMGYNFMHRKKPANGFVCYMIGRLILENCRNVIEAIQLLKEIPHRSSFSYILMDKS
LNHAIVEVTPRSIDVRYDNICTNHFEILTHENRNYTKESKERLARTISQTNDNLDMTTAFKLFNNPQYEI
YSKLFKSWSGTIHTSMYHPETLTAYFTLGENAPPEIIDFKSWLDGQDLNITHFTGNIDTDLTFANK

>WP_001188070.1 linear amide C-N hydrolase [Staphylococcus aureus]
MQQVTSDIMTFRGSHFELGVKTGKWLQQTPLLKNREKEWKKRVPRFDIDVNETYQIFQTYAPQIWEELMG
LQSILKMPTRQIILNFGHYRFTDLKESGCTVFQGKDFMVRNYDYHPATYDGRYLLYQPTDSGLAQIGPVS
RVTGRMDGMNESGLTMGYNFMHRKKPANGFVCYMIGRLILENCRNVKEAIQLLKEIPHRSSFSYILMDKS
LNHAIVEVTPRSIDVRYDNICTNHFEILTHENRNYTKESKERLARTISQTNDNLDMTTAFKLFNNPQYEI
YSKLFKSWSGTIHTSMYHPETLTAYFTLGENAPPEIIDFKSWLDGQDLNITHFTGNIDTDLTFANK

>WP_001188071.1 linear amide C-N hydrolase [Staphylococcus aureus]
MQQVTSDIMTFRGSHFELGVKTGKWLQQTPLLKNREKEWKKRVPRFDIDVNETYQIFQTYAPQIWEELMG
LQSILKMPTRQIILNFGHYRFTDLKESGCTVFQGKDFMVRNYDYHPATYDGRYLLYQPTDSGLAQIGPVS
RVTGRMDGMNESGLTMGYNFMHRKKPANGFVCYMIGRLILENCRNVTEAIQLLKEIPHRRSFSYILMDKS
LNHAIVEVTPRSIDVRYDNICTNHFEILTHENRNYTKESKERLARTISQTNDNLDMTTAFKLFNNPQYEI
YSKLFKSWSGTIHTSMYHPETLTAYFTLGENAPPEIIDFKSWLDGQDLNITHFTGNIDTDLTFANK

>WP_001188072.1 linear amide C-N hydrolase [Staphylococcus aureus]
MQQVTSDIMTFRGSHFELGVKTGKWLQQTPLLKNREKEWKKRVPRFDIDVNETYQIFQTYAPQIWEELMG
LQSILKMPTRQIILNFGHYRFTDLKESGCTVFQGKDFMVRNYDYHPATYDGRYLLYQPTDSGLAQIGPVS
RVTGRMDGMNESGLTMGYNFMHRKKPANGFVCYMIGRLILENCRNVTEAIQLLKEIPHRSSFSYILMDKS
LNHAIVEVTPRSIDVRYDNICTNHFEILSHENRNYTKESKERLARTISQTNNNLDMTTAFKLFNNPQYEI
YSKLFKSWSGTIHTSMYHPETLTAYFTLGENAPPEIIDFKSWLDGQDLNITQFTGNIDTDLTFANK

>WP_001188073.1 linear amide C-N hydrolase [Staphylococcus aureus]
MQQVTSDIMTFRGSHFELGVKTGKWLQQTPLLKNREKEWKKRVPRFDIDVNETYQIFQTYAPQIWEELMG
LQSILKMPTRQIILNFGHYRFTDLKESGCTVFQGKDFMVRNYDYHPATYDGRYLLYQPTDSGLAQIGPVS
RVTGRMDGMNESGLTMGYNFMHRKKPANGFVCYMIGRLILENCRNVTEAIQLLKEIPHRSSFSYILMDKS
LNHAIVEVTPRSIDVRYDNICTNHFEILTHENRNYTKESKERLARTISQTNDNLDMTIAFKLFNNPQYEI
YSKLFKSWSGTIHTSMYHPETLTAYFTLGENAPPEIIDFKSWLDGQDLNITHFTGNIDTDLTFANK

>WP_001188074.1 MULTISPECIES: linear amide C-N hydrolase [Staphylococcus]
MQQVTSDIMTFRGSHFELGVKTGKWLQQTPLLKNREKEWKKRVPRFDIDVNETYQIFQTYAPQIWEELMG
LQSILKMPTRQIILNFGHYRFTDLKESGCTVFQGKDFMVRNYDYHPATYDGRYLLYQPTDSGLAQIGPVS
RVTGRMDGMNESGLTMGYNFMHRKKPANGFVCYMIGRLILENCRNVTEAIQLLKEIPHRSSFSYILMDKS
LNHAIVEVTPRSIDVRYDNICTNHFEILTHENRNYTKESKERLARTISQTNDNLDMTTAFKLFNNPQYEI
YSKLFKSWSGTIHTSMYHPETLTAYFTLGENAPPEIIDFKSWLDGQDLNITHFTGNIDTDLTFANK

>WP_001188075.1 linear amide C-N hydrolase [Staphylococcus aureus]
MQQVTSDIMTFRGSHFELGVKTGKWLQQTPLLKNREKEWKKRVPRFDIDVNETYQIFQTYAPQIWEELMG
LQSILKMPTRQIILNFGHYRFTDLKESGCTVFQGKDFMVRNYDYHPATYDGRYLLYQPTDSGLAQIGPVS
RVTGRMDGMNESGLTMGYNFMHRKKPANGFVCYMIGRLILENCRNVTEAIQLLKEIPHRSSFSYILMDKS
LNHAIVEVTPRSIDVRYDNICTNHFEILTHENRNYTKESKERLARTISQTNDNLDMTTAFKLFNNPQYEI
YSKLFKSWSGTIHTSMYHPETLTAYFTLGENAPPEIIDFKSWLDGQELNITHFTGNIDTDLTFANK

>WP_001188076.1 linear amide C-N hydrolase [Staphylococcus aureus]
MQQVTSDIMTFRGSHFELGVKTGKWLQQTPLLKNREKEWKKRVPRFDIDVNETYQIFQTYAPQIWEELMG
LQSILKMPTRQIILNFGHYRFTDLKESGCTVFQGKDFMVRNYDYHPATYDGRYLLYQPTDSGLAQIGPVS
RVTGRMDGMNESGLTMGYNFMHRKKPANGFVCYMIGRLILENCRNVTEAIQLLKEIPHRSSFSYILMDKS
LNHAIVEVTPRSIDVRYDNICTNHFEILTHENRNYTKESKERLARTISQTNDNLDMTTAFKLFNNPQYEI
YSKLFKSWSGTIHTSMYHPETLTAYFTLGENAPPEIIDFKSWLDGQNLNITHFTGNIDTDLTFANK

>WP_001188077.1 linear amide C-N hydrolase [Staphylococcus aureus]
MQQVTSDIMTFRGSHFELGVKTGKWLQQTPLLKNREKEWKKRVPRFDIDVNETYQIFQTYAPQIWEELMG
LQSILKMPTRQIILNFGHYRFTDLKESGCTVFQGKDFMVRNYDYHPATYDGRYLLYQPTDSGLAQIGPVS
RVTGRMDGMNESGLTMGYNFMHRKKPANGFVCYMIGRLILENCRNVTEAIQLLKEIPHRSSFSYILMDKS
LNHAIVEVTPRSIDVRYDNICTNHFEILTHENRNYTKESKERLARTISQTNDNLDMTTAFKLFNNPQYEI
YSKLFKSWSGTIHTSMYQPETLTAYFTLGENAPPEIIDFKSWLDGQDLNITHFTGNIDTDLTFANK

>WP_001188078.1 linear amide C-N hydrolase [Staphylococcus aureus]
MQQVTSDIMTFRGSHFELGVKTGKWLQQTPLLKNREKEWKKRVPRFDIDVNETYQIFQTYAPQIWEELMG
LQSILKMPTRQIILNFGHYRFTDLKESGCTVFQGKDFMVRNYDYHPATYDGRYLLYQPTDSGLAQIGPVS
RVTGRMDGMNESGLTMGYNFMHRKKPANGFVCYMIGRLILENCRNVTEAIQLLKEIPHRSSFSYILMDKS
LNHAIVEVTPRSIDVRYDNICTNHFEILTHENRNYTKESKERLARTISQTNDNLNMTTAFKLFNNPQYEI
YSKLFKSWSGTIHTSMYHPETLTAYFTLGENAPPEIIDFKSWLDGQDLNITHFTGNIDTDLTFANK

>WP_001188079.1 linear amide C-N hydrolase [Staphylococcus aureus]
MQQVTSDIMTFRGSHFELGVKTGKWLQQTPLLKNREKEWKKRVPRFDIDVNETYQIFQTYAPQIWEELMG
LQSILKMPTRQIILNFGHYRFTDLKESGCTVFQGKDFMVRNYDYHPATYDGRYLLYQPTDSGLAQIGPVS
RVTGRMDGMNESGLTMGYNFMHRKKPANGFVCYMIGRLILENCRNVTEAIQLLKEIPHRSSFSYILMDKS
LNHAIVEVTPRSIDVRYDNICTNHFEILTHENRNYTKESKERLVRTISQTNNNLDMTTAFKLFNNPQYEI
YSKLFKSWSGTIHTSMYHPETLTAYFTLGENAPPEIIDFKSWLDGQDLNITHFTGNIDTDLTFANK

>WP_001188080.1 MULTISPECIES: choloylglycine hydrolase [Staphylococcus]
MQQVTSDIMTFRGSHFELGVKTGKWLQQTPLLKNREKEWKKRVPRFDIDVNETYQIFQTYAPQIWEELMG
LQSVLKMPTRQIILNFGHYRFTDLKESGCTVFQGKDFMVRNYDYHPATYDGRYLLYQPTDSGLAQIGPVS
RVTGRMDGMNELGLTMGYNFMHRKKPANGFVCYMIGRLILENCRNVTEAIQLLKEIPHRSSFSYILMDKS
LNHAIVEVTPRSIDVRYDNICTNHFEILTHENRNYTKESKERLARTISQTNDNLNMTTAFKLFNNPQYEI
YSKLFKSWSGTIHTSMYHPETLTAYFTLGENAPPEIIDFKSWLDGQDLNITHFTGNIDTDLTFANK

>WP_001384897.1 choloylglycine hydrolase family protein [Escherichia coli]
MLRKSVAVFLTAMIVLPSVSVGNACTGISLTSRDSHYIQARTMEWGGENLRSKLIVSPQGYRYSSVLSGG
EKGLSWQARYGFVGISVFDDRYIAEGINQEGLSAGLFYFKNYGSLSKYNPQTPDKNLADMDVVRWILTHF
KTVREVREHIQQLNIVPTVIDRNQKNTDTVHWRVADRLGGNIIIEIKNQGSISIHENLAGVITNSPDYEW
HLTNLNNYINLAAGTVASGQINGVNTFSFGAGSRALGLPGDITPPSRFIRAAFYVNTTPELKNGDEAVSQ
AFHILNNFDIPVGVEYTYKHEVPELPSATQWTTVIDQNRRLLFYKTMNDSTVKLIDLGNIRFTQEKENRY
PLDNGVFSFQRTVID

>WP_001522672.1 linear amide C-N hydrolase [Salmonella enterica]
MMKKSKAMLFIAPALFSYALAAQACTTLAIQDKQGDIFHGRTLEYMQDLPSWLTYYPAGTQFDKKTPDGS
QGISYQAKYPILAITSTITDGDSRDILEGMNSAGLSFSENMIMNAQLPPLPASEYKQAIPVTSLGEWALA
RFATVGEVKQAIKEGKFWSPELHRFGDLKSPFHYAFYDKKGGSIVVEVENGKFHVYDNPTRVMTNGPAFP
WHLTNLNNYTQLTNVDSSSGTLGGIKVMQPDSGIAIADLPSSDTSVSRFIRGVYYTTYAPQATSAHNAMN
TLAHIMSRFDRPKNITVDYMGSEGEGNATRKPVSEYTVWTTLSDLTHGEMMVRGYNDINYKTWSLSQFKN
ATAPVFEKINVKG

>WP_001605393.1 linear amide C-N hydrolase [Salmonella enterica]
MMKKSKAMLFIAPALFSYALAAQACTTLAIQDKQGDVFHGRTLEYMQDLPSWLTYYPAGTQFDKKTPDGS
QGVSYQAKYPILAITSTITDGDSRDILEGMNSAGLSFSENMIMNAQLPPLPASEYKQAIPVTSLGEWALA
RFATVGEVKQAIKEGKFWSPELHRFGDLKSPFHYAFYDKKGGSIVVEVENGKFHVYDNPTRVMTNGPAFP
WHLTNLNNYTQLTNVDRSSGTLGGIKVMQPDSGIAVADLPSSDTSVSRFIRGVYYTTYAPQATSAHDAMN
TLAHIMSRFDRPKNITVDYMGSEGEGNATRKPVSEYTVWTTLSDLTHGEMMVRGYNDINYKTWSLSQFKN
ATAPVFEKINVKG

>WP_001608584.1 linear amide C-N hydrolase [Staphylococcus aureus]
MCTGFTIQTLNNQVLLGRTMDYDYPLDGSPAVTPRNYRWTSRTGTTGQTQYGFIGTGTDMEGFIYGDGVN
EHGVAISTQYFRGYSSYGSTHKADAMNITQNEIVTWILGYTTSIEDMKQQASQIHVVAVYLNGIGEVPPL
HYHVSDATGHSVEVSFKEGEVVIKDNPIGVLTNHPDLDWHYSNLRQYINISPYPATAKLLEGVTIEPLGN
EAGTFGLPGGFTSTERFVRMAFMKANIAQNNDKEMDLMNAFYLLDAVNIPIGIVRPHDADNHYTMYQTVI
NLTTRTLYIKYYGSNEIVALKLTDDLINRKDMTIFKPEKHITIRKLNDNQ

>WP_001618077.1 MULTISPECIES: linear amide C-N hydrolase [Salmonella]
MMKKSKAMLFIAPALFSYALAAQACTTLAIQDKQGDIFHGRTLEYMQDLPSWLTYYPAGTQFDKKTPDGR
QGVSYQAKYPILAITSNITDGDSRDILEGMNSAGLSFSENMIMNAQLPPLPASEYKQAIPVTSLGEWALA
RFATVGEVKQAIKEGKFWSPELHRFGDLKSPFHYAFYDKKGGSIVVEVENGKFHVYDNPTRVMTNGPAFP
WHLTNLNNYTQLTNVDRSSGTLGGIKVMQPDSGIAIADLPSSDTSVSRFIRGVYYTTYAPQATSAHDAMN
TLAHIMSRFDRPKNITVDYMGSEGEGNATRKPVSEYTVWTTLSDLTHGEMMVRGYNDINYKTWSLSQFKN
ATAPVFEKINVKG

>WP_001619826.1 linear amide C-N hydrolase [Staphylococcus aureus]
MCTGFTIQTLNNQVLLGRTMDYDYPLDGSPAVTLRNYRWTSRTGTTGQTQYGFIGTGTDMEGFIYGDGVN
EHGVAISTQYFRGYSSYGSTHKADAMNITQNEIVTWILGYTTSIEDMKQQASQIHVVAVYLNDIGEVPPL
HYHVSDATGHSVEVSFKEGEVVIKDNPIGVLTNHPDLDWHYSNLRQYINISPYPATAKLLEGVTIEPLGN
EAGTFGLPGGFTSTERFVRMAFMKANIAQNNDKEMDLMNAFYLLDAVNIPIGIVRPHDADNHYTMYQTVI
NLTTRTLYIKYYGSNEIVALKLTDDLINRKDMTIFKPEKHITIRKLNDNQ

>WP_001663576.1 linear amide C-N hydrolase [Staphylococcus aureus]
MCTGFTIQTLNNQVLLGRTMDYDYPLDGSPAVTPRNYRWTSRTGTTGQTQYGFIGTGTDMEGFIYGDGVN
EHGVAISTQYFRGYSSYGSTHKADAMNITQNEIVTWILGYTTSIEDMKQQASQIHVVAVYLNDIGEVPPL
HYHVSDATGHSVEVSFKEGEAVIKDNPIGVLTNHPDLDWHYSNLRQYINISPYPATAKLLEGVTIEPLGN
EAGTFGLPGGFTSTERFVRMAFMKANIAQNNDKEMDLMNAFYLLDAVNIPIGIVRPHDADNHYTMYQTVI
NLTTRTLYIKYYGSNEIVALKLTDDLINRKDMTIFKPEKHITIRKLNDNQ

>WP_001702766.1 linear amide C-N hydrolase [Salmonella enterica]
MAAQACTTLAIQDKQGDIFHGRTLEYMQDLPSWLTYYPAGTQFDKKTPDGSQGISYQAKYPILAITSTIT
DGDSRDILEGMNSAGLSFSENMIMNAQLPPLPASEYKQAIPVTSLGEWALARFATVGEVKQAIKEGKFWS
PELHRFGDLKSPFHYAFYDKKGGSIVVEVENGKFHVYDNPTRVMTNGPAFPWHLTNLNNYTQLTNVDRSS
GTLGGIKVMQPDSGIAIADLPSSDTSVSRFIRGVYYTTYAPQATSAHDAMNTLAHIMSRFDRPKNITVDY
MGSEGEGNATRKPVSEYTVWTTLSDLTHGEMMVRGYNDINYKTWSLSQFKNATAPVFEKINVKG

>WP_001707957.1 linear amide C-N hydrolase [Salmonella enterica]
MMKKSKAILFIAPALFSYAMAAQACTTLAIQDKQGDIFHGRTLEYMQDLPSWLTYYPAGTQFDKKTPDGS
QGISYQAKYPILAITSTITDGDSRDILEGMNSAGLSFSENMIMNAQLPPLPASEYKQAIPVTSLGEWALA
RFATVGEVKQAIKEGKFWSPELHRFGDLKSPFHYAFYDKKGGSIVVEVENGKFHVYDNPTRVMTNGPAFP
WHLTNLNNYTQLTNVDRSSGTLGGIKVMQPDSGIAIADLPSSDTSVSRFIRGVYYTTYAPQATSAHDAMN
TLAHIMSRFDRQKNITVDYMGSEGEGNATRKPVSEYTVWTTLSDLTHGEMMVRGYNDINYKTWSLSQFKN
ATAPVFEKINVKG

>WP_001730990.1 linear amide C-N hydrolase, partial [Salmonella enterica]
GDIFHGRTLEYMQDLPSWLTYYPAGTQFDKKTPDGSQGISYQAKYPILAITSTITDGDSRDILEGMNSAG
LSFSENMIMNAQLPPLPASEYKQAIPVTSLGEWALARFATVGEVKQAIKEGKFWSPELHRFGDLKSPFHY
AFYDKKGGSIVVEVENGKFHVYDNPTRVMTNGPAFPWHLTNLNNYTQLTNVDRSSGTLGGIKVMQPDSGI
AIADLPSSDTSVSRFIRGVYYTTYAPQATSAHDAMNTLAHIMSRFDRPKNITVDYMGSEGEGNATRKPVS
EYTVWTTLSDLTHGEMMVRGYNDINYKTWSLSQFKNATAPVFEKINVKG

>WP_001830433.1 MULTISPECIES: choloylglycine hydrolase [Staphylococcus]
MQKVRSDIMTHRGSHYDLGVKTALWLQTTPLLKNRNKEWRKRIPRFDIDVKETYDIFQIYSPQIWEEIIG
MQDVLNLPTKQMILNFGHYRFTDLKDSGCTVYKGRDFLVRNYDYHPATYDGRYLLFQPNDGGLSQIGPTS
RVTGRMDGMNEYGLVMAYNFMHRKKPANGFVCYMVGRLILENCKNVTEAIKFLKEVPHRSSFSYILMDRH
SNYAIVEVTPRSIDVRYEHICTNHFELLTHENRNYTRESKERLNRVINKTTPSTNKDIAFKLFNDPQYEI
YSNLFKSWSGTIHTSLYEPNSLIAWMALGQNSHPTSINFSNWLKGKKLNINYFEGEIDTPLTFATY

>WP_001832088.1 MULTISPECIES: choloylglycine hydrolase family protein [Staphylococcus]
MCTAISLYTKQRYHYLARTMDFAFEFNGIPTIVPRHYHYQFDLDSDMRLEYGFVGTNLKVGRYRFGDGIN
EKGLAISNHYFTGEASYSTHKRYGYFNLAPEEFIVWVLGFNKSISELKQKVKKINIMNEKNTTLNIVPPL
HFMVTDETGHTVAIEPHNGLLIVKDNYVHTLTNEPKLDWHLSNLRNYAFLTPQKSTNQLIGKVLVRSMGC
EAGTNGLPGGYTSTERFIRATYLRHQLRCSHNEDENLMNCFKVLESVSIPQGAVIDANKIHYTQYQLVME
SKERSYYIKPYFSNQIFKIKLTEDILSKNEMTFLPINHELKITSIQ

>WP_001836821.1 linear amide C-N hydrolase [Staphylococcus aureus]
MQQVTSDIMTFRGSHFELGVKTGKWLQQTPLLKNREKEWKKRVPRFDIDVNETYQIFQTYAPQIWEELMG
LQSILKMPTRQIILNFGHYRFTDLKESGCTVFQGKDFMVRNYDYHPATYDGRYLLYQPTDSGLAQIGPVS
RVTGRMDGMNESGLTMGYNFMHRKKPANGFVCYMIGRLILENCRNVTEAIQLLKEIPHRSSFSYILMDKS
LNHAIVEVTPRSIDVRYDNICTNHFEILTHENRNYTKESKERLARTISQTNDNLDMTTAFKLFNNPQYEI
YSKLFKSWSGTIHTSMYHPETLTAYFTLGENAPPEIIDFKSRLDGQDLNITHFTGNIDTDLTFANK

>WP_001989541.1 MULTISPECIES: choloylglycine hydrolase family protein [Bacillus cereus group]
MCTSLTLETKNGQHLFARTMDFTLDMNQEVIIIPRHYQWNNITGEIINTKHATVGMGINHQGRIIMADGV
NEAGMTCATLYFPGFATYSQSIDDNTTNLAPFDFVTWSLTQFNSVKELKKSVDSITFLDIPLPDLGLTPP
LHWILADKWGDCIVLEPTNEGLKMYDNPLGVMTNSPEFNWHLQNLRQYIGLKSQPFASTEWSNLPLSAFG
QGSGSMGLPGDFTPPSRFVRAAYGKQNIQGIDNEEEGVSALFHILSNCEVPKGGVITEEGALDNTIYTSV
MCMESGTYYYHTYDCRQIIAVHLFYENLDTDEIKAYPFQRKQKIFYEN

>WP_001993800.1 MULTISPECIES: choloylglycine hydrolase family protein [Bacillus cereus group]
MCTSLTLETKNGQHLFARTMDFTLDMNQEVIIIPRHYQWNNITGEIINTKHATVGMGINHQGRIIMADGV
NEAGMTCATLYFPGFATYSQSIDDNKTNLAPFDFVAWSLTQFNSVKELKKSVDSITFLDIPLPDLGLTPP
LHWILADKWGDCIVLEPTNEGLKMYDNPLGVMTNSPEFNWHLQNLRQYIGLKSQPFAPTEWSNLPLSAFG
QGSGSMGLPGDFTPPSRFVRAAYGKQNIQGIDSEEEGVSALFHILSNCEVPKGGVITEEGALDNTIYTSV
MCMESGTYYYHTYDCRQIIAVHLFHENLDADEIKAYPFQRKQKIFYEN

>WP_002033702.1 MULTISPECIES: choloylglycine hydrolase family protein [Bacillus cereus group]
MCTSLTLQTKNGQHLFARTMDFTLDLNQEVIIIPRHYQWNNITGEIINTKHATVGMGINHQGRVIMADGV
NEAGMTCATLYFPGFATYSKSIDNNKTNLAPFDFVTWSLTQFNSVKELKKSVDSITFLDIPLPDLGLTPP
LHWILADKWGDCIVLEPTNEGLKMYDNPLGVMTNSPEFNWHLQNLRQYIGLKSQPFSPTEWSNLPLSAFG
QGSGSMGLPGDFTPPSRFVRAAYGKQNIQDIDSEEEGVSALFHILSNCEVPKGGVITEEGTLDNTIYTSV
MCMESGTYYYHTYDCRQIIAIHLFHENLDTDEIKAYSFQRKQKIFYEN

>WP_002052123.1 MULTISPECIES: linear amide C-N hydrolase [Acinetobacter calcoaceticus/baumannii complex]
MFKKTFIPTFIALAVGLSSYTSACTRAVYLGNNQHIITARSMDWKVDTGTNLWILPSGVARDGSAGPNSI
KWTSKYGSVIATGYEVSTTDGMNEAGLVANVLWLVESQYPDVKNSNKPLLSIAAWAQYVLDNFATVEEAV
KALEKDPYTIVTDSVPGESRLTTLHLSISDKTGDSAIIEYIGGKQVIHHSRSYQIMTNSPTFDKQLALAE
YWKQIGGTVMLPGTNRASDRFARASFYINAIPKNDDMKQAQASVFSVIRNASVPYGLNTQEEPNISSTRW
RTVADHKQMLYFFESALSPNVFWVDLKKINFKDGKTRRLDLGPEQSHIYAGDATSDFKIAKPFAFLSPKT
L

>WP_002052377.1 linear amide C-N hydrolase [Vibrio cholerae]
MKMKHMKPYTTIKTVLSTLAIALAFGPLHNAKACTRILYETGNQSYISGRSMDWADPSAATALWVFPKGM
KRDGTVGDNPIKWSAKYGSIIVSFYDAGTADGINEKGLVANMLYLKEAKWGDATKAGKPTLTAGAWAQYF
LDNYATVEEAVTAMANPPFTIIAPSLPNGDAAALHLSISDVNGDSAIFEYIDGKLVIHHSSQYKVMTNSP
TFDQQLALNTYWQQIGGSKFLPGTINAADRFVRASYALSASPKYRDNDLALASVFSQIRAVSVPLGITDP
DRPNLAMTLWRTFADHTAKIYYFESAVFPAVSWLDMSKVDLTEGAAPKVVRVERGQPLAGELSAALKPAE
PFKWLGAE

>WP_002066769.1 MULTISPECIES: choloylglycine hydrolase family protein [Bacillus cereus group]
MCTSLTLQTKNGQHLFARTMDFTLDLNQEVIIIPRHYQWNNITGEIINTKHATVGMGINHQGRVIMADGV
NEAGMTCATLYFPGFATYSKSIDDNKTNLAPFDFVTWSLTQFNSVKELKKSVDSITFLDIPLPDLGLTPP
LHWILADKWGDCIVLEPTNEGLKMYDNPLGVMTNSPEFNWHLQNLRQYIGLKAQPFAPTEWSDLPLSAFG
QGSGSMGLPGDFTPPSRFVRAAYGKQNIQDIDSEEEGVSALFHILSNCEVPKGGVITEEGTLDNTIYTSV
MCMESGTYYYHTYDCRQIIAIHLFHENLDTDEIKAYSFQRKQKIFYEN

>WP_002069031.1 MULTISPECIES: choloylglycine hydrolase family protein [Bacillus]
MCTSLTLQTKSGQHLFARTMDFTLDFNQEVIIVPRSYQWNNITGETIEAKQAVVGMGINHQGRIILADGV
NESGMTCATLYFPGFASYSNSIDENKTNLAPFDFVAWSLTQFNSVEELKNSVDSISFLDVPLPVLGVTPP
LHWILADKWGDCIVLEPTTEGLKIYDNPLGVMTNSPEFNWHLQNLRQYIGLKSQPYAPTQWGDVPLSAFG
QGSGSMGLPGDFTPPSRFVRAAYGKQNIQGIDNEEEGISAIFHILSNCEVPKGGVITEEGTLDNTIYTSA
MCMESGTYYYHTYDCRQIIAIHLFHENLDTDEIKTYPFQRKHKILYEN

>WP_002088033.1 MULTISPECIES: choloylglycine hydrolase family protein [Bacillus cereus group]
MCTSLTLQTKNGQHLFARTMDFTLDLNQEVIIIPRHYQWNNITGEIINTKHATVGMGINHQGRIIMADGV
NEAGMTCATLYFPGFATYSQSIDDNKTNLAPFDFVTWSLTQFNSVKELKKSVDSLTFLDIPLPDLGLTPP
LHWILADKWGECIVLEPTNEGLKMYDNPLGVMTNSPEFNWHLQNLRQYIGLKSQPFAPTEWSNVPLSAFG
QGSGSMGLPGDFTPPSRFVRAAYGKQNIQDIDSEEEGVSALFHILSNCEVPKGGVITEEGTLDNTIYTSV
MCMESGTYYYHTYDCRQIIAIHLFHENLDTDEIKAYSFQRKQKIFYEN

>WP_002115231.1 MULTISPECIES: linear amide C-N hydrolase [Acinetobacter calcoaceticus/baumannii complex]
MLKKTFISSFVAIAVGLSSYAVACTRAVYLGNNQHIITARSMDWKVDTGTNLWIMPSGVSRDGSAGPNSI
KWTSKYGSVIATGYEVSTTDGMNEAGLVANILWLVESEYPNAKKTDKPLLSIAAWAQYILDNFATVDEAV
KALEKEPYTIITDNVPGETRLTTLHLSISDKTGDSAIIEYIGGKQVIHHSRSYQVMTNSPTFDKQLALVE
YWKQIGGTIMLPGTNRASDRFARASFYINAIPKNDNTKQAQASVFSVIRNASVPYGLNTQEEPNISSTRW
RTVADHKQMLYFFESALSPNVFWVDLKKINFKDGKTRRLDLGPDQSHIYAGDATSSFKIAKPFVFLGPTT
R

>WP_002136274.1 choloylglycine hydrolase [Bacillus cereus]
MYQIKGYFSSLKGNHYEIGKQQGEFVKKHPYLIPQFIQQENLISDNHWAESRNVLKQYCPGINEEIEGFC
EVLKIPSRNMMYYYQTLLKAGCSHCAVLPKKTDLKHTYVLRNFDLSPQIDDMRFCSTHVEGAYAHSGFST
QYFGRTEGVNEHGLSITFSACGQPVGNIEGLRKPMVNGLQCFAVIRVILEKCRNTHEATSLIKEMPIASN
INIIVADPLNAAHIEIFDGHKSITTINEESQAFTVSTNHAVSSPIQKLNNRKLEQSTKRYHILHEHLNRN
EQVSMESLKGLVEEEYPIGVTVHNYEEWFGTLHSVLIDLQDRTLNICFGSPLLNEWYSLKVGESLPFSEV
NVNFKNKTYADFWREEKNEMTPKD

>WP_002142839.1 choloylglycine hydrolase family protein [Bacillus cereus]
MCTSLTLQTKNGQHLFARTMDFTLDLNQEVIIIPRHYQWNNITGEIINTKHATVGMGINHQGRVIMADGV
NEAGMTCATLYFPGFATYSKSIDNNKTNLAPFDFVTWSLTQFNSVKELKKSVDSLTFLDIPLPDLGLTPP
LHWILADKWGDCIVLEPTNEGLKMYDNPLGVMTNSPEFDWHLQNLRQYIGLKSQPFSPTEWSNVPLSAFG
QGSGSMGLPGDFTPPSRFVRAAYGKQNIQGIDSEEEGVSALFHILSNCEVPKGGVITEEGTLDNTIYTSV
MCMESGTYYYHTYDCRQIIAIHLFHENLDTDEIKAYSFQRKQKIFYEN

>WP_002150658.1 choloylglycine hydrolase family protein [Bacillus cereus]
MCTSLTLQTKSGQHLFARTMDFTLDFNQEVIIVPRSYQWSNITGETIEAKQAVVGMGINHQGRIMLADGV
NESGMTCATLYFPGFSTYSNSIDDNKTNLAPFDFVAWSLTQFNSVEELKKSIDSISFLDVPLPVLGVTPP
LHWILADKWGDCIVLEPTTEGLKIYDNPLGVMTNSPEFNWHLQNLRQYIGLKSQPYAPTQWGDVPLSAFG
QGSGSMGLPGDFTPPSRFVRAAYGKQNIQGIDNEEEGISAIFHILSNCEVPKGGVITEEGTLDNTIYTSA
MCMESGTYYYHTYDCRQIIAIHLFHENLDTDEIKTYPFQRKQKIFYEN

>WP_002165213.1 MULTISPECIES: choloylglycine hydrolase family protein [Bacillus cereus group]
MCTSLTLQTKNGQHLFARTMDFTLDLNQEVIIIPRHYQWNNITGEIINTKHATVGMGINHQGRVIMADGV
NEAGMTCATLYFPGFATYSKSIDNNKTNLAPFDFVTWSLTQFNSVKELKKSVDSITFLDIPLPDLGLTPP
LHWILADKWGDCIVLEPTNEGLKMYDNPLGVMTNSPEFSWHLQNLRQYIGLKSQSFAPTEWSNVPLSAFG
QGSGSMGLPGDFTPPSRFVRAAYGKQNIQGIDSEEEGVSALFHILSNCEVPKGGVITEEGALDNTIYTSV
MCMESGTYYYHTYDCRQIIAIHLFHENLDTDEIKAYPFQRKQKIFYEN

>WP_002169387.1 choloylglycine hydrolase family protein [Bacillus mycoides]
MCTSLTLQTKSGKHLFARTMDFTLDFNQEVIIVPRSYQWNNITGETIEAKQAVVGMGINHQGRIILADGV
NESGMTCATLYFPGFASYSNSIDENKTNLAPFDFVAWSLTQFNSVEELKNSVDSISFLDVPLPVLGVTPP
LHWILADKWGDCIVLEPTTEGLKTYDNPLGVMTNSPEFNWHLQNLRQYIGLKSQPYAPTQWGDVPLSAFG
QGSGSMGLPGDFTPPSRFVRAAYGKQNIQGLDNEEEGISAIFHILSNCEVPKGGVITEEGTLDNTIYTSA
MCMESGTYYYHTYDCRQIIAIHLFHENLDTDEIKTYPFQRKHKILYEN

>WP_002169393.1 choloylglycine hydrolase family protein [Bacillus mycoides]
MCTSLTLQTKNYQHLFARTMDFTLDFNQEVIIIPRRYQWNNITGETSRAKKAVVGMGINHLGRVIMADGV
NESGMTCATLYFPGFATYSESIDINKMNLAPFDFVAWSLTQFNSVEELKNSVDSISFLDVPLPVLGVTPP
LHWILADKWGECIVLEPTTEGLKMYNNPMGVMTNSPEFNWHLQNLRQYIGLKSQPFAPTQWADLPLSAFG
QGSGSMGLPGDFTPPSRFVRAAYGKQNIQDIDNEEEGVSAIFHILSNCEVPKGGVITEEGTLDNTIYTSA
MCMESGTYYYHTYNCRQITAIHLFHENLDTDEIKTYPFQRKQKIYYEN

>WP_002171943.1 choloylglycine hydrolase [Bacillus cereus]
MYQVNGYFSSLKGSHYKIGKQQGEFVKNHPYLIPQFIQQEHLISNNHWTESRNVLNQYCPGINEEIEGFC
EVLKIPSRNMMYYYQTLLKAGCSHCAVLPQKTDSEHTYVLRNYDLSPKIDDMRFCSTHVEGAYVHSGFST
QYFGRTEGVNEHGLSVTFSACGQPVGNIEGLRKPMVSGLQCFAVIRVLLERCKNVQEAKLLIEEMPIASN
INIIVADPLEAAHIEIFDGHKSIKTIEDNNHAFIVSTNHAVSLSIKTLNNRKLEQSTKRYHILHEHLNRN
EHVSMESLKGLVECEYPIGLTVHNYEEWFGTLHSVLFDLHDRSMNICFGSPLFNEWYSLKVGESLPFSEV
SVNFKNSKYTDFWREDKNEWIPKD

>WP_002185086.1 MULTISPECIES: choloylglycine hydrolase family protein [Bacillus]
MCTSLTLQTKNGQHLFARTMDFTLDLNQEVIIIPRHYQWNNITGEIINTKHATVGMGINHQGRVIMADGV
NEAGMTCATLYFPGFATYSKSIDNNKTNLAPFDFVTWSLTQFNSVKELKKSVDSITFLDIPLPDLGLTPP
LHWILADKWGDCIVLEPTNEGLKMYDNPLGVMTNSPEFSWHLQNLRQYIGLKSQPFAPTEWSNVPLSAFG
QGSGSMGLPGDFTPPSRFVRAAYGKQNIQGIDSEEEGVSALFHILSNCEVPKGGVITEEGALDNTIYTSV
MCMESGTYYYHTYDCRQIIAIHLFHENLDTDEIKAYPFQRKQKIFYEN

>WP_002194893.1 choloylglycine hydrolase [Bacillus cereus]
MYQVKGYFSSLKGSHYEIGKKQGEFVKQHSYLIPQFIEQENLISHNHWTESRNILNQYCSGINGEIEGFC
EVLKIPSKNMMYYYQTLLKAGCSHCVVLPKKTDSKHTYVLRNYDLSPKIDDMRFCSTHVEGAYAHSGFST
QYFGRTEGINEHGLAVTFSACGQPVGNIEGLRKPVVSGIQCFAVIRLLLEKCKNVQEAKSLIEEIPIASN
INLIVADPLDAARIEIFDGYKSITSIDEESQDFIVSTNHAISLPIQKLSNRRLEQSTNRYHTLYEYLNRN
ELVSLESLKGLVEKEYPTGLTVHNYEEWFGTLHSVLVDLHNRTMNICFGSPLLNDWYSLEVGGIMPFSEV
NVNFKNKTYTDFWREDKKKLIPKR

>WP_002287105.1 MULTISPECIES: choloylglycine hydrolase family protein [Firmicutes]
MCTSITYVTSDHYFGRNFDYEISYNEVVTVTPRNYKLNFRKVNDLDTHYAMIGIAAGIADYPLYYDATNE
KGLSMAGLNFSGYADYKEIQEGKDNVSPFEFIPWILGQCSTVGEAKKLLKNINLANINYSDELPLSPLHW
LLADKEKSIVIESMKDGLHIYDNPVGVLTNNPSFDYQLFNLNNYRVLSSETPKNNFSNQISLNAYSRGMG
GIGLPGDLSSVSRFVKATFTKLNSVSGDSESESISQFFHILGSVEQQKGLCDVGDGKYEYTIYSSCCNVD
KGIYYYRTYEDSQITAIDMNKEDLDSHKLISYPIIEKQQIKYIN

>WP_002293918.1 choloylglycine hydrolase family protein [Enterococcus faecium]
MCTAITYATKDHYFGRNFDYEMSYNEVVTITPRNYRFDFRKVKNLDKHYAMIGIAAGVANYPLYYEATNE
KGLSMAGLNFPGNADYKELQEGKDNVAPFEFIPWILGQCSTIDEAKELLATINLVNIDFSEKLPLSPLHW
LLADKEKSIVIESMKDGLHLYDNPVGVLTNNPPFDYQLFNLNNYRSLSNGTPENHFSNQISLDVYSRGMG
GLGLPGVLSSVSRFVKATFTKMNAASGDSESESISQFFHILGSVEQQKGVCDTGEGKYEYTIYSSCCNVD
KGIYYYRTYEDSQITAVNMNKEDLDRHELVSYPVIKEQQINYVN

>WP_002295271.1 MULTISPECIES: choloylglycine hydrolase family protein [Enterococcus]
MCTSITYVTSDHYFGRNFDYEISYNEVVTITPRNYKLNFRKVNDLDTHYAMIGIAAGIADYPLYYDATNE
KGLSMAGLNFSGYADYKEIQEGKDNVSPFEFIPWILGQCSTVGEAKKLLKNINLANINYSDELPLSPLHW
LLADKEKSIVIESMKDGLHIYDNPVGVLTNNPSFDYQLFNLNNYRVLSSETPKNNFSNQISLNAYSRGMG
GIGLPGDLSSVSRFVKATFTKLNSVSGDSESESISQFFHILGSVEQQKGLCDVGDGKYEYTIYSSCCNVD
KGIYYYRTYEDSQITAIDMNKEDLDSHKLISYPIIEKQQIKYIN

>WP_002301324.1 MULTISPECIES: choloylglycine hydrolase family protein [Enterococcus]
MCTAITYATKDHYFGRNFDYEMSYNEVVTITPRNYRFDFRKVKNLDKHYAMIGIAAGVSNYPLYYEATNE
KGLSMAGLNFPGNADYKELQEGKDNVAPFEFIPWILGQCSTIDEAKELLATINLVNIDFSEKLPLSPLHW
LLADKEKSIVIESMKDGLHLYDNPVGVLTNNPPFDYQLFNLNNYRSLSNGTPENHFSNQISLNVYSRGMG
GLGLPGDLSSVSRFVKATFTKMNAASGDSESESISQFFHILGSVEQQKGVCDTGEGKYEYTIYSSCCNVD
KGIYYYRTYEDSQITAVNMNKEDLDRHELVSYPVIKEQQINYVN

>WP_002301623.1 MULTISPECIES: choloylglycine hydrolase family protein [Enterococcus]
MCTSITYVTSDHYFGRNFDYEISYNEVVTVTPRNYKLNFRKVNDLDTHYAMIGIAAGIADYPLYYDATNE
KGLSMAGLNFSGYADYKEIQEGKDNVSPFEFIPWILGQCSTVGETKKLLKNINLANINYSDELPLSPLHW
LLADKEKSIVIESMKDGLHIYDNPVGVLTNNPSFDYQLFNLNNYRVLSSETPKNNFSNQISLNAYSRGMG
GIGLPGDLSSVSRFVKATFTKLNSVSGDSESESISQFFHILGSVEQQKGLCDVGDGKYEYTIYSSCCNVD
KGIYYYRTYEDSQITAIDMNKEDLDSHKLISYPIIEKQQIKYIN

>WP_002302609.1 choloylglycine hydrolase family protein [Enterococcus faecium]
MCTAITYATKDHYFGRNFDYEMSYNEVVTITPRNYRFDFRKVKNLDKHYAMIGIAAGVANYPLYYEATNE
KGLSMAGLNFPGNADYKELQEGKDNVAPFEFIPWILGQCSTIDEAKELLATINLVNVDFSEKLPLSPLHW
LLADKEKSIVIESMKDGLHLYDNPVGVLTNNPPFDYQLFNLNNYRSLSNGTPENHFSNQISLDVYSRGMG
GLGLPGVLSSVSRFVKATFTKMNAASGDSESESISQFFHILGSVEQQKGVCDTGEGKYEYTIYSSCCNVD
KGIYYYRTYEDSQITAVNMNKEDLDRHELVSYPVIKEQQINYVN

>WP_002303099.1 choloylglycine hydrolase family protein [Enterococcus faecium]
MCTSITYVTSDHYFGRNFDYEISYNEVVTVTPRNYKLNFRKVNDLDTHYAIIGIAAGIADYPLYYDATNE
KGLSMAGLNFSGYADYKEIQEGKDNVSPFEFIPWILGQCSTVGEAKKLLKNINLANINYSDELPLSPLHW
LLADKEKSIVIESMKDGLHIYDNPVGVLTNNPSFDYQLFNLNNYRVLSSETPKNNFSNQISLNAYSRGMG
GIGLPGDLSSVSRFVKATFTKLNSVSGDSESESISQFFHILGSVEQQKGLCDVGDGKYEYTIYSSCCNVD
KGIYYYRTYEDSQITAIDMNKEDLDSHKLISYPIIEKQQIKYIN

>WP_002303934.1 MULTISPECIES: choloylglycine hydrolase family protein [Enterococcus]
MCTAITYATKDHYFGRNFDYEMSYNEVVTITPRNYRFDFRKVKNLDKHYAMIGIAAGVSNYPLYYEATNE
KGLSMAGLNFPGNADYKELQEGKDNVAPFEFIPWILGQCSTIDEAKELLATINLVNIDFSEKLPLSPLHW
LLADKEKSIVIESMKDGLHLYDNPVGVLTNNPPFDYQLFNLNNYRSLSNGTPENHFSNQISLNVYSRGMG
GLGLPGDLSSVSRFVKATFTKMNAASGDSESESISQFFHILGSVEQQKGVCDTGERKYEYTIYSSCCNVD
KGIYYYRTYEDSQITAVNMNKEDLDRHELVSYPVIKEQQINYVN

>WP_002306408.1 MULTISPECIES: choloylglycine hydrolase family protein [Enterococcus]
MCTAITYATKDHYFGRNFDYEMSYNEVVTITPRNYRFDFRKVKNLDKHYAMIGIAAGVANYPLYYEATNE
KGLSMAGLNFPGNADYKELQEGKDNVAPFEFIPWILGQCSTIDEAKELLATINLVNIDFSEKLPLSPLHW
LLADKEKSIVIESMKDGLHLYDNPVGVLTNNPPFDYQLFNLNNYRSLSNGTPENHFSNQISLNVYSRGMG
GLGLPGDLSSVSRFVKATFTKMNAASGDSESESISQFFHILGSVEQQKGVCDTGEGKYEYTIYSSCCNVD
KGIYYYRTYEDSQITAVNMNKEDLDRHELVSYPVIKEQQINYVN

>WP_002313629.1 choloylglycine hydrolase family protein [Enterococcus faecium]
MCTSITYVTSDHYFGRNFDYEISYNEVVTVTPRNYKLNFRKVNDLDTHYAMIGIAAGIADYPLYYDATNE
KGLSMAGLNFSGYADYKEIQEGKDNVSPFEFIPWILGQCSTVGEAKKLLKNINLANINYSDELPLSPLHW
LLADKEKSIVIESMKDGLHIYDNPVGVLTNNPSFDYQLFNLNNYRVLSSENPKNNFSNQISLNAYSRGMG
GIGLPGDLSSVSRFVKATFTKLNSVSGDSESESISQFFHILGSVEQQKGLCDVGDGKYEYTIYSSCCNVD
KGIYYYRTYEDSQITAIDMNKEDLDSHKLISYPIIEKQQIKYIN

>WP_002317802.1 MULTISPECIES: choloylglycine hydrolase family protein [Enterococcus]
MCTAITYATKDHYFGRNFDYEMSYNEVVTITPRNYRFDFRKVKNLDKHYAMIGIAAGVSNYPLYYEATNE
KGLSMAGLNFPGNADYKELQEGKDNVAPFEFIPWILGQCSTIDEAKELLATINLVNIDFSEKLPLSPLHW
LLADKEKSIVIESMKDGLHLYDNPVGVLTNNPPFDYQLFNLNNYRSLSNGTPENHFSNQISLNVYSRGMG
GLGLPGDLSSVSRFVKATFTKMNAASGDSESESISQFFHILGSVEQQKGVCDTGEGKYEYTIYSSCCNVD
KGIYYYRTYEDSQITAVNINKEDLDRHELVSYPVIKEQQINYVN

>WP_002322586.1 choloylglycine hydrolase family protein [Enterococcus faecium]
MCTAITYATKDHYFGRNFDYEMSYNEVVTITPRNYRFDFRKVKNLDKHYAMIGIAAGVSNYPLYYEATNE
KGLSMAGLNFPGNADYKELQEGKDNVAPFEFIPWILGQCSTIDEAKELLATINLVNIDFSEKLPLSPLHW
LLADKEKSIVIESMKDGLHLYDNPVGVLTNNPPLDYQLFNLNNYRSLSNGTPENHFSNQISLNVYSRGMG
GLGLPGDLSSVSRFVKATFTKMNAASGDSESESISQFFHILGSVEQQKGVCDTGEGKYEYTIYSSCCNVD
KGIYYYRTYEDSQITAVNINKEDLDRHELVSYPVVKEQQINYVN

>WP_002324506.1 MULTISPECIES: choloylglycine hydrolase family protein [Enterococcus]
MCTGLRYVNGDFYFGRNLDLDYHFGEEIVITPRNYEITYKNEPSQKSHYAFIGVAMVLDNYPLYADAINE
KGLGIANLNFPQFSKYADEIKEGALNLPPYELVPWVLAQFSTVKETKAALKNLNMVDIPFKPNVPNTTLH
WLIADKDEAIVVEIIDGKTVIYDNPVGVLTNSPSFDYHLMNLHNYRHLSSKQPHNSYSPDWDAKPFGEGF
GAIGLPGDWSPASRLVKATFVKEHSVCSQDDVANVTQFFHILDSVAFVQGCTTSDRNTHDITMYSSCGNT
ATGDYYYKTYTNNQISKVSMSKVDLESTKLFVYPMEDKQQFRQVN

>WP_002326152.1 MULTISPECIES: choloylglycine hydrolase family protein [Enterococcus]
MCTGLRYVNGDFYFGRNLDLDYHFGEEIVITPRNYEITYKNEPSQKSHYAFIGVAMVLDNYPLYADAINE
KGLGIANLNFPQFSKYADEIKEGALNLPPYELVPWVLAQFSTVKETKAALKNLNMVDIPFKPNVPNTTLH
WLIADKDEAIVVEIIDGKTVIYDNPVGVLTNSPSFDYHLMNLHNYRHLSSKQPHNSYSPDWDAKPFGEGF
GAIGLPGDWSPASRLVKATFVKEHSVCPQDDVANVTQFFHILDSVAFVQGCTTSDRNTHDITMYSSCGNT
ATGDYYYKTYTNNQISKVSMSKVDLESTKLFVYPMEDKQQFRQVN

>WP_002326702.1 choloylglycine hydrolase family protein [Enterococcus faecium]
MCTAITYATKDHYFGRNFDYEMSYNEVVTITPRNYRFDFRKVKNLDKHYAMIGIAAGVSNYPLYYEATNE
KGLSMAGLNFPGNADYKELQEGKDNVAPFEFIPWILGQCSTIDEAKELLATINLVNIDFSEKLPLSPLHW
LLADKEKSIVIESMKDGLHLYDNPVGVLTNNPPFDYQLFNLNNYRSLSNGTPENHFSNQISLNVYSRGMG
GLGLPGDLSSVSRFVKATFTKMNAASGDSESESISQFFHILGSVEQQKGVCDTGERKYEYTIYSSCCNVD
KGIYYYRTYEDSQITAVNMNKEGLDRHELVSYPVIKEQQINYVN

>WP_002328475.1 choloylglycine hydrolase family protein [Enterococcus faecium]
MCTAITYATKDHYFGRNFDYEMSYNEVVTITPRNYRFDFRKVKNLDKHYAMIGIAAGVSNYPLYYEATNE
KGLSMAGLNFPGNADYKELQEGKDNVAPFEFISWILGQCSTIDEAKELLATINLVNIDFSEKLPLSPLHW
LLADKEKSIVIESMKDGLHLYDNPVGVLTNNPPFDYQLFNLNNYRSLSNGTPENHFSNQISLNVYSRGMG
GLGLPGDLSSVSRFVKATFTKMNAASGDSESESISQFFHILGSVEQQKGVCDTGEGKYEYTIYSSCCNVD
KGIYYYRTYEDSQITAININKEDLDRHELVSYPVIKEQQINYVN

>WP_002330095.1 choloylglycine hydrolase family protein [Enterococcus faecium]
MCTAITYATKDHYFGRNFDYEMSYNEVVTITPRNYRFDFRKVKNLDKHYAMIGIAAGVANYPLYYEATNE
KGLSMAGLNFPGNADYKELQEGKDNVAPFEFIPWILGQCSTIDEAKELLATINLVNIDFSEKLPLSPLHW
LLADKEKSIVIESMKDGLHLYDNPVGVLTNNPSFDYQLFNLNNYRSLSNGTPENHFSNQISLNVYSRGMG
GLGLPGDLSSVSRFVKATFTKMNAASGDSESESISQFFHILGSVEQQKGVCDTGEGKYEYTIYSSCCNVD
KGIYYYRTYEDSQITAVNMNKEDLDRHELVSYPVIKEQQINYVN

>WP_002333622.1 MULTISPECIES: choloylglycine hydrolase family protein [Enterococcus]
MCTAITYATKDHYFGRNFDYEMSYNEVVTITPRNYRFDFRKVKNLDKHYAMIGIAAGVSNYPLYYEATNE
KGLSMAGLNFPGNADYKELQEGKDNVAPFEFIPWILGQCSTIDEAKELLATINLVNIDFSEKLPLSPLHW
LLADKEKSIVIESMKDGLHLYDNPVGVLTNNPPFDYQLFNLNNYRSLSNGTPENHFSNQISLNVYSRGMG
GLGLPGDLSSVSRFVKATFTKMNAASGDSESESISQFFHILGSVEQQKGVCDTGEGKYEYTIYSSCCNVD
KGIYYYRTYEDSQITAVNINKEDLDRHELVSYPVVKEQQINYVN

>WP_002334174.1 choloylglycine hydrolase family protein [Enterococcus faecium]
MCTSITYVTSDHYFGRNFDYEISYNEVVTITPRNYKLNFRKVNDLDTHYAMIGIAAGIADYPLYYDATNE
KGLSMAGLNFSGYADYKEIQEGKDNVSPFEFIPWILGQCSTVGEAKKLLKNINLANINYSDELPLSPLHW
LLADKEKSIVIESMKDGLHIYDNPVGVLTNNPSFDYQLFNLNNYRVLSSETPKNNFSNQISLNAYSRGMG
GIGLPGDLSSVSRFVKATFTKLNSVSGDSESESISQFFHILGSVEQQKGLCDVGDGKYEYTIYSSCCNVD
KGIYYYRTYEDSQITAIDMNKEDLDSHKLISYPIIEKQRERQ

>WP_002334499.1 choloylglycine hydrolase family protein [Enterococcus faecium]
MCTSITYVTSDHYFGRNFDYEISYNEVVTITPRNYKLNFRKVNDLDTHYAMIGIAAGIADYPLYYDATNE
KGLSMAGLNFSGYADYKEIQEEKDNVSPFEFIPWILGQCSTVGEAKKLLKNINLANINYSDELPLSPLHW
LLADKEKSIVIESMKDGLHIYDNPVGVLTNNPSFDYQLFNLNNYRVLSSETPKNNFSNQISLNAYSRGMG
GIGLPGDLSSVSRFVKATFTKLNSVSGDSESESISQFFHILGSVEQQKGLCDVGDGKYEYTIYSSCCNVD
KGIYYYRTYEDSQITAIDMNKEDLDSHKLISYPIIEKQQIKYIN

>WP_002338392.1 MULTISPECIES: choloylglycine hydrolase family protein [Enterococcus]
MCTAITYATKDHYFGRNFDYEMSYNEVVTITPRNYRFDFRKVKNLDKHYAMIGIAAGVANYPLYYEATNE
KGLSMAGLNFPGNADYKELQEGKDNVAPFEFIPWILGQCSTIDEAKELLATINLVNIDFSEKLPLSPLHW
LLADKEKSIVIESMKDGLHLYDNPVGVLTNNPPFDYQLFNLNNYRSLSNGTPENHFSNQISLNVYSRGMG
GLGLPGDLSSVSRFVKATFTKMNAASGDSESESISQFFHILGSGEQQKGVCDTGEGKYEYTIYSSCCNVD
KGIYYYRTYEDSQITAVNMNKEDLDRHELVSYPVIKEQQINYVN

>WP_002338929.1 choloylglycine hydrolase family protein [Enterococcus faecium]
MCTSITYVTSNHYFGRNFDYEISYNEVVTVTPRNYKLNFRKVNDLDTHYAMIGIAAGIADYPLYYDATNE
KGLSMAGLNFSGYADYKEIQEGKDNVSPFEFIPWILGQCSTVGEAKKLLKNINLANINYSDELPLSPLHW
LLADKEKSIVIESMKDGLHIYDNPVGVLTNNPSFDYQLFNLNNYRVLSSETPKNNFSNQISLNAYSRGMG
GIGLPGDLSSVSRFVKATFTKLNSVSGDSESESISQFFHILGSVEQQKGLCDVGDGKYEYTIYSSCCNVD
KGIYYYRTYEDSQITAIDMNKEDLDSHKLISYPIIEKQQIRYNTKRQRYFQNIFS

>WP_002339972.1 choloylglycine hydrolase family protein [Enterococcus faecium]
MCTAITYATKDHYFGRNFDYEMSYNEVVTITPRNYRFDFRKVKNLDKHYAMIGIAAGVSNYPLYYEATNE
KGLSMAGLNFPGNADYKELQEGKDNDAPFEFIPWILGQCSTIDEAKELLATINLVNIDFSEKLPLSPLHW
LLADKEKSIVIESMKDGLHLYDNPVGVLTNNPPFDYQLFNLNNYRSLSNGTPENHFSNQISLNVYSRGMG
GLGLPGDLSSVSRFVKATFTKMNAASGDSESESISQFFHILGSVEQQKGVCDTGEGKYEYTIYSSCCNVD
KGIYYYRTYEDSQITAVNINKEDLDRHELVSYPVIKEQQINYVN

>WP_002340142.1 choloylglycine hydrolase family protein [Enterococcus faecium]
MCTSITYVTSDHYFGRNFDYEISYNEVVTITPRNYKLNFRKVNDLDTHYAMIGIAAGIADYPLYYDATNE
KGLSMAGLNFSGYADYKEIQEGKDNVSPFEFIPWILGQCSTVGEAKKLLKNINLANINYSDELPLSPLHW
LLADKEKSIVIESMKDGLHIYDNPVGVLTNNPSFDYQLFNLNNYRVLSSETPKNNFSNQIGLNAYSRGMG
GIGLPGDLSSVSRFVKATFTKLNSVSGDSESESISQFFHILGSVEQQKGLCDVGDGKYEYTIYSSCCNVD
KGIYYYRTYEDSQITAIDMNKEDLDSHKLISYPIIEKQQIKYIN

>WP_002341591.1 choloylglycine hydrolase family protein [Enterococcus faecium]
MCTSITYVTSDHYFGRNFDYEISYNEVVTITPRNYKLNFRKVNDLDTHYAMIGIAAGIADYPLYYDATNE
KGLSMAGLNFSGYADYKEIQEGKDNVSPFEFIPWILGQCSTVGETKKLLKNINLANINYSDELPLSPLHW
LLADKEKSIVIESMKDGLHIYDNPVGVLTNNPSFDYQLFNLNNYRVLSSETPKNNFSNQISLNAYSRGMG
GIGLPGDLSSVSRFVKATFTKLNSVSGDSESESISQFFHILGSVEQQKGLCDVGDGKYEYTIYSSCCNVD
KGIYYYRTYEDSQITAIDMNKEDLDSHKLISYPIIEKQQIKYIN

>WP_002342103.1 choloylglycine hydrolase family protein [Enterococcus faecium]
MCTSITYVTSDHYFGRNFDYEISYNEVVTVTPRNYKLNFRKVNDLDTHYAMIGIAAGIADYPLYYDATNE
KGLSMAGLNFSGYADYKEIQEGKDNVSPFEFIPWILGQCSTVGEAKKLLKNINLANINYSDELPLSPLHW
LLADKEKSIVIESMKDGLHIYDNPVGVLTNNPSFDYQLFNLNNYRVLSSETPKNNFSNQISLNAYSRGMG
GIGLPGDLSSVSRFVKATFTKLNSVSGDSESESISQFFHILGSVEQQKGLCDVGDGKYEYTIYSSCCNVD
KGIYYYRTYEDNQITAIDMNKEDLDSHKLISYPIIEKQQIKYIN

>WP_002343567.1 choloylglycine hydrolase family protein [Enterococcus faecium]
MCTAITYATKDHYFGRNFDYEMSYNEVVTITPRNYRFDFRKVKNLDKHYAMIGIAAGVSNYPLYYEATNE
KGLSMAGLNFPGNADYKELQEGKDNVAPFEFITWILGQCSTIDEAKELLVTINLVNIDFSEKLPLSPLHW
LLADKEKSIVIESMKDGLHLYDNPVGVLTNNPPFDYQLFNLNNYRSLSNGTPENHFSNQISLNVYSRGMG
GLGLPGDLSSVSRFVKATFTKMNAASGDSESESISQFFHILGSVEQQKGVCDTGEGKYEYTIYSSCCNVD
KGIYYYRTYEDSQITAVNMNKEDLDRHELVSYPVIKEQQINYVN

>WP_002345721.1 choloylglycine hydrolase family protein [Enterococcus faecium]
MCTSITYVTSNHYFGRNFDYEISYNEVVTVTPRNYKLNFRKVNDLDTHYAMIGIAAGIADYPLYYDATNE
KGLSMAGLNFSGYADYKEIQEGKDNVSPFEFIPWILGQCSTVGEAKKLLKNINLANINYSDELPLSPLHW
LLADKEKSIVIESMKDGLHIYDNPVGVLTNNPSFDYQLFNLNNYRVLSSETPKNNFSNQISLNAYSRGMG
GIGLPGDLSSVSRFVKATFTKLNSVSGDSESESISQFFHILGSVEQQKGLCDVGDGKYEYTIYSSCCNVD
KGIYYYRTYEDSQITAIDMNKEDLDSHKLISYPIIEKQQIKYIN

>WP_002346369.1 choloylglycine hydrolase family protein [Enterococcus faecium]
MCTAITYATKDHYFGRNFDYEMSYNEVVTITPRNYRFDFRKVKNLDKHYAMIGIAAGVSNYPLYYEATNE
KGLSMAGLNFPGNADYKELQEGKDNVAPFEFIPWILGQCSTIDEAKELLATINLVNIDFSEKLPLSPLHW
LLADKEKSIVIESMKDGLHLYDNPVGVLTNNPPFDYQLFNLNNYRSLSNGTPENHFSNQISLNVYSRGMR
GLGLPGDLSSVSRFVKATFTKMNAASGDSESESISQFFHILGSVEQQKGVCDTGEGKYEYTIYSSCCNVD
KGIYYYRTYEDSQITAVNMNKEDLDRHELVSYPVIKEQQINYVN

>WP_002352223.1 choloylglycine hydrolase family protein [Enterococcus faecium]
MCTSITYVTSDHYFGRNFDYEISYNEVVTVTPRNYKLNFRKVNDLDTHYAMIGIAAGIADYPLYYDATNE
KGLSMAGLNFSGYADYKEIQEGKDNVSPFEFIPWILGQCSTVGEAKKLLKNINLANINYSDELPLSPLHW
LLADKEKSIVIESMKDGLHIYDNPVGVLTNNPSFDYQLFNLNNYRVLSSETPKNNFSNQISLNAYSRGMG
GIGLPGDLSSVSRFVKATFTKLNSVSGDSESESISQFFHILGSVEQQKGLCDVGDGKCEYTIYSSCCNVD
KGIYYYRTYEDSQITAIDMNKEDLDSHKLISYPIIEKQQIKYIN

>WP_002355051.1 MULTISPECIES: choloylglycine hydrolase family protein [Enterococcus]
MCTGIKIISKTNDIFYGRTMDFTFDFFGNEDPIAPKIPTLIAQFPKGTVLNSQLNPWTAKYAFMGLAMSG
TDQPANDGKTVSLAITDGINEAGLSGDIQYLMESSTAPAESLAERGLTPHIAEEVLAYILSNFESVDEVK
VAFEKIGLLDQKFQLDSLGEVHFTLHWTINDKNNNSIVLQPTDNGAFVIYDSIGVVTNSPEYNYHLTNVR
NYIGMRNYAIKEPYTLKSGATLDPIEGGTSYGLLGIPGDFTSPSRFIRALYFSDNLQEFDSSEGIMQLYR
AFQTVMIPRGIGHLGQSNSLSDFTHYWSGYDVTNLTMYVQPESTTSFTKYTLDPALTEVTTFAVSNELLL
TDLNQ

>WP_002355428.1 choloylglycine hydrolase family protein [Enterococcus faecalis]
MCTAITYVSKDHYFGRNFDYEISYNEVVTITPRNYKFSFREVGNLDHHFAIIGIAAGIADYPLYYDAINE
KGLGMAGLNFSGYADYKKIEEGKENVSPFEFIPWVLGQCSTVDEAKKLLKNLNLVNINFSDELPLSPLHW
LLADKEQSIVVESTKEGLRVFDNPVGVLTNNPTFDYQLFNLNNYRVLSTRTPKNNFSDQIELDIYSRGMG
GIGLPGDLSSVSRFVKATFTKLNSVSRSSEYESISQFFHILSSVEQQKGLCDVGDEKYEYTIYSSCCNLE
KGIYYYRTYDNSQITAVDMNKENLEKDSLIVYPMVETQQINYAN

>WP_002359118.1 choloylglycine hydrolase family protein [Enterococcus faecalis]
MCTGIKIISKKNDIFYGRTMDFTFDFFGNEDPIAPKIPTLIAQFPKGTVLNSQLNPWTAKYSFMGLAMSS
TDQPANDGKTVSLAITDGINEAGLSGDIQYLMESSTAPAESLADRGLTPHIAEEVLAYILSNFESVDEVK
VAFEKIGLLDQKFQLDSLGEVHFTLHWTINDKNNNSIVLQPTDNGAFVIYDSIGVVTNSPEYNYHLTNAR
NYIGMRNYAIKEPYTLKSGATLDPIEGGTSYGLLGIPGDFTSPSRFIRALYYSDNLQEFDSSEGIMQLYR
AFQTVMIPRGIGHLGQSNSLSDFTHYWSGYDVTNLTMYVQPESTTSFTKYTLDPALTEVTTFAVSNELLL
TDLNQ

>WP_002362384.1 choloylglycine hydrolase family protein [Enterococcus faecalis]
MCTAITYVSKDHYFGRNFDYEISYNEVVTITPRNYKFSFREVGNLDHHFAIIGIAAGIADYPLYYDAINE
KGLGMAGLNFSGYADYKKIEEGKENVSPFEFIPWVLGQCSTVDEAKKLLKNLNLVNINFSDELPLSPLHW
LLADKEQSIVVESTKEGLRVFDNPVGVLTNNPTFDYQLFNLNNYRVLSTRTPKNNFSDQIELDIYSRGMG
GIGLPGDLSSVSRFVKATFTKLNSVSRSSEYESISQFFHILSSVEQQKGLCDVGDEKYEYTIYSSCCNLE
KGIYYYRTYDNSQITAVDMNNENLEKDSLIVYPMVETQQINYAN

>WP_002365295.1 MULTISPECIES: choloylglycine hydrolase family protein [Enterococcus]
MCTGIKIISKTNDIFYGRTMDFTFDFFGNEDPIAPKIPTLIAQFPKGTVLNSQLNPWTAKYSFMGLAMSG
TDQPANDGKTVSLAITDGINEAGLSGDIQYLMESSTAPAESLAERGLTPHIAEEVLAYILSNFESVDEVK
VAFEKIGLLDQKFQLDSLGEVHFTLHWTINDKNNNSIVLQPTDNGAFVIYDSIGVVTNSPEYNYHLTNAR
NYIGMRNYAIKEPYTLKSGATLDPIEGGTSYGLLGIPGDFTSPSRFIRALYYSDNLQEFDSSEGIMQLYR
AFQTVMIPRGIGHLGQSNSLSDFTHYWSGYDVTNLTMYVQPESTTSFTKYTLDPALTEVTTFAVSNELLL
TDLNQ

>WP_002367364.1 choloylglycine hydrolase family protein [Enterococcus faecalis]
MCTGIKIISKTNDIFYGRTMDFTFDFFGNEDPIAPKIPTLIAQFPKGTVLNSQLNPWTAKYAFMGLAMSG
TDQPANDGKTVSLAITDGINEAGLSGDIQYLMESSTAPAESLADRGLTPHIAEEVLAYILSNFESVDEVK
VAFEKIGLLDQKFQLDSLGEVHFTLHWTINDKNNNSIVLQPTDNGAFVIYDSIGVVTNSPEYNYHLTNAR
NYIGMRNYAIKEPYTLKSGATLDPIEGGTSYGLLGIPGDFTSPSRFIRALYYSDNLQEFDSSEGIMQLYR
AFQTVMIPRGIGHLGQSNSLSDFTHYWSGYDVTNLTMYVQPESTTSFTKYTLDPALTEVTTFAVSNELLL
TDLNQ

>WP_002370058.1 choloylglycine hydrolase family protein [Enterococcus faecalis]
MCTGIKIISKTNDIFYGRTMDFTFDFFGNEDPIAPKIPTLIAQFPKGTVLNSQLNPWTAKYAFMGLAMSG
TDQPANDGKTVSLAITDGINEAGLSGDIQYLMESSTAPAESLAERGLTPHIAEEVLAYILSNFESVDEVK
VAFEKIGLLDQKFQLDSLGEVHFTLHWTINDKNNNSIVLQPTDNGAFVIYDSIGVVTNSPEYNYHLTNAR
NYIGMRNYAIKEPYTLKSGATLDPIEGGTSYGLLGIPGDFTSPSRFIRALYYSDNLQEFDSSEGIMQLYR
AFQTVMIPRGIGHLGQSNSLSDFTHYWSGYDVTNLTMYVQPESTTSFTKYTLDPALTEVTTFAVSNELLL
TDLNQ

>WP_002380916.1 choloylglycine hydrolase family protein [Enterococcus faecalis]
MCTGIKIISKTNDIFYGRTMDFTFDFFGNEDPIAPKIPTLIAQFPKGTVLNSQLNPWTAKYAFMGLAMSG
TDQPANDGKTVSLAITDGINEAGLSGDIQYLMESSTAPAESLADRGLTPHIAEEVLAYILSNFESVDEVK
VAFEKIGLLDQKFQLDSLGEVHFTLHWTINDKNNNSIVLQPTDNGAFVIYDSIGVVTNSPEYNYHLTNAR
NYIGMRNYAIKEPYTLKSGATLDPIEGGTSYGLLGIPGDFTSPSRFIRALYYSDNLQEFDSSEGIMQLYR
AFQTVMIPRGIGHLGQSNSLSDFTHYWSGYDVTNLTIYVQPESTTSFTKYTLDPALTEVTTFAVSNELLL
TDLNQ

>WP_002384771.1 MULTISPECIES: choloylglycine hydrolase family protein [Bacilli]
MCTGIKIISKTNDIFYGRTMDFTFDFFGNEDPIAPKIPTLIAQFPKGTVLNSQLNPWTAKYSFMGLAMSG
TDQPANDGKTVSLAITDGINEAGLSGDIQYLMESSTAPAESLADRGLTPHIAEEVLAYILSNFESVDEVK
VAFEKIGLLDQKFQLDSLGEVHFTLHWTINDKNNNSIVLQPTDNGAFVIYDSIGVVTNSPEYNYHLTNAR
NYIGMRNYAIKEPYTLKSGATLDPIEGGTSYGLLGIPGDFTSPSRFIRALYYSDNLQEFDSSEGIMQLYR
AFQTVMIPRGIGHLGQSNSLSDFTHYWSGYDVTNLTMYVQPESTTSFTKYTLDPALTEVTTFAVSNELLL
TDLNQ

>WP_002389236.1 choloylglycine hydrolase family protein [Enterococcus faecalis]
MCTGIKIISKTNDIFYGRTMDFTFDFFGNEDPIAPKIPTLIAQFPKGTVLNSQLNPWTAKYAFMGLAMSG
TDQPANDGKTVSLAITDGINEAGLSGDIQYLMESSTAPAESLADRGLTPHIAEEVLAYILSNFESVDEVK
VAFEKIGLLDQKFQLDSLGEVHFTLHWTINDKNNNSIVLQPTDNGAFVIYDSIGVVTNSPEYNYHLTNAR
NYIGMRNYAIKEPYTLKSGATLEPIEGGTSYGLLGIPGDFTSPSRFIRALYYSDNLQEFDSSEGIMQLYR
AFQTVMIPRGIGHLGQSNSLSDFTHYWSGYDVTNLTMYVQPESTTSFTKYTLDPALTEVTTFAVSNELLL
TDLNQ

>WP_002391735.1 choloylglycine hydrolase family protein [Enterococcus faecium]
MCTSITYVTSDHYFGRNFDYEISYNEVVTVTPRNYKLNFRKVNDLDTHYAMIGIAAGIADYPLYYDATNE
KGLSMAGLNFSGYADYKEIQEGKDNVSPFEFIPWILGQCSTVGEAKKLLKNTNLANINYSDELPLSPLHW
LLADKEKSIVIESMKDGLHIYDNPVGVLTNNPSFDYQLFNLNNYRVLSSETPKNNFSNQISLNAYSRGMG
GIGLPGDLSSVSRFVKATFTKLNSVSGDTESESISQFFHILGSVEQQKGLCDVGDGKYEYTIYSSCCNVD
KGIYYYRTYEDSQITAIDMNKEDLDSHKLISYPIIEKQQIKYIN

>WP_002392513.1 MULTISPECIES: choloylglycine hydrolase family protein [Enterococcus]
MCTAITYVSKDHYFGRNFDYEISYNEVVTITPRNYKFSFREVGNLDHHFAIIGIAAGIADYPLYYDAINE
KGLGMAGLNFSGYADYKKIEEGKENVSPFEFIPWVLGQCSTVDEAKKLLKNLNLVNINFSDELPLSPLHW
LLADKEQSIVVESTKEGLRVFDNPVGVLTNNPTFDYQLFNLNNYRVLSTRTPKNNFSDQIELDIYSRGMG
GIGLPGDLSSVSRFVKATFTKLNSVSRSSEYESISQFFHILSSVEQQKGLCDVGDERYEYTIYSSCCNLE
KGIYYYRTYDNSQITAVDMNKENLEKDSLIVYPMVETQQINYAN

>WP_002395854.1 choloylglycine hydrolase family protein [Enterococcus faecalis]
MCTGIKIISKTNDIFYGRTMDFTFDFFGNEDPIAPKIPTLIAQFPKGTVLNSQLNPWTAKYAFMGLAMSG
TDQPANDGKTVSLAITDGINEAGLSGDIQYLMESSTAPAESLAERGLTPHIAEEVLAYILSNFESVDEVK
VAFEKIGLLDQKFQPDSLGEVHFTLHWTINDKNNNSIVLQPTDNGAFVIYDSIGVVTNSPEYNYHLTNAR
NYIGMRNYAIKEPYTLKSGATLDPIEGGTSYGLLGIPGDFTSPSRFIRALYYSDNLPDFASSEGIMQLYR
AFQTVMIPRGIGHLGQSNSLSDFTHYWSGYDVTNLTMYDQPESTTSFTKYTLDPALTEVTTFAVSSELLL
TDLNQ

>WP_002396651.1 choloylglycine hydrolase family protein [Enterococcus faecalis]
MCTGIKIISKTNDIFYGRTMDFTFDFFGNEDPIAPKIPTLIAQFPKGTVLNSQLNPWTAKYAFMGLAMSG
TDQPANDGKTVSLAITDGINEAGLSGDIQYLMESSTAPAESLADRGLTPHIAEEVLAYILSNFESVDEVK
VAFEKIGLLDQKFQLDSLGEVHFTLHWTINDKNNNSIVLQPTDNGAFVIYDSIGVVTNSPEYNYHLTNAR
NYIGMRNYAIKEPYTLKSGATLDPIEGGTSYGLLGIPGDFTSPSRFIRALYYSDNLQEFDSSEGIMQLYR
AFQTVMIPRGIGHLGQSNSLSDFTHYWSGYDVTNLTMYVQPESTTSFTKYTLDPAVTEVTTFAVSNELLL
TDLNQ

>WP_002400489.1 choloylglycine hydrolase family protein [Enterococcus faecalis]
MCTGIKIISKTNDIFYGRTMDFTFDFFGNEDPIAPKIPTLIAQFPKGTVLNSQLNPWTAKYAFMGLAMSG
TDQPANDGKTVSLAITDGINEAGLSGDIQYLMESSTAPAESLADRGLTPHIAEEVLAYILSNFESVDEVK
VAFEKIGLLDQKFQLDSLGEVHFTLHWTINDKNNNSIVLQPTDNGAFVIYDSIGVVTNSPEYNYHLTNAR
NYIGMRNYAIKEPYTLKSGATLDPIEGGTSYGLLGIPGDFTSPSRFIRALYYSDNLQEFDSSEGIMQLYR
AFQTVMIPRGIDHLGQSNSLSDFTHYWSGYDVTNLTMYVQPESTTSFTKYTLDPALTEVTTFAVSNELLL
TDLNQ

>WP_002402014.1 choloylglycine hydrolase family protein [Enterococcus faecalis]
MCTGIKIISKTNDIFYGRTMDFTFDFFGNEDPIAPKIPTLIAQFPKGTVLNSQLNPWTAKYAFMGLAMSG
TDQPANDGKTVSLAITDGINEAGLSGDIQYLMESSIAPAESLADRGLTPHIAEEVLAYILSNFESVDEVK
VAFEKIGLLDQKFQLDSLGEVHFTLHWTINDKNNNSIVLQPTDNGAFVIYDSIGVVTNSPEYNYHLTNAR
NYIGMRNYAIKEPYTLKSGATLDPIEGGTSYGLLGIPGDFTSPSRFIRALYYSDNLQEFDSSEGIMQLYR
AFQTVMIPRGIGHLGQSNSLSDFTHYWSGYDVTNLTMYVQPESTTSFTKYTLDPALTEVTTFAVSNELLL
TDLNQ

>WP_002409206.1 choloylglycine hydrolase family protein [Enterococcus faecalis]
MCTGIKIISKTNDIFYGRTMDFTFDFFGNEDPIAPKIPTLIAQFPKGTVLNSQLNPWTAKYAFMGLAMSG
TDQPANDGKTVSLAITDGINEAGLSGDIQYLMESSTAPAESLADRGLTPHIAEEVLAYILSNFESVDEVK
VAFEKIGLLDQKFQLDSLGEVHFTLHWTINDKNNNSIVLQPTDNGAFVIYDSIGVVTNSPEYNYHLTNVR
NYIGMRNYAIKEPYTLKSGATLDPIEGGTSYGLLGIPGDFTSPSRFIRALYYSDNLQEFDSSEGIMQLYR
AFQTVMIPRGIGHLGQSNSLSDFTHYWSGYDVTNLTMYVQPESTTSFTKYTLDPALTEVTTFAVSNELLL
TDLNQ

>WP_002413759.1 choloylglycine hydrolase family protein [Enterococcus faecalis]
MCTGIKIISKTNDIFYGRTMDFTFDFFGNEDPIAPKIPTLIAQFPKGTVLNSQLNPWTAKYAFMGLAMSG
TDQPANDGKTVSLAITDGINEASLSGDIQYLMESSTAPAESLAERGLTPHIAEEVLAYILSNFESVDEVK
VAFEKIGLLDQKFQLDSLGEVHFTLHWTINDKNNNSIVLQPTDNGAFVIYDSIGVVTNSPEYNYHLTNVR
NYIGMRNYAIKEPYTLKSGATLDPIEGGTSYGLLGIPGDFTSPSRFIRALYFSDNLQEFDSSEGIMQLYR
AFQTVMIPRGIGHLGQSNSLSDFTHYWSGYDVTNLTMYVQPESTTSFTKYTLDPALTEVTTFAVSNELLL
TDLNQ

>WP_002433371.1 choloylglycine hydrolase family protein [Staphylococcus capitis]
MCTGFSFFTKSKHHYLARTMDFAFEFNGIPTVVPRHYQYQFDLESELRLQYGFVGTNLKVGRYRFGDGIN
EHGVAISNHYFTGEASYSNHRRYGYFNLAPEEFIVWVLGFVKSIEELKQKVKNINIMNEKNTTLNIVPPL
HFIITDASGHTVAVEPHNGLLIVKDNHVKVLTNAPKLEWHIQNLRNYAFLQPEKSTNQLVGKVLVRSMGC
EAGTNGLPGGYTSTERFVRATYLRHHLSSSHNEDINLMNCFKILDSVSIPQGAVLDAGETHYTQYQLVMD
SKDKAYYIKPYFSNQLFKVQLNEELLSKDDMTFLPINNELHISKLNA

>WP_002435930.1 choloylglycine hydrolase [Staphylococcus capitis]
MQNVQSDIMTFRGSHYDLGVETAKWLQRTPLLKNREKEWKKRNPRFDIDVRETYNIFQIYAPKIWDELIG
MQDVLNLPTKQIILNFGHYRFTDLKDSGCTVFKGKDYLLRNYDYHPSTYDGRYLLYKPNDSGLDQIGPTS
RVTGRMDGMNEYGLSMAYNFMHRKKPANGFVCYMIGRLILEYCKNVNEAIQLLKELPHRSSFSYILMDKE
SNYAIVEVTPRSIDIRYEPICTNHFELLTHENRNYTKESKERLERVINTTRSDLRKENAFKLFNDPQYNI
YSKLFKSWSGTIHTSLYEPQTLTTWIGLGENSSPTKIDFYQWLKNNTLTINQLNGKIDTDLTFATY

>WP_002438731.1 MULTISPECIES: choloylglycine hydrolase family protein [Staphylococcus]
MCTAISLYTKQRYHYLARTMDFAFEFNGIPTIVPRHYHYQFDLDSDMRLEYGFVGTNLKVGRYRFGDGIN
EKGLAISNHYFTGEASYSTHKRYGYFNLAPEEFIVWVLGFNKSISELKQKVKKINIMNEKNTTLNIVPPL
HFMVTDETGHTVAIEPHNGLLIVKDNYVHTLTNEPKLDWHLSNLRNYAFLTPQKSTNQLIGKVLVRSMGC
EAGTNGLPGGYTSTDRFIRATYLRHQLRCSHNEDENLMNCFKVLESVSIPQGAVIDANKIHYTQYQLVME
SKERSYYIKPYFSNQIFKIKLTEDLLSKNEMTFLPINHELKITSIQ

>WP_002441178.1 MULTISPECIES: choloylglycine hydrolase family protein [Staphylococcus]
MCTGFSFFTKKKHHYLARTMDFAFEFNGIPTVVPRHYNYQFDLESEMRLEYGFVGTNLKVGRYRFGDGIN
EQGVAISNHYFTGEASYSSHRRYGYLNLAPEEFIVWVLGFIKNVDELKQKVKTINIMNEKNTTLNVVPPL
HFIITDNSGHTVAVEPHNGLLIVKDNHVKVLTNAPKLEWHVENLRNYAFLQPEKSANQLVGKVLVRSMGC
EAGTNGLPGGYTSTERFVRATYLRHHLQSADDEDINLMNCFKILDSVSIPQGAVLDAGETHYTQYQLVMD
SKDKTYYIKPYFSNQLFKVQLTEEVLTKDEMTFLPINSKLMMSELNG

>WP_002445764.1 choloylglycine hydrolase family protein [Staphylococcus epidermidis]
MCTAISLYTKQRYHYLARTMDFAFEFNGIPTIVPRHYHYQFDLDSDMRLEYGFVGTNLKVGRYRFGDGIN
EKGLAISNHYFTGEASYNTHKRYGYFNLAPEEFIVWVLGFNKSISELKQKVKKINIMNEKNTTLNIVPPL
HFMVTDETGHTVAIEPYNGLLIVKDNYVHTLTNAPKLDWHLSNLRNYAYLTPQKSTNQLIGKMLVRSMGC
EAGTNGLPGGYTSTERFIRATYLRHQLRCSHNEDENLMNCFKVLESVSIPQGAVIDANKIHYTQYQLVME
SKERSYYIKPYFSNQIFKIKLTEDLLSKNELTFLPINHELKITSIQ

>WP_002447478.1 MULTISPECIES: choloylglycine hydrolase [Staphylococcus]
MQKVRSDIMTHRGSHYDLGVKTALWLQTTPLLKNRNKEWRKRIPRFDIDVKETYDIFQVYSPQIWEEIIG
MQDVLNLPTKQMILNFGHYRFTDLKDSGCTVYKGSDFLVRNYDYHPATYDGRYLLFQPNDGGLSQIGPTS
RVTGRMDGMNEYGLVMAYNFMHRKKPENGFVCYMVGRLILENCKNVTEAIKFLKEVPHRSSFSYILMDRH
SNYAIVEVTPRSIDVRYEHICTNHFELLTHENRNYTRESKERLNRVINKTTPSTNKDIAFKLFNDPQYEI
YSKLFKSWSGTIHTSLYEPNSLIAWMALGQNSHPTSINFSNWLKGEKLNINYFEGEIDTPLTFATY

>WP_002449351.1 MULTISPECIES: choloylglycine hydrolase family protein [Staphylococcus]
MCTGITFQASNGDVIFGRTMDYDYPLNGFPAVQPRGYSFKSHVDYEGETLYAFAGAGSDMEGFVFGDGVN
EHGLAMSNQYDRGYASYATDIREGYINISQTEVLVWALGYNRTIEELIENAKQVNVVAYSYSDINEVPPL
HYHLSDATGRTVEVTFVDGRIVVIDNPIGVLTNNPDLNWHYENLKHFMHVTPYNIDNTFSKQLNLGNTNG
TFGLPGGYTSGERFVRAAYLVHHLLPNSDDHPILDAFRILDHVSVPKGAVRPSDNGFYYTLYQTVFNLTT
KTLYIKYYDSNTITELQLTDDLINRDDLVVFSRKNKGLYTEKVND

>WP_002450054.1 choloylglycine hydrolase [Staphylococcus hominis]
MQEVKSDIMTFRGSHFDLGIKTAQWLKQTPLLENREREWKKRIPRFDIDVNETYSIFQTYAPEIWEELLG
MQEILNLPTKQMILNFGHYRFTDLNESGCTVFQGKDYMVRNYDYHPATYDGRYLLYQPNDGGLAQIGPTS
RVTGRMDGMNEAGLVMGYNFMHRKHPANGFVCYMVGRLVLEYCKDVKEAIQFLKELPHRSSFSYILMDKH
LNHAIVEITPRSFDVRYDKVCTNHFEILTHENRNYTKESKERLARTISQTSEGIDKYTAFKLFNDPKYNI
YSKLFKSWSGTIHTSMYEPKHLKAWMTLGENNSPLSIDFQSWLEGHELDLIEFTGKLDTDLTFATY

>WP_002451088.1 MULTISPECIES: choloylglycine hydrolase family protein [Staphylococcus]
MCTGFSFFTQQQHHYLARTMDFAFEFNGVPTAVPRNFEYQFDLEPSMKLTYGFVGTNLKVGRYRFGDGIN
ECGVAISNHYFTGEASYSKHKRYGYFNMAPEEFIIWVLGFTKSIQDLKHKVKKVNIMNEKNETLNIVPPL
HFIITDREGHTVSVEPHNGLLIVKDNHVKVLTNAPKLEWHVENLRNYAFLSPEKSTNQLVGKVLVRSMGC
EAGTNGLPGGYTSTERFVRTTYLRHHLPQSHDESVNLMNCFKVLDAVSIPQGAVVDAGETHYTQYQLVMD
SKDRAYYIKPYFTNQIFKIQLNEQLLTKKDMTFIDVNHQLTITQLN

>WP_002452239.1 choloylglycine hydrolase [Staphylococcus warneri]
MQNVQSEIMSYRGSHYDLGVQTAKWLKQTDLLKNREKEWKKRIPRFDIDINETHSIFQTYAPKIWEELMG
MQDVLKLPTRQMILNFAHYRFTDLKESGCTVFNGADYLVRNYDYHPATYDGRYLLYQPNDGGLAQIGPTS
RVTGRMDGMNEAGLVMAYNFMHRKKPANGFVCYMVGRLILELCKNVDEAIQLLKEIPHRSSFSYILMDQS
LNHAIVEITPRDINVRYDTICTNHFELLTHENRNYTKESKERLARVINQTHTQLDKHQAFKLFNDPQYDI
YSKLFNSWSGTIHTSMYEPQSLTAWMSLGENQIPSSIDFNAWLKVEELTQRTFEGVIDTDLTFATH

>WP_002452512.1 MULTISPECIES: choloylglycine hydrolase family protein [Staphylococcus]
MCTGFSFFTKSKHHYLARTMDFAFEFNGIPTVVPRHYQYQLDLESELRLQYGFVGTNLKVGRYRFGDGIN
EHGVAISNHYFTGEASYSNHRRYGYFNLAPEEFIVWVLGFVKSIEELKQKVKNINIMNEKNTTLNIVPPL
HFIITDASGHTVAVEPHNGLLIVKDNHVKVLTNAPKLEWHIQNLRNYAFLQPEKSTNQLVGKVLVRSMGC
EAGTNGLPGGYTSTERFVRATYLRHHLSSSHNEDINLMNCFKILDSVSIPQGAVLDAGETHYTQYQLVMD
SKDKAYYIKPYFSNQLFKVQLNEELLSKDDMTFLPINNELHISQLNA

>WP_002453635.1 MULTISPECIES: choloylglycine hydrolase [Staphylococcus]
MQNVQSDIMTFRGSHYDLGVETAKWLQRTPLLNNREKEWKKRNPRFDIDVRETYNIFQIYAPKIWDELIG
MQDVLNLPTKQIILNFGHYRFTDLKDSGCTVFKGKDYLLRNYDYHPSTYDGRYLLYQPNDSGLAQIGPTS
RVTGRMDGMNEYGLSMAYNFMHRKKPANGFVCYMIGRLILEYCKNVEEAIQLLKEIPHRSSFSYILMDKK
LNYAIVEVTPRSIDIRYEPICTNHFELLTHENRNYTKESKERLERVIDSTSSNLSKEDAFKLFNDPQYNI
YSKLFKSWSGTIHTSLYEPQTLTTWIGLGENSSPIKINFYQWLKNDNITIKHLNGKIDTDLTFATY

>WP_002455104.1 choloylglycine hydrolase [Staphylococcus hominis]
MQEVKSDIMTFRGSHFDLGIKTAQWLKQTPLLENREREWKKRMPRFDIDVNETYSIFQTYAPKIWEELLG
MQEILNLPTKQMILNFGHYRFTDLNESGCTVFQGKDYMVRNYDYHPATYDGRYLLYQPNDGGLAQIGPTS
RVTGRMDGMNEAGLVMGYNFMHRKHPANGFVCYMVGRLVLEYCKDVKEAIQFLKELPHRSSFSYILMDKH
LNHAIVEITPRSFDVRYDKVCTNHFEILTHENRNYTKESKERLARTISQTSEDIDKYTAFKLFNDPKYDI
YSKLFKSWSGTIHTSMYEPKHLKAWMTLGENRPPLSIDFQSWLEGHELDLIEFTGKLDTDLTFATY

>WP_002457075.1 MULTISPECIES: choloylglycine hydrolase [Staphylococcus]
MQKVRSDIMTHRGSHYDLGVKTALWLQTTPLLKNRNKEWRKRIPRFDIDVKETYDIFQIYSPQIWEEIIG
MQDVLNLPTKQMILNFGHYRFTDLKDSGCTVYKGRDFLVRNYDYHPATYDGRYLLFQPNDGGLSQIGPTS
RVTGRMDGMNEYGLVMAYNFMHRKKPANGFVCYMVGRLILENCKNVTEAIKFLKEVPHRSSFSYILMDRH
SNYAIVEVTPRSIDVRYEHICTNHFELLTHENRNYTRESKERLNRVINKTTPSTNKDIAFKLFNDPQYEI
YSNLFKSWSGTIHTSLYEPNSLISWMALGQNSHPTSINFSNWLKGKKLNINYFEGEIDTPLTFATY

>WP_002458378.1 MULTISPECIES: choloylglycine hydrolase family protein [Staphylococcus]
MCTAISLYTKQRYHYLARTMDFAFEFNGIPTIVPRHYHYQFDLDSDMRLEYGFVGTNLKVGRYRFGDGIN
EKGLAISNHYFTGEASYSTHKRYGYFNLAPEEFIVWVLGFNKSISELKQKVKKINIMNEKNTTLNIVPPL
HFMVTDETGHTVAIEPHNGLLIVKDNYVHTLTNAPKLDWHLSNLRNYAYLTPQKSTNQLIGKVLVRSMGC
EAGTNGLPGGYTSTERFIRATYLRHQLRCSHNEDENLMNCFKVLESVSIPQGAVIDANKIHYTQYQLVME
SKERSYYIKPYFSNQIFKIKLTEDLLSKNELTFLPINHELKITSIQ

>WP_002459896.1 MULTISPECIES: choloylglycine hydrolase family protein [Staphylococcus]
MCTGFSFYTKQNHHYLARTMDFAFEFNGIPTVVPRDFKYDFDLEDALQLTYGFVGTNLKVGRYRFGDGIN
EQGLAISNHYFTGEASYCKHKRYGYFNLAPEEFIVWVLGFVKNIADLKQKAAHINILNEKNTTLNIVPPL
QFMITDKTGHTATVEPRNGRVIIKDNHVNVLTNAPSVEWHIENLRNYAFLSPTKTAYPIVGKILTRPMGI
EAGTNGLPGGYTSTERFVRASYLRQQLHSATDESQNLNNCFKLLDSVSIPKGAVLDGGIPHYTQYQLVMD
SETLTFYIKPYSTNQIFSLTLTEEILTQKEMMFFPLKQEIQFTPLKNTKD

>WP_002465876.1 MULTISPECIES: choloylglycine hydrolase family protein [Staphylococcus]
MCTGFSFFTQQHHHYLARTMDFAFEFNGVPTVVPRKFEYQFDLEPSMKLTYGFVGTNLKVGRYRFGDGIN
ECGVAISNHYFTGEASYSKHKRYGYFNMAPEEFIIWVLGFTKSIQDLKQKVKKVNIMNEKNETLNIVPPL
HFIITDREGHTVSVEPHNGLLIVKDNHVKVLTNAPKLEWHVENLRNYAFLSPEKSTNQLVGKVLVRSMGC
EAGTNGLPGGYTSTERFVRATYLRHHLPQSNDESVNLMNCFKVLDSVSIPQGAVVDAEETHYTQYQLVMD
SKDCAYYIKPYFTNQIFKIHLDEHLLTKEDMTFIDFNHQLTITQLN

>WP_002466108.1 MULTISPECIES: choloylglycine hydrolase [Staphylococcus]
MQNVQSEIMCYRGSHYDLGIHTAKWLKQTDLLKNREKEWKKRIPRFDIDVNETHSIFQTYAPKIWEELMG
MQDVLKLPTRQMILNFAHYRFTDLKESGCTVFNGTNYLVRNYDYHPATYDGRYLLYQPNDGGLAQIGPTS
RVTGRMDGMNEAGLVMAYNFMHRKKPANGFVCYMVGRLILELCKNVDEAIQLLKEIPHRSSFSYILMDQS
LNHAIVEITPRDINVRYDTICTNHFELLTHENRNYTKESKERLARVINQTHTQLDKHQAFKLFNDPQYDI
YSKLFNSWSGTIHTSMYEPQSLTAWMSLGENQIPSSIDFNTWLKGEELTQRTFEGVIDTDLTFATH

>WP_002470570.1 MULTISPECIES: choloylglycine hydrolase family protein [Staphylococcus]
MCTAISLYTKQRYHYLARTMDFAFEFNGIPTIVPRHYHYQFDLDSDMRLEYGFVGTNLKVGRYRFGDGIN
EKGLAISNHYFTGEASYSTHKRYGYFNLAPEEFIVWVLGFNKSISELKQKVKKINIMNEKNTTLNIVPPL
HFMVTDETGHTVAIEPHNGLLIVKDNYVHTLTNEPKLDWHLSNLRNYAFLTPQKSTNQLIGKVLVRSMGC
EAGTNGLPGGYTSTERFIRATYLRHQLRCSHNEDENLMNCFKVLESVSIPQGAVIDANKIHYTQYQLVME
SKERSYYIKPYFSNQIFKIKLTEDILSKNERTFLPINHELKITSIQ

>WP_002473906.1 choloylglycine hydrolase family protein [Staphylococcus epidermidis]
MCTAISLYTKQRYHYLARTMDFAFEFNGIPTIVPRHYHYQFDLDSDMRLEYGFVGTNLKVGRYRFGDGIN
EKGLAISNHYFTGEASYSTHKRYGYFNLAPEEFIVWVLGFNKSISELKQKVKKINIMNEKNTTLNIVPPL
HFMVTDETGHTVAIEPHNGLLIVKDNYVHTLTNEPKLDWHLSNLRNYAFLTPQKSTNQLMGKVLVRSMGC
EAGTNGLPGGYTSTERFIRATYLRHQLRCSHNEDENLMNCFKVLESVSIPQGAVIDANKIHYTQYQLVME
SKERSYYIKPYFSNQIFKIKLTEDLLSKNEMTFLPINHELKITSIQ

>WP_002474159.1 choloylglycine hydrolase [Staphylococcus epidermidis]
MQKVRSDIMTHRGSHYDLGVKTALWLQTTPLLKNRNKEWRKRIPRFDIDVKETYDIFQIYSPQIWEEIIG
MQDVLNLPTKQMILNFGHYRFTDLKDSGCTVYKGRDFLVRNYDYHPATYDGRYLLFQPNDGGLSQIGPTS
RVTGRMDGMNEYGLVMAYNFMHRKKPANGFVCYMVGRLILENCKNVTEAIKFLKEVPHRSSFSYILMDRH
SNYAIVEVTPRSIDVRYEHICTNHFELLTHENRNYTRESKERLNRVINKTTPSTNKDIAFKLFNDPQYEI
YSKLFKSWSGTIHTSLYEPNSLIAWMALGQNSHPTSINFSNWLKGKKLNINYFEGEIDTPLTFATH

>WP_002475493.1 MULTISPECIES: choloylglycine hydrolase family protein [Staphylococcus]
MCTAISLYTKQRYHYLARTMDFAFEFNGIPTIVPRHYHYQFDLDSDMRLEYGFVGTNLKVGRYRFGDGIN
EKGLAISNHYFTGEASYSTHKRYGYFNLAPEEFIVWVLGFNKSISELKQKVKKINIMNEKNTTLNIVPPL
HFMVTDETGHTVAIEPYNGLLIVKDNYVHTLTNAPKLDWHLSNLRNYAYLTPQKSTNQLIGKMLVRSMGC
EAGTNGLPGGYTSTERFIRATYLRHQLRCSHNEDENLMNCFKVLESVSIPQGAVIDANKIHYTQYQLVME
SKERSYYIKPYFSNQIFKIKLTEDLLSKNELTFLPINHELKITSIQ

>WP_002477534.1 choloylglycine hydrolase family protein [Staphylococcus epidermidis]
MCTAISLYTKQRYHYLARTMDFAFEFNGIPTIVPRHYHYQFDLDSDMRLEYGFVGTNLKVGRYRFGDGIN
EKGLAISNHYFTGEASYSTHKRYGYFNLAPEEFIVWVLGFNKSISELKQKVKKINIMNEKNTTLNIVPPL
HFMVTDETGHTVAIEPHNGLLIVKDNYVHTLTNEPKLDWHLSNLRNYAFLTPQKSTNQLMGKVLVRSMGC
EAGTNGLPGGYTSTERFIRATYLRHQLRCSHNEDENLMNCFKVLESVSIPQGAVIDANKIHYTQYQLVME
SKERSYYIKPYFSNQIFKIKLTEDLLSKNEMTFLPINHDLKITSIQ

>WP_002477931.1 MULTISPECIES: choloylglycine hydrolase [Staphylococcus]
MQHVQSEIMTHRGSHYDLGVKTAQWLRKTPLLKNREQEWKKRMPRFDIDVKETYGVFQTYAPEIWQELTG
MQDVLNLPSKQMVLNFAHYRFTDLPESGCTVFQGKDYMVRNYDYHPATYDGRYLLFQPNDGGLAQIGPTS
RVTGRMDGMNEAGLVMGYNFMHRKKPGNGFVCYMIGRLILQYCKTVDDAITFLQELPHRSSFSYIVMDKN
LNHAIIEVTPRSFNVRYDKVCTNHFELLTHENRNYTAESQARLERTISQTSQSLDKHQAFKLFNDPQYEI
YSKLFRSWSGTIHTSMYEPQSLFAWMTLGENKAPRVIDFQAWLNGTPLSFNQFDGRLDTDLTFATY

>WP_002479000.1 MULTISPECIES: choloylglycine hydrolase family protein [Staphylococcus]
MCTGFTFQSHNNEVILGRTMDYDWPLTGHPAVQPRHYEWKSRVDYQGQTLYGFVGTGSDMEGFIFGDGMN
EHGLAISTQYDRDYCSYASQCREDAMNISQNEVLTWVLGYHQSIEELCAHADQVNVVAVTLNDINDVPPL
HYHVSDASGRTVELTFDQGRVVIHDNPIAVLTNNPDLNWHYENLKNYVAITPYRPSAKQFNDVELTTLGS
EGGTRGLPGGFTSPERFVRAAYLIRHLQPSDDDYAVLDAFRILDAVSIPKGAVRSQNDDLHYTLYQTVFN
LTSRTMFVKYYQSNQIIELSLTESLLNQSHLQLFEPISGISTTKLN

>WP_002479437.1 MULTISPECIES: choloylglycine hydrolase family protein [Staphylococcus]
MCTGFSFYTKQNHHYLARTMDFAFEFNGIPTVVPRDFKYDFDLEDALQLTYGFVGTNLKVGRYRFGDGIN
EQGLAISNHYFTGEASYCKHKRYGYFNLAPEEFIVWVLGFVKNIADLKQKAAHINILNEKNTTLNIVPPL
QFMITDKTGHTATVEPRNGRVIIKDNHVNVLTNAPSVEWHIENLRNYAFLSPTKTAYPIVGKILTRPMGI
EAGTNGLPGGYTSTERFVRASYLRQQLHSATDERQNLNNCFKLLDSVSIPKGAVLDGGIPHYTQYQLVMD
SETLTFYIKPYSTNQIFSLTLTEEILTQKEMVFFPLKQEIQFTPLKNTKD

>WP_002482805.1 MULTISPECIES: choloylglycine hydrolase [Staphylococcus]
MQKVKSDILTHRGSHFDLGVQTAQWMQHTPLLKNREQEWKKRMPRFDIHIKETYDIFQTYAPQIWEEIRG
MQEVLNLPTRQMILNFAHYRFTPLKNSGCTVYLGNDYMVRNYDYHPATYDGRYLLFQPNDGGLAQIGPTS
RVTGRMDGMNEAGLAMGYNFMHRKHPGDGFVCYMIGRLVLQYCKDVPEAIKLLKEIPHRSSFSYIVMDKY
LNHAIIEVTPRSIDVRYDHTCTNHFKLLTHENRNYTKESTERLDRLIKQTPAQLGKMDAFKLFNNPEFEI
YSKLFKSWSGTIHTSMYEPQSLTAHITLGENKAPVEIDFQQWLNGESLNINELTGQIDTELTFATY

>WP_002487866.1 choloylglycine hydrolase family protein [Staphylococcus epidermidis]
MCTAISLYTKQRYHYLARTMDFAFEFNGIPTIVPRHYHYQFDLDSDMRLEYGFVGTNLKVGRYRFGDGIN
EKGLAISNHYFTGEASYSTHKRYGYFNLAPEEFIVWVLGFNKSISELKQKVKKINIMNEKNTTLNIVPPL
HFMVTDETGHTVAIEPHNGLLIVKDNYVHTLTNEPKLDWHLSNLRNYAFLTPQKSTNQLIGKVLVRSMGC
EAGTNGLPGGYTSTDRFIRATYLRHQLSCSHNEDENLMNCFKVLESVSIPQGAVIDANKIHYTQYQLVME
SKERSYYIKPYFSNQIFKIKLTEDLLSKNEMTFLPINHELKITSIQ

>WP_002488070.1 choloylglycine hydrolase [Staphylococcus hominis]
MQEVKSDIMTFRGSHFDLGIKTAQWLKQTPLLENREREWKKRIPRFDIDVNETYSIFQTYAPEIWEELLG
MQEILNLPTKQMILNFGHYRFTDLNESGCTVFQGKDYMVRNYDYHPATYDGRYLLYQPNDGGLAQIGPTS
RVTGRMDGMNEAGLVMGYNFMHRKHPANGFVCYMVGRLVLEYCKDVKEAIQFLKELPHRSSFSYILMDKH
LNHAIVEITPRSFDVRYDKVCTNHFEILTHENRNYTKESKERLARTISQTSEGIDKYTAFKLFNDPKYNI
YSKLFKSWSGTIHTSMYEPKHLKAWMTLGENNPPLSIDFQSWLEGHELDLIEFTGKLDTDLTFATY

>WP_002489687.1 choloylglycine hydrolase family protein [Staphylococcus epidermidis]
MCTAISLYTKQRYHYLARTMDFAFEFNGIPTIVPRHYHYQFDLDSDMRLEYGFVGTNLKVGRYRFGDGIN
EKGLAISNHYFTGEASYSTHKRYGYFNLAPEEFIVWILGFNKSISELKQKVKKINIMNEKNTTLNIVPPL
HFMVTDETGHTVAIEPHNGLLIVKDNYVHTLTNEPKLDWHLSNLRNYAFLTPQKSTNQLIGKVLVRSMGC
EAGTNGLPGGYTSTERFIRATYLRHQLRCSHNEDENLMNCFKVLESVSIPQGAVIDANKIHYTQYQLVME
SKERSYYIKPYFSNQIFKIKLTEDLLSKNEMTFLPINHELKITSIQ

>WP_002491543.1 MULTISPECIES: choloylglycine hydrolase [Staphylococcus]
MQKVRSDIMTHRGSHYDLGVNTALWLQTTPLLKNRNKEWRKRIPRFDIDVKETYDIFQVYSPQIWEEIIG
MQDVLNLPTKQMILNFGHYRFTDLKDSGCTVYKGSDFLVRNYDYHPATYDGRYLLFQPNDGGLSQIGPTS
RVTGRMDGMNEYGLVMAYNFMHRKKPENGFVCYMVGRLILENCKNVTEAIKFLKEVPHRSSFSYILMDRH
SNYAIVEVTPRSIDVRYEHICTNHFELLTHENRNYTRESKERLNRVINKTTPSTNKDIAFKLFNDPQYEI
YSKLFKSWSGTIHTSLYEPNSLIAWMALGQNSHPTSINFSNWLKGEKLNINYFEGEIDTPLTFATY

>WP_002492511.1 MULTISPECIES: choloylglycine hydrolase family protein [Staphylococcus]
MCTGFTFQSHNNEVILGRTMDYDWPLTGHPAVQPRHYEWKSRVDYQGQTLYGFVGTGSDMEGFIFGDGMN
EHGLAISTQYNRDYCSYASQCRDDAMNISQNEVLTWVLGYHQSIEELCAHADQVNVVAVTLNDINDVPPL
HYHVSDASGRTVELTFDQGRVVIHDNPIAVLTNNPDLNWHYENLKNYVAITPYRPSAKQFNDVELTTLGS
EGGTRGLPGGFTSPERFVRAAYLIRHLQPSDDDHAVLDAFRILDAVSIPKGAVRSQNDDLHYTLYQTVFN
LTSRTMFVKYYQSNQIIELSLTESLLNQSHLQLFEPISGISTTKLN

>WP_002494197.1 choloylglycine hydrolase family protein [Staphylococcus epidermidis]
MCTAISLYTKQRYHYLARTMDFAFEFNGIPTIVPRHYHYQFDLDSDTRLEYGFVGTNLKVGRYRFGDGIN
EKGLAISNHYFTGEASYSTHKRYGYFNLAPEEFIVWVLGFNKSISELKQKVKKINIMNEKNTTLNIVPPL
HFMVTDETGHTVAIEPHNGLLIVKDNYVHTLTNEPKLDWHLSNLRNYAFLTPQKSTNQLMGKVLVRSMGC
EAGTNGLPGGYTSTERFIRATYLRHQLRCSHNEDENLMNCFKVLESVSIPQGAVIDANKIHYTQYQLVME
SKERSYYIKPYFSNQIFKIKLTEDLLSKNEMTFLPINHDLKITSIQ

>WP_002494630.1 MULTISPECIES: choloylglycine hydrolase [Staphylococcus]
MQKVRSDIMTHRGSHYDLGVKTALWLQTTPLLKNRNKEWRKRIPRFDIDVKETYDIFQIYSPQIWEEIIG
MQDVLNLPTKQMILNFGHYRFTDLKDSGCTIYKGRDFLVRNYDYHPATYDGRYLLFQPNDGGLSQIGPTS
RVTGRMDGMNEYGLVMAYNFMHRKKPANGFVCYMVGRLILENCKNVTEAIKFLKEVPHRSSFSYILMDRH
SNYAIVEVTPRSIDVRYEHICTNHFELLTHENRNYTRESKERLNRVINKTTPSTNKDIAFKLFNDPQYEI
YSNLFKSWSGTIHTSLYEPNSLIAWMALGQNSHPTSINFSNWLKGKKLNINYFEGEIDTPLTFATY

>WP_002501478.1 choloylglycine hydrolase family protein [Staphylococcus epidermidis]
MCTAISLYTKQRYHYLARTMDFSFEFNGIPTIVPRHYHYQFDLDSDMRLEYGFVGTNLKVGRYRFGDGIN
EKGLAISNHYFTGEASYSTHKRYGYFNLAPEEFIVWVLGFNKSISELKQKVKKINIMNEKNTTLNIVPPL
HFMATDETGHTVAIEPHNGLLIVKDNYVHTLTNAPKLDWHLSNLRNYAYLTPQKSANQLIGKVLVRSMGC
EAGTNGLPGGYTSTERFIRATYLRHQLRCSHNEDENLMNCFKVLESVSIPQGAVIDANKIHYTQYQLVME
SKERSYYIKPYFSNQIFKIKLTEDLLSKNELTFLPINHELKITSIQ

>WP_002503568.1 choloylglycine hydrolase [Staphylococcus epidermidis]
MQKVRSDIMTHRGSHYDLGVKTALWLQTTPLLKNRNKEWRKRIPRFDIDVKETYDIFQIYSPQIWEEIIG
MQDVLNLPTKQMILNFGHYRFTDLKDSGCTVYKGRDFLVRNYDYHPATYDGRYLLFQPNDGGLSQIGPTS
RVTGRMDGMNEYGLVMAYNFMHRKKPANGFVCYMVGRLILENCKNVTEAIKFLKEVPHRSSFSYILMDGH
SNYAIVEVTPRSIDVRYEHICTNHFELLTHENRNYTKESKERLNRVINKTTPSTNKDIAFKLFNDPQYEI
YSNLFKSWSGTIHTSLYEPNSLIAWMALGQNSHPTSINFSNWLKGKKLNINYFEGEIDTPLTFATH

>WP_002507167.1 MULTISPECIES: choloylglycine hydrolase [Staphylococcus]
MQLVKSDILTHRGSHFDLGVQTAQWMQQTPLLKNREKEWKKRMPRFDIHIKETYDIFQTYAPQIWEEIRG
MQEVLNLPTRQMILNFAHYRFTPLKNSGCTVFLGQDYMVRNYDYHPATYDGRYLLFQPTDGGLAQIGPTS
RVTGRMDGMNESGLSMGYNFMHRKHPGDGFVCYMVGRLILQYCKDVTEAIQLLKELPHRSSFSYIVMDKH
LNHAIIEVSPRSVDVRYDRTCTNHFKLLTHENRNFTKESKERLNRLLKQAPTSLDKMSAFNLFNNPEYEI
YSKLFKSWSGTIHTSMYEPQSLTAHITLGENKVPTIIDFGKWLDGESLDITSINGHLDTDLTFATY

>WP_002559430.1 MULTISPECIES: linear amide C-N hydrolase [Bacteroides]
MMKVTKKMVALTALVAAFSIGMQKSEACTRAVYIGPENMVVTGRTMDWKEDIMSNLYLFPRGIKRVSYDR
GEALNWTSKYGSIVASAYDMGACDGMNEKGLVASLLFLPESNYIRPNDTRPAMGIAIWTQYVLDNFATVR
EAVEELKKETFRIDAPNLPNGSASTLHMAITDETGNSAVLEYIDGNLIIHEGKEYQVMTNSPRYDLQLAV
NDYWKEVGGLQMLPGTNRSSDRFVRASFYVHAIPQTADPKIAVPSVLSIMRNVSVPFGISTPDKPHISST
RWRSVSDQKDKVYYFESTLTPNLFWVDLKKVDFSPKASVKKLSLTNGEIYAGDAYKDFQNGKSFTFLFRL
P

>WP_002562173.1 linear amide C-N hydrolase [Bacteroides sp. HPS0048]
MCTRVVYSGTNGMVATGRSMDWKTEMHSNLWAFPRGMMRSGEAGENSLKWTSRYGSVVTSAFEIASTDGM
NEKGLVANLLWLPETKYPLRDKNKPGLAITAWVQYMLDNFATVEEAVSYINEDTFQVVSDMMPDGSRLAT
LHLSISDAVGDCAIFEYVGGRLTVYHNKDYKVMTNSPTYDKQLALNAYWKTIGGLSFLPGTNRAADRFAR
ASFYINALPKTDDERKAVASVFSVVRNASVPYGISTPESPEISTTQWRTVSESKSLRYFFESSLTPNTFW
VDLRDLDFSEGAPVLKLSIANGEMYHGNTAKEFKIALPFKFMGVRG

>WP_002565584.1 choloylglycine hydrolase family protein [Enterocloster bolteae]
MCTAMVTQTSQGDIYFGRTMDFSYPLEPELYFVPKGYQWNNIMNTHQVRNRYRFMGIGQDISPVVFADGV
NEMGFGAAVLYFPGYAQYDVPDPEDSSRPAITALELTGFLLGLSASVEEAASILRTIRIVGAEDSITGTI
APLHWLVADRTGKSMVIEKTADGLHLMDNPVGVLSNSPDFQWHLTNLRNYMNLSPTQEQSQTWGSLELTP
FGQGGGGFGLPGDYTPPSRFVRTAFLKTHTPIPAGRDEAALTCFHIMESVSIPKGPVITSRNTPDYTQYT
AFINLSSREYFFKTYGSSCITSASLPGNPDAQTGIKSLAALNQPAGFCQLPASQDAI

>WP_002565680.1 choloylglycine hydrolase family protein [Enterocloster bolteae]
MCTAATYKTRDFYFGRTLDYEISYGETVTVTPRNFKLMFRSMGTMDHHFAFMGMAHITENYPLYYDAVNE
KGLCIAGLNFVGNAHYREKEKGKDNIAQWEFIPWIMGQCATVNDARELLGRINFLAEPFSPHFPMAQLHW
IISDKNSSITVESVKDGIFVYDNPVGVLTNNPPFPFQMFNLNNYMRLSIDTPKNCFSEQIRLNAYSRGMG
AIGLPGDLSSMSRFVRVAFTKMNSLSENDEKSSVSQFFHILGSVEQQRGCCRLADGKYEISIYTSCCNAD
RGIYYYKTYDNYSIVGVDMNREDLNGEALISYKLMTDKALEIQN

>WP_002566441.1 linear amide C-N hydrolase [Enterocloster bolteae]
MRTRKMKRWLSIILAGLAAVILIAAAGGAFLFRHELKTLHSLKKVDDNVLYTMKYDGDYGFDEFLETGAS
SDSELVEFVTNRLLKGIPLEFSIPDLGCSTFSAQTEDGARIFGRNFDLTYSPAMFVLTEPANGYRSMSTV
NLAFLGFGEDKLPDTLKRKIITLAAPYAPLDGVNEKGLAVAVLRIGDEPTNQDTGKTDITTTTAIRLMLD
KAANVDEALELLAQYDMHSSAGSCYHFQLADALGNSAVAEYIDNEFEVIGKKGDYQAATNFLLSEKKFNF
GNGQDRYQILEQALGECAGIVRDEQEAMDLLEAASKDWHVSETTGRLNATQWSIVYNCTDLTASVVTGRQ
YDKPAHEFSLK

>WP_002568735.1 linear amide C-N hydrolase [Enterocloster bolteae]
MKKGVRILLIVLMLLISGAAYLYFRIRAGVDSAVNVQKLEDGFYYMEYRDDYGFDRFLEQGGAASDLDVA
KFVGKALFKGFLYPRFLGGSFGCSTLSARNPKGGVMYGRNFDWMECTSMVVKSKPERGYASVSTVNLDFL
NLGTEYDPEKTVSKIISAAALYAPMDGINEEGLCVAVLMIDDSAVTEQDTGKPDLTTTTAVRLLLDKAAS
VDEAVQLLGQYDMHSSAGMMLHLALSDKSGRSVAVEYVNNEMSVVETPVVTNFYLTQGDKYGIGTEQSHT
RYEMLLERLSEQPAMDMENMKDAMSSVSKNNFGEFASTEWTIVYSQDSGEIRYYHREDYDNYYSFSVE

>WP_002568740.1 linear amide C-N hydrolase [Enterocloster bolteae]
MNKMKRMLLFTTLTITGVLTGCAGGAPVLQQTAYAQNNGALTQTVTAAGKASDAAITPGSEIMKLEDGFS
AVSYDGNYWFDDFLAQGGATNDAGVIDFLTRHMMAGESRPSLRTGGFGCSTLAVKSPAGEALFGRNFDWQ
PCEAMVVRSRPEGAYASVSTVNMDFIRSGYGAGLSQLPDEVRTLIALYAPLDGMNEKGLAVSVNMIQDYD
AICQDTGKPNLTTTTAIRLFLDRAANVEEALALLGQYDMHSSMGMMVHFALADRSGRSVVVEYIDDEMVV
TDTPAVTNFYLAEGRKQGIGTAQSHTRYERLMKRLAEDEAMDMDQVRDALDSVSKDNFGEFESTEWSIVF
NLNNGEACYYHRENYGNSYVFSVNEEA

>WP_002569688.1 choloylglycine hydrolase [Enterocloster bolteae]
MKTIHTHALELSGSSYEAGRLLGSRLASVPSLKKRLSGGFPGFGLTQFNQASQCFSRWCPGLNEELAGFA
DALGCAPEQVLYYGMTWLTPRCSHLALLPSMTASGHPMTARNYEFNDEAEDFTVIKTCIKGKYTHIGTSV
LGIGRDDGINEMGLTVTLSSSGFPVGPLPEMRRPAVTGLQFWAVVRTLLENCRDVKEALSMLKDMPVAYN
LNLIVLDREGRCALVETLDGRMAVKAIDSDSGEQTLYATNHPVLEELIPYEPKAFVHSIRRYDNITAFLE
RHKKGITAGQLKDFFLTPYPEGLSCSYYSQFFGTTKTMVLDPVRGSLSLCWGGRPQNGWHDFNFSDPFPQ
ETAAIEIHNQTADPSIFAYRSLV

>WP_002570633.1 choloylglycine hydrolase family protein [Enterocloster bolteae]
MCTAMVTQTSQGDIYFGRTMDFSYPLEPELYFVPKGYQWNNIMNTHQIRNRYRFMGIGQDISPVVFADGV
NEMGFGAAVLYFPGYAQYDVPDPEDSSRPAITALELTGFLLGLSASVEEAASILRTIRIVGAEDSITGTI
APLHWLVADRTGKSMVIEKTADGLHLMDNPVGVLSNSPDFQWHLTNLRNYMNLSPTQKQSQTWGSLELTP
FGQGGGSFGLPGDYTPPSRFVRTAFLKTHTPIPAGRDEAALTCFHIMESVSIPKGPVITDRNTPDYTQYT
AFINLSSREYFFKTYGSSCITSASLPGNPDAQTGIKSLAALNQPAGFCQLPASQDAI

>WP_002571108.1 linear amide C-N hydrolase [Enterocloster bolteae]
MRTRKMKRWLSIILAGLAAVILIAAAGGAFLFRHELKTLHSLKKVDDNVLYTMKYDGDYGFDEFLETGAS
SDSELVEFVTNRLLKGIPLEFSIPDLGCSTFSAQTEDGARIFGRNFDLTYSPAMFVVTEPANGYRSMSTV
NLAFLGFGEDKLPDTLKRKIITLAAPYAPLDGVNEKGLAVAVLRIGDEPTNQDTGKTDITTTTAIRLMLD
KAANVDEALELLAQYDMHSSAGSCYHFQLADALGNSAVAEYIDNEFEVIGKKGDYQAATNFLLSEKKFNF
GNGQDRYEILEQALGECAGIVRDEQEAMDLLEAASKDWHVSETTGRLNATQWSIVYNCTDLTASVVTGRQ
YDKPAHEFSLK

>WP_002571348.1 MULTISPECIES: choloylglycine hydrolase family protein [Enterocloster]
MCTAATYKTRDFYFGRTLDYEISYGETVTVTPRNFKLMFRSMGTMDHHFAFMGMAHITENYPLYYDAVNE
KGLCIAGLNFVGNAHYREKEKGKDNIAQWEFIPWIMGQCATVNDARELLDRINFLAEPFSPHFPMAQLHW
IISDKNSSITVESVKDGIFVYDNPVGVLTNNPPFPFQMFNLNNYMRLSIDTPKNCFSEQIRLNAYSRGMG
AIGLPGDLSSMSRFVRVAFTKMNSLSENDEKSSVSQFFHILGSVEQQRGCCRLADGKYEISIYTSCCNAD
RGIYYYKTYDNYSIVGVDMNREDLNGEALISYKLMTDKALEIQN

>WP_002572155.1 choloylglycine hydrolase [Enterocloster bolteae]
MKTIHTHALELSGSSYEAGRLLGSRLASVPSLKKRLSGGFPGFGLTQFNQASQCFSRWCPGLNEELAGFA
DALGCAPEQVLYYGMTWLTPRCSHLALLPSMTASGHPMTARNYEFNDEAEDFTIIKTCIKGKYTHIGTSV
LGIGRDDGINEMGLTVTLSSSGFPVGPLPEMRRPAVTGLQFWAVVRTLLENCRDVKEALSMLKDMPVAYN
LNLIVLDREGRCALVETLDGRMAVKAIDSDSGEQALYATNHPVLEELIPYEPKAFVHSIRRYDNITAFLD
RHKKGITAGQLKDFFLTPYPEGLSCSYYSQFFGTTKTMVLDPVRGSLSLCWGGRPENGWHDFNFSDPFPQ
ETAAIEIHNQTADPSIFAYRSLV

>WP_002575699.1 MULTISPECIES: choloylglycine hydrolase [Clostridiales]
MKTIHTHALELSGSSYEAGRLLGSRLASVPSLKKRLSGGFPGFGLTQFNQASQCFSRWCPGLNEELAGFA
DALGCAPEQVLYYGMTWLTPRCSHLALLPSMTASGHPMTARNYEFNDEAEDFTVIKTCIKGKYTHIGTSV
LGIGRDDGINEMGLTVTLSSSGFPVGPLPEMRRPAVTGLQFWAVVRTLLENCRDVKEALSMLKDMPVAYN
LNLIVLDREGRCALVETLDGRMAVKAIDSDSGEQALYATNHPVLEELIPYEPKAFVHSIRRYDNITAFLE
RHKKGITAGQLKDFFLTPYPEGLSCSYYSQFFGTTKTMVLDPVRGSLSLCWGGRPENGWHDFNFSDPFPQ
ETAAIEIHNQTADPSIFAYRSLV

>WP_002576154.1 MULTISPECIES: choloylglycine hydrolase family protein [Clostridiales]
MCTAMVTQTSQGDIYFGRTMDFSYPLEPELYVVPKGYQWNNIMNTHQVRNRYRFMGIGQDISPVVFADGV
NEMGFGAAVLYFPGYAQYDSPDPEDSSRPAVTALELTGFLLGLSASVEEAASILRTIRIVGAEDSITGTV
APLHWLVADRTGKSMVIEKTADGLHLMDNPVGVLSNSPDFQWHLTNLRNYMNLSSTQEQPQTWGSLELTP
FGQGGGSFGLPGDYTPPSRFVRTAFLKTHTPIPAGREEAATTCFHIMESVSIPKGPVITGRNTPDYTQYT
AFINLSSREYFFRTYGSSCITSASLPGNPDTQSGIKSLAALNQPAGFCQLPASQDAF

>WP_002577129.1 MULTISPECIES: linear amide C-N hydrolase [Clostridiales]
MKTRNIKRWLAVIAAGLAAVILIAAAGGAFLFRHELKTLYSLKKVDDNVLYTMKYDGDYGFDEFLETGAS
SDRELVEFVTKRLLKGIPLEFSIPDLGCSTFSAQTEDGDRVFGRNFDLTYSPALFVVTEPENGYRSMSTV
NLAFLGFGEDKLPDTLKRKIITLAAPYAPLDGVNEKGLAVAVLRIGDEPTNQDTGRTDITTTTAIRLMLD
KAANVDEALELLAQYDMHSSAGSCYHFQLADAKGSSAVVEYVDNEFEVIGKKGDYQAATNFLLSEKKFNF
GNGQDRYEILEQALGECAGIVKDEQEAMGFLEAASKDWHVSETTGRLNATQWSIVYNCTDLTASVITGRQ
YDKPAHEFSLK

>WP_002580223.1 MULTISPECIES: choloylglycine hydrolase family protein [Clostridium]
MCTALSIKADNGENFFGRNMDLAYEFNQCPMIIPRNYEIENKVTGEYLSNKYAIMAMGTIIDNHPALADG
MNEKGLACAGLNFTGYGYFEEKPVEGKINIAPYDFIGWILSNHSTVDEVREELSNLELVNVPINDKTPVS
ILHWMITDKSGKSIVVEKTKDKFAVYNNPVGVMTNNPTFDWHLTNLNEYVKLSPDNPSDTSWSDKKLSPL
GIGAGTLGIPGDFASVSRFVRIAYIRANMPSIENDIKAITQFFHMLDYVKMVKGGVITADGLEDLTLYSS
CMDQEKGIYYYKNYNNSRINAVDMNKEDLNAKEIKKFEYLTNQDINYQN

>WP_002584742.1 choloylglycine hydrolase [Enterocloster clostridioformis]
MKTIHTHALELSGSSYEAGRLLGSRLASVPGLKKRFSSGFPGFGLTQFNQASQCFRRWCPGLTQELAGFA
DALGCAPEQVLYYGMTWLTPRCSHLALLPSMTASGHPMAARNYEFNDEAEDFTVIKTRITGKYTHIGTSV
LGIGRDDGINEMGLTVTLSSSGFPVGPLPEMRRPAVAGLQFWAVVRTLLENCRDVKEALSMLKDMPVAYN
LNLIVLDREGHCALVETLDGRMAVKTIDRDSGEQALYATNHPVLEELIPYEPQAFVHSIRRYDNITAFLE
WHRQGITAGQLKAFFLTPYPEGLSCSYYSQFFGTTKTMVLDPVQGSLSLCWGGRPENGWHDFSFSDPFPQ
ETASIEIQNQTADPSIFTYRRLI

>WP_002587930.1 choloylglycine hydrolase family protein [Enterocloster clostridioformis]
MCTAATYKTRDFYFGRTLDYEISYGETVTVTPRNFKLMFRSMGTMDHHFAFMGMAHITENYPLYYDAVNE
KGLCIAGLNFVGNAHYREKEKGKDNIAQWEFIPWIMGQCATVNDARELLDRINFLAEPFSPHFPMAQLHW
IISDKNSSITVESVKDGIFVYDNPVGVLTNNPPFPFQMFNLNNYMRLSIDTPKNYFSEQIRLNAYSRGMG
AIGLPGDLSSMSRFVRVAFTKMNSLSENDEKSSVSQFFHILGSVEQQRGCCRLADGKYEISIYTSCCNAD
RGIYYYKTYDNYSIVGVDMNREDLNGEALISYKLMTDKALEIQN

>WP_002588087.1 choloylglycine hydrolase family protein [Enterocloster clostridioformis]
MCTAMVTQTSQGDIYFGRTMDFSYPLEPELYVVPKGFQWNNIMNTHQVRNRYRFMGIGQDISPVVFADGV
NEMGFGAAVLYFPGYARYDSPDPEDPSRPAVTALELTGFLLGLSASVEEAAFILRTIRIVGAQDSITGTI
APLHWLVADRTGKSMVIEKTADGLHLMDNPIGVLSNSPDFQWHLTNLRNYMNLSASQNQSQTWGSLELTP
LGQGVGSFGLPGDYTPPSRFVRTAFLKTHTPIPAGREEAALTCFHIMESVSIPKGPVITGRNTPDYTQYT
AFINLSSREYFFRTYDNSCITSASLPGNPDTESGMKSLAVLNQPAAFRRLPESLGTF

>WP_002590632.1 MULTISPECIES: choloylglycine hydrolase [Enterocloster]
MKTIHTHALELSGSSYEAGRLLGSRLASVPGLKKRLSGGFPGFGQTQFNQASQCFSRWCPGLNEELAGFA
DALGCAPEQVLYYGMTWLTPRCSHLALLPSMTASGHPMTARNYEFNDEAEDFTVIKTCIKGKYTHIGTSV
LGIGRDDGINEMGLTVTLSSSGFPVGPLPEMRRPAVTGLQFWAVVRTLLENCRDVKEALSMLKDMPVAYN
LNLIVLDREGRCALVETLDGRMAVKTIDSDSGEQALYATNHPVLEELIPYEPKAFVHSIRRYDNITAFLE
RHKKGITAGQLKDFFLTPYPEGLSCSYYSQFFGTTKTMVLDPVRGSLSLCWGGRPENGWHDFNFSDPFPQ
ETAAIEIHNQTADPSIFAYRSLV

>WP_002591176.1 MULTISPECIES: choloylglycine hydrolase family protein [Enterocloster]
MCTAMVTQTSQGDIYFGRTMDFSYPLEPELYVVPKGYQWNNIMNTHQVRNRYRFMGIGQDISPVVFADGV
NEMGFGAAVLYFPGYAQYDSPDPEDSSRPAVTALELTGFLLGLSASVEEAASILRTIRIVGAEDSITGTV
APLHWLVADRTGKSMVIEKTADGLHLMDNPVGVLSNSPDFQWHLTNLRNYMNLSSTQEQPQTWGSLELTP
FGQGGGSFGLPGDYTPPSRFVRTAFLKTHTPIPAGREEAATTCFHIMESVSIPKGPVITGRNTPDYTQYT
AFINLSSREYFFKTYGSSCITSASLPGNPDTQTGIKSLAALNQPAGFCQLPASQDAF

>WP_002594023.1 choloylglycine hydrolase [Enterocloster clostridioformis]
MKTIHTHALELSGSSYEAGRLLGSRLASVPGLKKRFSSGFPGFGLTQFNQASHCFRRWCPGLTQELAGFA
DTLGCAPEQVLYYGMTWLTPRCSHLALLPSMTASGHPMAARNYEFNDEAEDFTVIKTRITGKYTHIGTSV
LGIGRDDGINEMGLTVTLSSSGFPVGPLPEMRRPAVAGLQFWAVVCTLLENCRDVKEALSMLKDMPVAYN
LNLIVLDREGHCALVETLDGRMAVKTIDRDSGEQALYATNHPVLEELIPYEPQAFVHSIRRYDNITAFLE
RHRQGITAGQLKAFFLTPYPEGLSCSYYSQFFGTTKTMVLDPVQGSLSLCWGGRPENGWHDFSFSDPFPQ
ETASIEIQNQTADPSIFTYRRLI

>WP_002604992.1 choloylglycine hydrolase family protein [Hungatella hathewayi]
MCTAIAVQTPQREVYFGRTMDFSYPLDPELYFIPKGYEWKNLLNTHKIRNQYSFMGIGQDISRVFFADGV
NEMGFAAAVLYFPDYAAYDPIAAPDSKGISVAAIELVGFLLGLCASVDHAASLLRTIRIVGVEDSITHSI
APLHWILTDKSGKCMVAEKTASGLHLMDNPMGVLSNSPDFPWHLTNLRNFMNVTSVQTPEKEWDSVSLTP
FGQGGGTFGLPGDFTPPSRFVRASWMKSHTPIPENKQEAVNTCFHIMNSVTIPKGAVMTSRGTPDYTQYT
AFMNLSTQEYFFRTYDNSRVTAARLPAATGRDSRAVSLGRINKPSVFDRREV

>WP_002609868.1 linear amide C-N hydrolase [[Clostridium] innocuum]
MKKRYLIINFIFLIVIADIWFITQKGRDEAMIKRTQQTTGQGTMADVKPTASLTQLEEGLSVIRYDGDYG
FQGFLEAGGATSDDGVLNYLMDHVVDVSDLDIIQGLFGCSTIQTINEHQDILFGRNFDWENSEALIMESH
PIDAYASISTVNLDFIQSGTSVSINRLPDDLLAQVAMYAPLDGMNEKGLAISVNMIQDSDIIEQNKSTQD
LTTTTAIRLILNQAADVDEAITLLRAYDMHSSMGMMIHFAIADAKGKSVVVEYINDEINVIETRAVTNFY
LSPGEKQGIGTSQSHERYDILMDLLDTNQTMNMEQVKDALDSVSKDNFGEFESTEWSIVYNLNQKEIHYY
HRENYNQRYVFHISE

>WP_002610664.1 choloylglycine hydrolase family protein [[Clostridium] innocuum]
MCTVLRFKQFFGRNLDYEFSYGEKITVSPRNYNFKFRHTNKQGKHYAIIGMAYIVGDYPLYYDAINEKGV
GMAGLNFVGNTYFNAHVDGRDNITSFEFIPWVLSQCANIKEVKELLEHTNVVNTAFNSKLPPAQLHYMIS
DDTDSIVIECMKDGMHIYDNPTHVLTNNPPFKEQISRLNDYMYLTNKQPENTFSKDLNLAPYSRGFGAFG
LPGDLSSPSRFVRVAFTRSNATSDENDLSQFFHILGSVEQQKGLCEVSEGEYEYTIYSSCCDLYNGIYYY
TTYNGHQIIGVDMFKEDLDSDKIISYPMMEKEIISFQN

>WP_002828888.1 linear amide C-N hydrolase [Weissella paramesenteroides]
MCTSIFQVARNGVHVLSRTMDWPRLENSPMFVPRKYQWHSSFNRHLIQNKYAFIGGGELSNKRTDIADGV
NEYGLCAQKLTFGNGAHFVDEIDDSKVQIAPFEFVFWLLGNFKSIADITEHIADIQLMSQKNSVIKYGNP
ELHFAVTDPTGAIVVIEPTTWPMRIVANPLGVVTNSPHFERQIQQLEKYVDFKPEFKAGKMPINVPKVTT
GKLSGKATPPGSYSPGARFLRAAYLKERADQPADEAEAIITSWHLLDSVTVPQNLTHQQTFSVYRAATVA
ESRSYYFQSYHQGEMSKLQLTDDMLTATEAVVYNVPDELTVNQLN

>WP_002829255.1 linear amide C-N hydrolase [Pediococcus acidilactici]
MCTSIELTAENGAKFWGRTMDLAMTMFGEDGGAESVITIIPAEAKVASQLTDWTAKYTTMGVGVKGTPIL
FDGINEAGLAGDLQVLFESTADSLENLKRRGLTPLMNTEFVTYVLTHFKNVAEIREHYQEFGLADQATQV
NGQAFTFPLHYNFVDESGDGVVLEPVENGAFKMYDSVGVVTNSPEYSWHTTNLRNYLGLTDVDVKDPRTY
KNGVTLPPIEGGTGYGMAGLPGSYTSPARFVRSFTIANAMDDFAADRGIAQLYAAFRPVIIPEGIERKTA
DAPISDYTRYWSGYDLQKRAVYVQTGLGLAFTKQTLNANAQEISYTTIDRGDYVHEV

>WP_002830813.1 linear amide C-N hydrolase [Pediococcus acidilactici]
MCTSIELTAENGAKFWGRTMDLAMTMFGEDGGAESVITTIPAEAKVASQLTDWTAKYTTMGVGVKGTPIL
FDGINEAGLAGDLQVLFESTADSLENLKRRGLTPLMNTEFVTYVLTHFKNVAEIREHYQEFGLADQATQV
NGQGFTFPLHYNFVDESGDGVVLEPVENGAFKMYDSVGVVTNSPEYSWHTTNLRNYLGLTDVDVKDPRTY
KNGVTLPPIEGGTGYGMAGLPGSYTSPARFVRSFTIANAMDDFAADRGIAQLYAAFRPVIIPEGIERKTA
DAPISDYTRYWSGYDLQKRAVYVQTGLGLAFTKQTLNTDVQEISYTAIDRGDYVHEV

>WP_002834228.1 choloylglycine hydrolase family protein [Pediococcus pentosaceus]
MCTNIEITAKNGEHFWGRTMDLALPMFGEDPEHDLGARGMITTIPAGVDIDSQLANWQADYAAMGIGIGG
TPILFDGINEHGLAGDLQVLFESTADTLENIQQRQQVPVMNTEFVTYVLTHFKSVKEIRENYQNFAVVDQ
PTMLNGHSISFPLHYSFVDESGDGVVLEPVNNGSFKLYDSVGVVTNSPEYNWHTVNLRNYIALNDLNIKQ
PKTYKNGVTLNPIEGGTGYGLTGLPGTYTSPDRLVRSFMVANLMDDFEAEDGIAQLYAAFRPVIIPRGME
RNTSEDILSDYTRYWSGYDLKQRKVYIQTGRGLAITAKCLNQIATTISFDEVDTGNYIHEI

>WP_002835454.1 linear amide C-N hydrolase [Finegoldia magna]
MCTTIIVDYPQGSVMARTLDFEVPLEYNMIYIPRGFHYADDLYHKPMRSKYKMMGMCFRNLYPIKDGVNE
HGLCGCTNMFIANNLFSNHPIEGKINTNSLDFMNFALGNYKTVEELLNDLDNIHLANKDIDGNSVICPDF
HFMFVDRTGDSTVLEYKDHKLVPCGDNPKVMTNSPKYSSHLKRYEKSVGDLSKFNQIKDLTGAYDPVSRF
IRAKYILSTHRKSNNVNEAYSSAFSILEPLKITEGFFKNDSHDYYTFTRYISAFDTQTASMAVRTHSNTQ
TYLIDFDDIPDENEIYSYYFENKLQFKRIIK

>WP_002837526.1 linear amide C-N hydrolase [Finegoldia magna]
MCTTIIVDYPQGSVMARTLDFEVPLEYNMIYIPRGFHYADDLYHKPMRSKYKMMGMCFRNLYPIKDGVNE
HGLCGCTNMFIANNLFSNHPVEGKINTNSLDFMNFALGNYKTVEELLDDLDNIHLANKDVDGNSVICPDF
HFMFVDRTGDSIILEYKDHKLVPCGDNPKVMTNSPKYSSHVKRYEKSIGDLSKFNQIKDLTGAYDPVSRF
IRAKYILSTHKKSNNVNEAYSSAFSILEPLKITEGFFKNDSHDYYTFTRYISAFDTQTASMAVRTHSNTQ
TYLIDFDDIPDENEIYSYYFENKLEFKRINKG

>WP_002841337.1 linear amide C-N hydrolase [Finegoldia magna]
MCTTIIVDYPKGSVMARTLDFEVPLEYNMIYIPRGFHYADDLYHKPMRSKYKMMGMCFRNLYPIKDGVNE
HGLCGCTNMFIANNLFSNHPVEGKINTNSLDFMNFALGNYKTVEELIDDLDNIHLANKDVDGNSVICPDF
HFMFVDRTGDSTILEYKNHRLVPCGDNPKVMTNSPKYSSHVKRYEKSIGDLSKFNQIKDLTGAYDPVSRF
IRAKYILSTHKKSNNVNEAYSSAFSILEPLKITEGFFKNDSHNYYTFTRYISAFDTQTSSMAVRTHSNTQ
TYLIDFDDIPDENEIYSYYFENKLEFKRINK

>WP_003064168.1 MULTISPECIES: choloylglycine hydrolase family protein [Streptococcus]
MCTAITYQTKDNYFGRNLDLDFSYHEEVTICPRNYPLSFKYETKQDTHLAIIGMATVVGDYPLFYDATNE
KGLSMAGLNFPENADFKPAKDGKTNVASFEFMLWILSQCESVSEVRQQCENLNLTDDAFSSDYPVSPLHW
MIADSKESIVVEPVKDKVAIYDNPIGVLTNNPTFDKQLFNLNNYRHLSPKVSDNLFSKVLDLDVYSRGMG
GIGLPGDLSSMSRFVKVAFTKLNAVADCSEASSVNQFFHILKSVEQQKGLCYVDESNGYEYTIYSSCVNV
DKGIYYYTTYENSQITAIDMHQENLDSSRLIRYPLQKEWNVLYQNR

>WP_003126166.1 MULTISPECIES: choloylglycine hydrolase family protein [Enterococcus]
MCTSITYSTRDHYFGRNFDYELSYEEVVTITPRNYKLSFRKVGELSQHYAMIGIAAGIADYPLYYDATNE
KGLSMAGLNFAGFADYKEPVENKDNVTPFEFIPWILGQCSTVAEAKELLNKINLVNINFSENLPLSPLHW
LLADKESSIVVESMKDGLHIYDNPVGVLTNNPSFDYHLFNLNNYRSLSSKTPTNTFSDAIELNEYSRGMG
GIGLPGDLSSMSRFVKAAFTKLNSVSGDSESESISQFFHILGSVEQQKGLCDVGDGKYEYTIYSSCCNVD
KGIYYYRTYENSQIVAVDMHKEDLDSEKLISYPLVEQQQIHVAN

>WP_003127742.1 MULTISPECIES: choloylglycine hydrolase family protein [Enterococcus]
MCTSFTLTAHGQTFFARTMDFAFLLDGEPIVMPRGYQWSLQLGGQVTNTYGFVGTGKQLEEFLFIDGVNE
KGLTIAELYFSNEAVYCEYTAEKINLAPHELLHWVLGNVADIPDLYQKISRINLVQIETALLGITVPLHF
IVTDTTGRCVVIETNRGFIEIKENPIGVMTNSPELEWHVKNIGNYLAARPANFPPATVNGVEVLPFGLGN
GTSILPGGLTSPERFVRTVYHKQFVNVGETAEETVNAMFHLLNNATIPKGLMVEDNGQSEYTQYRVVYNV
TNGTYYFNPYETQEVFSLELKKEWLQLKQPRIFAVAKSFTTKTMV

>WP_003130283.1 linear amide C-N hydrolase [Lactococcus lactis]
MIGCSSFTLESQDNKHFLSRTMDFQIEMAEQILFIPRNKEIGFAHSNEETIETSYACLGMGAMEEGHPVL
FDGINEKGLMGATLYFPGYADYSENIKKNQKGISPDMVIPTVLTQASNLEEIIDLFDKKFVIINDTNPTL
GLTPPLHFIFSDSSGQSLIIEPRQGGLSIIKDSIGVMTNSPDYQWHETNLRNYLSFTPNQKESIELLGKT
LKPFSQGSGTFGFPGDFTPPSRFVRTAYLKNYAEKPSNELAAITLCHHILESVSIPKGIVITEHGASDFT
CYSAYMCSETLSYYFSTYGNQRIRKISLSESLKNEKEFKNFPIVNEEDILELN

>WP_003132079.1 linear amide C-N hydrolase [Lactococcus lactis]
MCTSFQLKSSDGGLVFARTMDWHTFNAAALVLPRNYEWTSVYNNQKMINPYAILGVGNSEMRLHADISDG
VNEYGLAAQKLTFSNQSDYAKEAEKGKVQLAAFEFLLWLLGNCRSIEEVRQNIDNVQLMTDENAIYKFGR
NDLHFSATDPSGQMINIEPHGGRLVISDNPIGVVTNAPKFENEVEKLRTYMDINLLTESENTSVSKNEDS
NSSLENLSVKNDNPNQISTGSFNGKPVFPGGFTPTARFIRAAIYKERAVYPKDEQQNIVEAWHILNGVTV
PKSEGRSGTYTVYRSAVEVNSRRLYLQTYDDLSIQVYRFPDEL

>WP_003177750.1 MULTISPECIES: choloylglycine hydrolase family protein [Bacillus]
MCTSITLTTAGREHLLARTMDFDFELNGEVLLHPRRYKWKSEADGSEHAGRYAFIGMGRRLKNALFADGV
NEKGLSCAALYFPGYAVYENEAKEQSRNLAPHEFVTWVLSECGDLEDVKKAAVSLNIVEREVSLLSTVTP
LHWLLTDRSGASVVVEPTADGIQIHDNPVGVLTNSPDFPWHLTNLRNFIGLQPGQFAAKKMGGLTLSAFG
QGSGLSGLPGDFTPPSRFVRAAFLKEHMKPVSDETEGVSAAFHVLSNMNIPKGVVMTDQGEDDYTQYTAV
MCSETCSYYFHHYQSRQIQKVCLLQEDLDSNELKAFQPKQEETVHSLQS

>WP_003218987.1 MULTISPECIES: linear amide C-N hydrolase [Bacillus]
MCTSLTLETADRNHLLARTMDFAFQLGTEVILYPRRYNWMSEADGKAHQTQYAFIGMGRKLGNILFADGI
NENGLSCAALYFPGYAEYEKTIQEATVHIAPHEFVTWALSSCKSLEDVKEKMRSLTIVEKKLDLLDTVLP
LHWILSDRTGRSLTIEPRAEGLKVYDNQPGVMTNSPDFIWHVTNLQQYTGIRPKQLESKEMGGLALSAFG
QGLGTIGLPGDYTPPSRFVRAVYLKEHLEPAADETKGVTAAFQLLANMTVPKGAVITEKDEIHYTQYTSV
MCNDTGNYYFHLYDNRQIQKVNLFHEDLDRLEPKVFSAKAEESIHELN

>WP_003236344.1 choloylglycine hydrolase family protein [Bacillus subtilis]
MCTSLTLQTADRNHLLARTMDFAFQLGTEVILYPRRYSWKSEADGKVHQTQYAFIGMGRKLGNILFADGV
NESGLSCATLYFMGYAEYEKTIRGDGVHIAPHEFVTWALSACKSLEDVKEKIHSLTIVEKKLDLLDTVLP
LHWILSDRTGRSLTIEPRADGIKIYDNQPGVMTNSPDFLWHVSNLRQYIGIRPKQFESKEMGGLTLSAFG
QGSGTVGLPGDYTPPSRFVRAVFLKEHLEPAADETKGVSAAFQLLANMAIPKGAVITEEDEIDYTQYTSV
MCNDTGNYYFHHYDNRQIQKVSLFHEDLDRLEPKVFSAKAEENILELN

>WP_003243495.1 MULTISPECIES: penicillin V amidase [Bacillus]
MCTSLTLETADRKHVLARTMDFAFQLGTEVILYPRRYSWNSEADGRAHQTQYAFIGMGRKLGNILFADGI
NESGLSCAALYFPGYAEYEKTIREDTVHIVPHEFVTWVLSVCQSLEDVKEKIRSLTIVEKKLDLLDTVLP
LHWILSDRTGRNLTIEPRADGLKVYDNQPGVMTNSPDFIWHVTNLQQYTGIRPKQLESKEMGGLALSAFG
QGLGTVGLPGDYTPPSRFVRAVYLKEHLEPAADETKGVTAAFQILANMTIPKGAVITEEDEIHYTQYTSV
MCNETGNYYFHHYDNRQIQKVNLFHEDLDCLEPKVFSAKAEESIHELN

>WP_003323596.1 linear amide C-N hydrolase [Alkalihalobacillus alcalophilus]
MYKNEELNVRIAELRGNYYQIGLEQGNELKSLPILKQLEQLKELTKNSNVQSAKQIIRSASPNFFQELKG
LAAGLGMDLDSAIQLFSGYDVVFPEMGCTTLINNGYYVRNYDFSPEMYDARLVFMNPVDGYSSVGFSQQV
IGRLDGMNEKGLVVGLHFVNNNHREEGFIATTIVRMLLEQCTNIEEAITFITNIPHGYCYNYSITDQSGK
SVLVEAAPQHQVINSVSPLICTNHFESETLRGKNRMQIQGSVKRKEYVNSLLKENLTAMSAYYHFNEESS
PLFFKYYKEYFGTLHTVVYSPEDLSIIIGVGGNSKPMVFSLIEYIEGRASLPKFIKGIIKHS

>WP_003358225.1 choloylglycine hydrolase family protein [Clostridium botulinum]
MCTSVTLKTKDGKNLFGRTMDFSVKFNESVRLVPRNFKWTNVTDKEEKSTKYAFIGMSIVTDNHPVFADG
VNEKGLTCATLYFPGFAKYEEENIENKENIACYDFVLWALSQFKHLEEVKKSLENVVVINKVLSILNFAP
PLHWILSDKSGKSIVVEKTNRGLEVFDNPIGVMTNSPNFEWHLSNLRQYIGVRAKQFDNVTWNDLELSAF
SQGSGTFGLPGDFTPPSRFVRAVYLKNNIVDIDDEIEGVNGIFHILSNCEIPKGTVLKSDNACDYTLYTS
AMCSELATYYYYTYEDCQISVVHLFNENLDAPFTKNFPISKVQSINNIN

>WP_003402196.1 linear amide C-N hydrolase [Clostridium botulinum]
MYHSRWKGSHYEAGLHYGNILHKNGVNPMSSIPISDERKEFSVKCLPIYEKFYPEIVEEIKGMANGLKIG
YMDIASFIFTMYCFVFDNKCSCLAISNKGKTLFARNSDFVVSIEKLCDSAYYKLNNVYSFVGNTTAWTEM
EDGINEHKLAVGLTFIYPIKIKPGFNAGMLVRYILEKCKTTDEAILALKKLPIASPQTITLADKSGNIAV
VECNCDKVVVLNPQQGKNYVFTTNHFISEEMQEYQFNGVDDVHSHERYETLVNAFANSKDYSLDFIKNLL
SGKMGFMCQYDRKQGLDTVWSSIYDLTEGTIFRVEGNPSRKVFKKDKRLILAK

>WP_003415413.1 choloylglycine hydrolase family protein [Clostridium butyricum]
MCTALSIKADNGEYFFGRNMDLAYEFNQCPMIIPRNYEIENKVTGEYLSNKYAIMAMGTIIDNHPALADG
MNEKGLACAGLNFTGYGYFEEKPVEGKINIAPYDFIGWILSNHTTVDEVREELSNLELVNVPINDKTPVS
ILHWMITDKSGKSIVVEKTKDKFAVYNNPVGVMTNNPTFDWHLTNLNEYVKLSPDNPSDTSWSDKKLSPL
GIGAGTLGIPGDFASVSRFVRIAYIRANMPSIENDIKAITQFFHMLDYVKMVKGGVITADGLEDLTLYSS
CMDQEKGIYYYKNYNNSRINAVDMNKEDLNAKEIKKFEYLTNQDINYQN

>WP_003416685.1 linear amide C-N hydrolase [Clostridioides difficile]
METLKIRNIELSGTNYEIGYELGKLIANTPKILEGQINKSNVVTKEEEKEMLELFDKYCPGLNEELKGFA
DAVQVNCNQILYYTMTYLKPGCSQVALAPELTTNGHVLFARNFDFSHNMEDFVLCKTKVKGKYAHIGTTV
MQFGRGEGMNECGLGVSQSSCGIPVGNSVGLRKPAVVGLQFWAVIRYLLENCKDVDEALEYIEDMPIAYN
INLLLADKSGNIALVETLDGKKGVNRINRLEKQREHFLHSTNHIHIDELHKLEPQSIKNSIHRYKLIKEY
INNSKKVGEKELMNLLSSKYPNGLSCNYYNDFFGTLKSIVMDLNTGKFNILWGGLESNNWESYYLKDDVK
ATTHLININIEKAPSDFFDFVE

>WP_003427286.1 choloylglycine hydrolase family protein [Clostridium butyricum]
MCTALSIKADNGENFFGRNMDLAYEFNQCPMIIPRNYEIENKVTGEYLSNKYAIMAMGTIIDNHPALADG
MNEKGLACAGLNFTGYGYFEEKPVEGKINIAPYDFIGWILSNHSTVDEVREELSNLELVNVPINDKTPVS
ILHWMITDKSGKSIVVEKTKDKFAVYDNPVGVMTNNPTFDWHLTNLNEYVKLSPDNPSDTSWSDKKLSPL
GIGAGTLGIPGDFASVSRFVRIAYIRANMPSIENDIKAITQFFHMLDYVKMVKGGVITADGLEDLTLYSS
CMDQEKGIYYYKNYNNSRINAVDMNKEDLNAKEIKKFEYLTNQDINYQN

>WP_003447493.1 MULTISPECIES: linear amide C-N hydrolase [Pseudomonas]
MQLLKQTRYLALALAGFSLALPVADACTRLVYLGDNQNVITARSMDWKTDVATNLWIFPQGMQRTGEVGA
GSLKWTSKYGSVIATGYDISTTDGVNEAGLSANLLWLVESEYPPVHKGKPGLSIAAWAQYVLDNFSSVAE
AVAVLETEPFTVVTAQVPGESRLATLHLSMSDASGDSAIIEYIDGKQVIHHDRRYQVMTNSPAFDAQLAM
NAYWQAIGGTVMLPGTNRSADRFARASFYVNAVPKSEDPRSSLASVFSVIRNVSVPYGITTPGEPNISST
RWRSVIDHKRGLYFFESAISPNTFWVDLNRIDFSKATGAVKKLDLGPDQSTIYSGEVSNRFQVTPAFKFE
GA

>WP_003449385.1 linear amide C-N hydrolase [Clostridium perfringens]
MCTHIHISSVKNNLYWGRTLDTSFNPFDVDSKVTIVPRNFTLKTQSKPWKTKYAFLGINLCGSTLFFDGV
NEKGLAGGLLFLKACTWDKKENIEKQGLIAINSGEIVTWILSNFESVSDIKNNISKVVVTSDDIPSLGEL
GKGNPITAHYTFTDKMGESVVLEPTNHGHFRVFDNTVGVMANDPTFDWHMTNLANYIQVQGFNKQQNNLN
SKTVITPISNGTGMLGLPGDYTSPSRFVRVAYLRNLIGDITDEEAPARLFSILNSVWVPKDVERFYEDKK
DSDFSSYMCAYDQNLGKLYLRVFNHIDTMEFSLENVKEDELVTYSV

>WP_003453159.1 linear amide C-N hydrolase [Clostridium perfringens]
MCTGLALETKDGLHLFGRNMDIEYSFNQSIIFIPRNFKCVNKSNKKELTTKYAVLGMGTIFDDYPTFADG
MNERGLGCAGLNFPVYVSYSKEDIEGKTNIPVYNFLLWVLANFSSVEEVKEALKNANIVDIPISENIPNT
TLHWMISDITGKSIVVEQTKEKLNVFDNNIGVLTNSPTFDWHVANLNQYVGLRYNQVPEFKLGDQSLTAL
GQGTGLVGLPGDFTPASRFIRVAFLRDAMIKNDKDSIDLIEFFHILNNVAMVRGSTRTVEEKSDLTQYTS
CMCLEKGIYYYNTYENNQINAIDMNKENLDGNEIKTYKYNKTLSINHVN

>WP_003453441.1 choloylglycine hydrolase family protein [Clostridium perfringens]
MCTAITYTTKNNYFGRNFDYEISYNEKVVITPRNFPFKFRKVNDINQHYAFIGVATVVDDYPLYYDATNE
KGLSIAGLNFEGNAYYGEEVKGKLNIAPFEFIPWLLGQCATIKDVKKLLEQINFVNINFSEKLPLSPLHW
LVADKNESIVIENLKTGLKIYDNPVGVLTNNPTFDYQLFNLNNYQNLSTQTPNNLFSKNINLNSYSRGMG
GLGLPGDLSSMSRFVKATFTKLNSVSGDSESESISQFFHILGSVEQQKGLCDVGGRNYEYTIYSSCCNID
RGIYYYKTYENSQITAIDMNKEALESSTLFTYNLINNQIINYLN

>WP_003456965.1 linear amide C-N hydrolase [Clostridium perfringens]
MCTGLALETKDGLHLFGRNMDIEYSFNQSIIFIPRNFKCVNKSNKKELITKYAVLGMGTIFDDYPTFADG
MNEKGLGCAGLNFPVYVSYSKEDIEGKTNIPVYNFLLWVLANFSSVEEVKEALKNANIVDIPISENIPNT
TLHWMISDITGKSIVVEQTKEKLNVFDNNIGVLTNSPTFDWHVANLNQYVGLRYNQVPEFKLGDQSLTAL
GQGTGLVGLPGDFTPASRFIRVAFLRDAMIKNDKDSIDLIEFFHILNNVAMVRGSTRTVEEKSDLTQYTS
CMCLEKGIYYYNTYENNQINAIDMNKENLDGNEIKTYKYNKTLSINHVN

>WP_003459238.1 choloylglycine hydrolase family protein [Clostridium perfringens]
MCTAITYTTKNNYFGRNFDYEISYNEKVVITPRNFPFKFRKVNDINQHYAFIGVATVVDDYPLYYDATNE
KGLSIAGLNFEGNAYYGEEVKGKLNIAPFEFIPWLLGQCATIKDVKKLLEQINFVNINFSEKLPLSPLHW
LVADKNESIVIENLKTGLKIYDNPVGVLTNNPTFDYQLFNLNNYQNLSTQTPNNLFSKNINLNSYSRGMG
GLGLPGDLSSMSRFVKATFTKLNSVSGDSESESISQFFHILGSVEQQKGLCDVGGRNYEYTIYSSCCNID
RGIYYYKTYENSQITAIDMNKEDLESSTLFTYNLINNQIINYLN

>WP_003460728.1 linear amide C-N hydrolase [Clostridium perfringens]
MCTHIHISSIKNNFYWGRTLDTSFNPFDVDSKVTIVPKNFTLKTQSKPWKTKYAFLGINLCGSTLFFDGV
NEKGLAGGLLFLKACTWDKKENIEKQGLIAINSGEIVTWILSNFESVSDIKNNISKVVVTSDDIPSLGEL
GKGNPITAHYTFTDKMGESVVLEPTNHGHFCVFDNTVGVMANDPTFDWHMTNLANYIQVQGFNKQQNNLN
SKTVITPISNGTGMLGLPGDYTSPSRFVRVAYLRNLIGDITDEEAPARLFSILNSVWVPKDVERFYEDKK
DSDFSSYMCAYDQNLGKLYLRVFNHIDTMEFSLENVKEDELVTYSVQ

>WP_003461725.1 linear amide C-N hydrolase [Clostridium perfringens]
MCTGLALETKDGLHLFGRNMDIEYSFNQSIIFIPRNFKCVNKSNKKELTTKYAVLGMGTIFDDYPTFADG
MNEKGLGCAGLNFPVYVSYSKEDIEGKTNIPVYNFLLWVLANFSSVEEVKEALKNANIVDIPISENIPNT
TLHWMISDITGKSIVVEQTKEKLNVFDNNIGVLTNSPTFDWHVANLNQYVGLRYNQVPEFKLGDQSLTAL
GQGTGLVGLPGDFTPASRFIRVAFLRDAMIKNDKDSIDLIEFFHILNNVAMVRGSTRTVEEKSDLTQYTS
CMCLEKGIYYYNTYENNQINAIDMNKENLDGNEIKTYKYNKTLSINHVN

>WP_003465676.1 linear amide C-N hydrolase [Clostridium perfringens]
MCTHIHISSVKNNLYWGRTLDTSFNPFDVDSKVTIVPRNFTLKTQSKPWKTKYAFLGINLCGSTLFFDGV
NEKGLAGGLLFLKACTWDKKENIEKQGLIAINSGEIVTWILSNFESVSDIKNNISKVVVTSDDIPSLGEL
GKGNPITAHYTFTDKMGESVVLEPTNHGHFRVFDNTVGVMANDPTFDWHMTNLANYIQVQGFNKQQNNLN
SKTVITPISNGTGMLGLPGDYTSPSRFVRVAYLRNLIGDITDEEAPARLFSILNSVWVPKDVERFYEDKK
DSDFSSYMCAYDQNLGKLYLRVFNHIDTMEFSLENVKEDELVTYSVQ

>WP_003469950.1 linear amide C-N hydrolase [Clostridium perfringens]
MCTHIHISSVNNNLYWGRTLDTSFNPFEVGSKITIVPRNFTLETQSKPWKTKYAFLGINLCGSTLFFDGV
NEKGLAGGLLFLKACTWDKKENIEKQGLIAINSGEIVTWILSNFESVSDIKNNISKVVVTSDDIPSLGEL
GKGNPITAHYTFTDKMGESVVLEPTNHGHFRVFDNTIGVMANDPTFDWHMTNLANYLQVQGFNKQQNHLN
SKTVITPISNGTGLLGLPGDYTSPSRFVRVAYLRNLIGDITDEEAPARLFSILNSVWVPKDVERFYEDKK
ESDFSSYMCAYDQSLGKLYLRVFNDIDTKEFSLENVKENELVTYSI

>WP_003472972.1 linear amide C-N hydrolase [Clostridium perfringens]
MCTHIHISSIKNNFYWGRTLDTSFNPFDVDSKVTIVPRNFTLKTQSKPWKTKYAFLGINLCGSTLFFDGV
NEKGLAGGLLFLKACTWDKKENIEKQGLIAINSGEIVTWILSNFESVSDIKNNISKVVVTSDDIPSLGEL
GKGNPITAHYTFTDKMGESVVLEPTNHGHFRVFDNTVGIMANDPTFDWHMTNLANYIQVQGFNKQQNNLN
SKTVITPISNGTGMLGLPGDYTSPSRFVRVAYLRNLIGDITDEEAPARLFSILNSVWVPKDVERFYEDKK
DSDFSSYMCAYDQNLGKLYLRVFNHIDTMEFSLENVKEDELVTYSV

>WP_003474939.1 linear amide C-N hydrolase [Clostridium perfringens]
MCTHIHISSNKNNVYWGRTLDTSFNPFDIGSKIVIVPKNFMLKTQSEPWKTKYSFLGISLSESTLFFDGV
NEKGLAGGLLFLNACTWDKKENIEKEGLIAINSGEIVPWILSNFESVDDIKENISKVAVTGDDISSLGEL
GKGNPITAHYTFTDKMGNSVVLEPTNNGRFKVFNNTVGVMANDPTFDWHMTNLSNYIQVQGFNKNQKTLN
KNTVITPISNGTGMLGLPGDYTSPSRFVRATYLRNFIGDISDEEAPVCLFSLLNSVWVPKGVERFNKDKD
DSDFSSYMCAYDQNLGKLYLRTFNKINTMEFSLKNGKDDKLVTYSI

>WP_003477779.1 linear amide C-N hydrolase [Clostridium perfringens]
MCTHIHISSIKNNFYWGRTLDTSFNPFDVDSKVTIVPKNFTLKTQSKPWKTKYAFLGINLCGSTLFFDGV
NEKGLAGGLLFLKACTWDKKENIEKQGLIAINSGEIVTWILSNFESVSDIKNNISKVVVTSDDISSLGEL
GKGNPITAHYTFTDKMGESVVLEPTNHGHFRVFDNTVGVMANDPTFDWHMTNLANYIQVQGFNKQQNNLN
SKTVITPISNGTGMLGLPGDYTSPSRFVRVAYLRNLIGDITDEEAPARLFSILNSVWVPKDVERFYEDKK
DSDFSSYMCAYDQNLGKLYLRVFNHIDTMEFSLENVKEDELVTYSV

>WP_003481206.1 linear amide C-N hydrolase [Clostridium perfringens]
MCTHIHISSVKNNFYWGRTLDTSFNPFDVDSKVTIVPRNFTLKTQSKPWKTKYAFLGINLCGSTLFFDGV
NEKGLAGGLLFLKACTWDKKENIEKQGLIAINSGEIVTWILSNFESVSDIKNNISKVVVTSDDIPSLGEL
GKGNPITAHYTFTDKMGESVVLEPTNHGHFRVFDNTVGVMANDPTFDWHMTNLANYIQVQGFNKQQNNLN
SKTVITPISNGTGMLGLPGDYTSPSRFVRVAYLRNLIGDITDEEAPARLFSILNSVWVPKDVERFYEDKK
DSDFSSYMCAYDQNLGKLYLRVFNHIDTMEFSLENVKEDELVTYSVQ

>WP_003482664.1 choloylglycine hydrolase family protein [Clostridium perfringens]
MCTAITYTTKNNYFGRNFDYEISYNEKVVITPRNFPFKFRKVNDINQHYAFIGVATVVDDYPLYYDATNE
KGLSIAGLNFEGNAYYGEEVKGKLNIAPFEFIPWILGQCSTIKEVKKLLEQINFVNINFSEKLPLSPLHW
LVADKNESIVIENLKTGLKIYDNPVGVLTNNPTFDYQLFNLNNYQNLSTQTPNNLFSKNINLNSYSRGMG
GLGLPGDLSSMSRFVKATFTKLNSVSGDSESESISQFFHILGSVEQQKGLCDVGGKNYEYTIYSSCCNID
RGIYYYKTYENSQITAVDMNKEDLESSTLFTYNLINNQIINYLN

>WP_003485182.1 choloylglycine hydrolase family protein [Clostridium sporogenes]
MCTSVTLKTKDGKNLFGRTMDFSVKFNESVRLIPRKFKWTNVTDKNVKSTKYAFIGMSVVTGNHPVFADG
VNEKGLTCATLYFPGFAKYEEENIENKENIACYDFVLWALSQFKNLEEVKKSLKNVVVINKVLSILNFAP
PLHWILSDKSGKSIVIERTYRGLEVFDNPIGVMTNSPNFEWHLSNLRQYIGVRAKQFDNVTWDGLELSAF
SQGSGTFGLPGDFTPPSRFVRAVYLKNNIVDIDNEIEGINGIFHILSNCEIPKGTVLKSDNACDYTLYTS
AMCSESATYYYYTYENCQISAVHLFNEDLNAPLMKEFPMNKVESINNIN

>WP_003489113.1 linear amide C-N hydrolase [Clostridium sporogenes]
MKNLKACYYELEGTNYEVGKLLGEKMKATPQCLEMEKIQKYPFSKEEQIQIIKMFDEYCPGINEEIQGFT
DVLGLDKFQALYYAMSFLKPGCSQMAILPQKTKNNHVLLARNYEFNDEMEELVLCTTKIKGKYAHIGTSM
IQFGRGDGMNECGLGVSQTATGIPVANNFEGCRKPAIVGLQFWAVIRSVLENCKDVDEAIKYVQSVPIAY
NINLMVADKMGNAALIESLDGKKAIKRISANTKEQFLCSTNHVHLEDLKKYEPKSMKNSVVRYNLINKYL
NNKEIVTQDNLKTLLSTMYPEGLCCHYYEDFFGTLRGMVFDLNDGTVDVCFGSTALNDWHTFKIDNGKKY
LEYPAKIIKDRAPKDFYELI

>WP_003492662.1 linear amide C-N hydrolase [Clostridium sporogenes]
MKNLKACYYELEGTNYEVGKLLGEKMKSMPQCLKMQKIPKYPFSKEEQIQIIKMFGEYCPGINEEIEGFT
DVLGLDKFQALYYAMSYLKPGCSQMAILPQKTKNNHVLLARNYEFNDEMEELVLCTTKIKGKYAHIGTSM
IQFGRGDGMNECGLGVSQTSTGIPVANNIEGARKPAIVGLQFWAVIRSILENCKDVNEAIKYVQSVPIAY
NINLMVADKMGNAALIESLDGKKAIKHISPNTKEQFICSTNHIHFEELKKYEPKSMKNSVVRYNLINRYL
NNKEIVTQDNLKSLLSTMYPEGLCCHYYEDFFGTLRGMVFDLNDGTLAVCFGSTALNDWHTFKIDNGKKY
LEYPAKIIKDRAPKDFYELI

>WP_003500335.1 MULTISPECIES: choloylglycine hydrolase [Clostridiales]
MYHGRFNGTHYEIGLKWGGLLLKNGKKLLDGVPFPITEERIKFSRRCIPSYEQYFPEVLEEIEGIAAGQK
IASEKLMAVLLSMYCIMPEQKCSCVAFKNENHIILARNSDFLTEIEKLYMNCIYKIKKPAAFGPPYSFQG
NTTAFVEMEDGVNERGLAIGLTAVWPSVLGAGLNAGMILRYGLERCATVPEFTEALKALPIASSQTFTAA
DRQGNAAVIECNAEQTEIRYQDEEHPFVSAVNSFHLDSMKHFNNTQIDNWNAEERYQTIQRAFEAEDKRD
PEFAKKILSGRFGFMCRYERATGKDTVWSVIYDLKELEIYRCEGNPSRRKFIRDKRFALLP

>WP_003501096.1 linear amide C-N hydrolase [[Clostridium] symbiosum]
MLRSKWKKWLLRAVGCLAALALIIVTGGAVLFRNELKTLDSLKKIDDNVLYTMKYEGDYGFDDFLKVGAS
TDGELVKFVTERLLKGIPLEFSIPDLGCSTFSAQTEDGDQIFGRNFDLTYSPALFVETEPENGYRSLSTV
NLAFLGFGEDKLPETFKEKIITLAAPYAPLDGINEKGLTVAVLRIGDEPTNQDTGKVDITTTTAIRLMLD
KAADVEEALALLEQYDMHSSAGSCYHFQISDARGKSVVVEYVDNEYEVIPAKNNYQMVTNFLLSDKKYNF
GSGQDRYEILKNTLDECKGVLKDEQAAMDLLKAASSDWHVSETTGRLNATQWSIIYNNTDLTASVITGRQ
YAKPAHEFSLVGKIREE

>WP_003511078.1 MULTISPECIES: linear amide C-N hydrolase [Clostridiales]
MLRSKWKKWLLRAVGCLAALALIIVTGGAVLFRNELKTLDSLKKIDDNVLYTMKYEGDYGFDDFLKVGAS
TDGELVKFVTERLLKGIPLEFSIPDLGCSTFSAQTEDGDQIFGRNFDLTYSPALFVETEPENGYRSLSTV
NLAFLGFGEDKLPETFKEKIITLAAPYAPLDGINEKGLTVAVLRIGDEPTNQDTGKVDITTTTAIRLMLD
KAADVEEALALLEQYDMHSSAGSCYHFQISDARGKSVVVEYVDNEYEVIPAKNNYQMVTNFLLSDKKYNF
GSGQDRYEILKNTLDECKGVLKDEQAAMDLLKAASSDWHVSETTGRLNATQWSIIYNNTDLTASVITGRQ
YAKPAHEFSLVGEIREE

>WP_003537589.1 MULTISPECIES: linear amide C-N hydrolase [Erysipelotrichaceae]
MYHSRFKGEHYQIGFKWGRNLLKHKQLFLTNVPFEITLEHYDFALQCLPIYQKFFPEIIEEIRGIADGQK
CSFKSICAVLLSMYCIVPEVHCSCFAFRNENEILFGRNSDFLTKIEKLYTNCIYQFTNDSYAFNGNTTAC
VEMEDGINEYGLAIGLTAVYPTVKQLGLNAGMMLRLFLEKCKTVDEVIQLLNTLPIASSQTFTLVDTGGD
IALIECNSKQIKINRNNQNAFATNWFFSEAMREYNNHLIDNWQAQKRYQTIKEAILTDKINDFNDAAALL
SGRYGYICQYDRKTGKDTVWSVIYDVKNKRIFRVEGNPSRKSFMEDKRFKFK

>WP_003546965.1 choloylglycine hydrolase family protein [Lactobacillus acidophilus]
MCTSIIFSPKDHYFGRNLDLEITFGQQVVITPRNYTFKFRKMPSLKKHYAMIGISLDMDDYPLYFDATNE
KGLGMAGLNYPGNATYYEEKENKDNIASFEFIPWILGQCSTISEVKDLLSRINIADLNFSEKMQASSLHW
LIADKTGTSLVVETDKDGMHIYDNPVGCLTNNPQFPKQLFNLNNYADVSPKMPKNNFSDKVNMAGYSRGL
GSHNLPGGMDSESRFVRVAFNKFNAPIAETEEENIDTYFHILHSVEQQKGLDEVGPNSFEYTIYSDGTNL
DKGIFYYTTYSNKQINVVDMNKEDLDSSNLITYDMLDKTKFNHQN

>WP_003547395.1 choloylglycine hydrolase family protein [Lactobacillus acidophilus]
MCTSICYNPNDHYFGRNLDYEIAYGQKVVIVPRNYEFKYREMPSQKMHYAFIGVSVVNDDYPLLCDAINE
KGLGIAGLNFQGPNHYFPKIEGKKNIASFELMPYLLSNCENTDDVKEILDNANILNISFSANYPAADLHW
ILSDKAGKSIVVESTNSGLHIYDNPVNVLTNNPEFPDQLIKLSDYADVTPHNPKNTLVPNVDLNLYSRGL
GTHHLPGGMDSSSRFVKVAFVLAHTPQGKNEVENVTNYFHILHSVEQPDGLDEVEDNRYEYTMYTDCMNL
DKGILYFTTYDNNRINAVDMHKADLDSEDLICYDLFKKQDIEYMN

>WP_003552069.1 MULTISPECIES: linear amide C-N hydrolase [Lactobacillaceae]
MCTSILQIGQMDGTHVLARTMDWPRLGARPMFCPRQYHWHSVFDDHEYVTKYALLGSGGRHDRRIDASDG
VNEFGLAVQKLTFTNGSQLVEEPTEGRIHLAPFELSFYLLSNYKSVQDIIDHIDEIELMADKHSLMKYGH
SELHFAACDPTGRIVVIEPVTHPIEVIENPLGVLTNSNHFDRQINKLEKYVDFTDAFKSQTVPLNTPRVT
TGNVSGKSTPPGSYTPGSRFIRAAYLKERIDLPENEIEAFDNCWHLLDSVNVPKSSAHQPTYSVYRAAVC
CESRNYYYQPYHAKSVIKIQLTDDLIRQTEPIFFQVDDRVDFREISV

>WP_003553259.1 MULTISPECIES: choloylglycine hydrolase family protein [Lactobacillaceae]
MCTSVTFLSETGDNFLARTMDFDFDLDGRPVVIPRHQHFNSDAGKDGYDTKLAFVGAGRNIGNYILVDGV
NERGLSGAALYFSNEASYANQIKSDQTNIASHEVLNWLLGNADSCEDAADLIKKLNVVNVPIKLLGKVVP
LHWILSDRYGDCRVLEIRADGVHYLKNPVGVMTNSPDFDWHLKNLNNYTELQPNPHPDRDYSGYHISSFG
PGNGALGMPGDYTSVSRFVRTAFMRQYTISAQSKDAVNVLSHILNSVEIPKGVKLKENGDSDYTQYRGYM
DSSRLTYYMQPYDNQTISKVTLTDTLMNNDRPVEFPLTHEQTYQTLN

>WP_003557561.1 linear amide C-N hydrolase [Lactobacillus hilgardii]
MCTSILQIGQMDGTHVLARTMDWPRLGARPMFCPRQYHWHSVFDDQEYVTKYALLGSGGRHDRRIDASDG
VNEFGLAVQKLTFTNGSQLVEEPTEGRIHLAPFELSFYLLSNYKSVQDIIDHIDEIELMADKHSLMKYGH
SELHFAACDPTGRIVVIEPVTHPIEVIENPLGILTNSNHFDRQINKLEKYMGFTDAFKSQTVPLNVPRVT
TGNVSGKSTPPGSYIPGSRFIRAAYLKERIDLPENEIEAFDNCWHLLDSVNVPKSSAHQPTYSVYRAAVC
CESRNYYYQPYHAKSVIKIQLTDDLIRQTEPIFFQVDDRVDFREISV

>WP_003558552.1 choloylglycine hydrolase family protein [Lactobacillus hilgardii]
MCTSVTFLSETGDNFLARTMDFDFDLDGRPVVIPRHQHFNSVAGKDGYDTKLAFVGAGRNIGNYILVDGV
NERGLSGAALYFSNEASYANQIKSDQTNIASHEVLNWLLGNADSCEDAADLIKKLNVVNVPIKLLGKVVP
LHWILSDRYGDCRVLEIRADGVHYLKNPVGVMTNSPDFDWHLKNLNNYTELQPNPHPDRDYSGYRISSFG
PGNGALGMPGDYTSVSRFVRTAFMRQYTISAQSKDAVNVLSHILNSVEIPKGVKLKENGDSDYTQYRSYM
DSSRLTYYMQPYDNQTISRVVLTEELMDKSEPIEFPLNHEQTYHVLN

>WP_003559041.1 linear amide C-N hydrolase [Lactobacillus hilgardii]
MCTSLTLQTLNHHVLLARTMDFPVRAAWKPVLINQDYYETALSGKRAIRYPYIGGGRTEENDQILVADGV
NTKGLSCAELMFPLKAHYLDKPVADKLNLTPQDFLPWVLGEHASLQEVKADLAHIAIIGQNWLAGNEIFA
FHWILADQAGQTLLIEPTIKGLEVISDSIGVLTNSPTYPEHMARFAKSLHTNEDLTELSQKSQKIVMSQK
FPQATNTPTTRFLVTAINKLGAQPSRTQFEARNRLFNDLATVAIPYKPSMHQHPNFNYTHYISILDSTDQ
TYYFRYHDSKQVFSYSLSDELAQHTNQNLFLI

>WP_003563404.1 linear amide C-N hydrolase [Lactobacillus casei]
MCSSMTIKSLQGDIFWGRTMDYNTSFFHESPVGGVPGKIVSLPANKALPTQSAKWTTKYAAVGVGIDQST
ALFDGVNSEGLAGDLQVLVECSWASADSLKQRGLKAIKGEEFVTLALTTCKNVDEVRALAGEYGLLDEPY
EFGGQGVKIPLHYTFVDPSGKGIVVEPTDHGAFKLYDSIGAMTNSPEYGWHETNLRNYVSLNDNNYPKGS
ELGDYHIEPIELGTGYGMFGLPGDYTSPSRFLRVMFVSRNLDPFNSKDGIRVLYNAFKTVLIPQGLGRDP
QHQVLTDYTQYWSGYDLTKKTIFVQDSDTLTMTTKTLDPTITDVTYEDLAKTEQFNQL

>WP_003569007.1 MULTISPECIES: linear amide C-N hydrolase [Lacticaseibacillus]
MCSSMTIKSLQGDIFWGRTMDYNTSFFHESPVGGVPGKIVSLPANKALPTQSAKWTTKYAAVGVGIDQST
ALFDGVNSEGLAGDLQVLVECSWASADSLKQRGLKAIKGEEFVTLALTTCKNVDEVRALAGEYGLLDEPY
EFGGQGVKIPLHYTFVDPSGKGIVVEPTDHGAFKLYDSIGAMTNSPEYGWHETNLRNYVSLNDNNYPKGS
ELGDYHIEPIQLGTGYGMFGLPGDYTSPSRFLRAMFVSRNLDPFNSKDGIRVLYNAFKTVLIPQGLGRDP
QHQVLTDYTQYWSGYDLTKKTIFVQDSDTLTMTTKTLDPTITDVTYEDLAKTEQFNQL

>WP_003573604.1 linear amide C-N hydrolase [Lacticaseibacillus paracasei]
MCSSMTIKSLQGDIFWGRTMDYNTSFFHESPVGGVPGKIVSLPANKALPTQSAKWTTKYAAVGVGIDQST
ALFDGVNSEGLAGDLQVLVECSWASADSLKQRGLKAIKGEEFVTLALTTCKNVDEVRALAGEYGLLDEPY
EFGGQGVKIPLHYTFVDPSGKGIVVETTDHGAFKLYDSIGAMTNSPEYGWHETNLRNYVSLNDNNYPKGS
ELGDYHIEPIELGTGYGMFGLPGDYTSPSRFLRAMFVSRNLDPFNSKDGIRVLYNAFKTVLIPQGLGRDP
QHQVLTDYTQYWSGYDLTKKTIFVQDSDTLTMTTKTLDPTITDVTYEDLAKTEQFNQL

>WP_003577733.1 linear amide C-N hydrolase [Lactobacillus casei]
MCSSMTIKSLQGDIFWGRTMDYNTSFFHESPVGGVPGKIVSLPANKTLPTQSVKWTTKYAAVGVGIDQST
ALFDGVNSEGLAGDLQVLVECSWASADSLKQRGLKAIKGEEFVTLALTTCKNVDEVRALAGEYGLLDEPY
EFGGQGVKIPLHYTFVDPSGKGIVVEPTDHGAFKLYDSIGAMTNSPEYGWHETNLRNYVSLNDNNYPKGS
ELGDYHIEPIELGTGYGMFGLPGDYTSPSRFLRAMFVSRNLDPFNSKDGIRVLYNAFKTFLIPQGLGRDP
QHQVLTDYTQYWSGYDLTKKTIFVQDSDTLTMTTKTLDPTITDVTYEDLAKTEQFNQL

>WP_003583296.1 MULTISPECIES: linear amide C-N hydrolase [Lactobacillaceae]
MCSSMTIKSLQGDIFWGRTMDYNTSFFHESPVGGVPGKIVSLPANKALPTQSAKWTTKYAAVGVGIDQST
ALFDGVNSEGLAGDLQVLVECSWASADSLKQRGLKAIKGEEFVTLALTTCKNVDEVRALAGEYGLLDEPY
EFGGQGVKIPLHYTFVDPSGKGIVVEPTDHGAFKLYDSIGAMTNSPEYGWHETNLRNYVSLNDNNYPKGS
ELGDYHIEPIELGTGYGMFGLPGDYTSPSRFLRAMFVSRNLDPFNSKDGIRVLYNAFKTVLIPQGLGRDP
QHQVLTDYTQYWSGYDLTKKTIFVQDSDTLTMTTKTLDPTITDVTYEDLAKTEQFNQL

>WP_003586876.1 MULTISPECIES: linear amide C-N hydrolase [Lactobacillaceae]
MCSSMTIKSLQGDIFWGRTMDYNTSFFHESPVGGVPGKIVSLPANKTLPTQSVKWTTKYAAVGVGIDQST
ALFDGVNSEGLAGDLQVLVECSWASADSLKQRGLKAIKGEEFVTLALTTCKNVDEVRALAGEYGLLDEPY
EFGGQGVKIPLHYTFVDPSGKGIVVEPTDHGAFKLYDSIGAMTNSPEYGWHETNLRNYVSLNDNNYPKGS
ELGDYHIEPIELGTGYGMFGLPGDYTSPSRFLRAMFVSRNLDPFNSKDGIRVLYNAFKTVLIPQGLGRDP
QHQVLTDYTQYWSGYDLTKKTIFVQDSDTLTMTTKTLDPTITDVTYEDLAKTEQFNQL

>WP_003601232.1 MULTISPECIES: linear amide C-N hydrolase [Lacticaseibacillus]
MCSSMTIKSLQGDIFWGRTMDYNTSFFHESPVGGVPGKIVSLPANKALPTQSAKWTTKYAAVGVGIDQST
ALFDGVNSEGLAGDLQVLVECSWASADSLKQRGLKAIKGEEFVTLALTTCKNVDEVRALAGEYGLLDEPY
EFGGQGVKIPLHYTFVDPSGKGIVVEPTDHGAFKLYDSIGAMTNSPEYGWHETNLRNYVSLNDNNYPKGS
ELGDYHIEPIELGTGYGMFGLPGDYTSPSRFLRAMFVSRNLDPFNSKDGIRVLYNAFKTVLIPQGLGRDP
QHQVLTDYTQYWSGYDLTKKTIFVQDSDTLTMTTKTLDPTIIDVTYEDLAKTEQFNQL

>WP_003634686.1 linear amide C-N hydrolase [Lactobacillus hilgardii]
MCTSILQIGQMDGTHVLARTMDWPRLGARPMFCPRQYHWHSVFDDQEYVTKYALLGSGGRHDRRIDASDG
VNEFGLAVQKLTFTNGSQLVEEPTEGRIHLAPFELSFYLLSNYKSVQDIIDHIDEIELMADKHSLMKYGH
SELHFAACDPTGRIVVIEPVTHPIEVIENPLGILTNSNHFDRQINKLEKYMDFTDAFKSQTVPLNAPRVT
TGNVSGKSTPPGSYTPGSRFIRAAYLKERIDLPENEIEAFDNCWHLLDSVNVPKSSAHQPTYSVYRAAVC
CESRNYYYQPYHAKSVIKIQLTDDLIRQTEPIFFQVDDRVDFREISV

>WP_003635173.1 choloylglycine hydrolase family protein [Lactobacillus hilgardii]
MCTSVTFLSETGDNFLARTMDFDFDLDGRPVVIPRHQHFNSDAGKDGYDTKLAFVGAGRNIGNYILVDGV
NERGLSGAALYFSNEASYANQIKSDQTNIASHEVLNWLLGNADSCEDAADLIKKLNVVNVPIKLLGKVVP
LHWILSDRYGDCRVLEIRADGVHYLKNPVGVMTNSPDFDWHLKNLNNYTELQPNPHPDRDYSGYRISSFG
PGNGALGMPGDYTSVSRFVRTAFMRQYTISAQSKDAVNVLSHILNSVEIPKGVKLKENGDSDYTQYRSYM
DSSRLTYYMQPYDNQTISRVVLTEELMDKSEPIEFPLNHEQTYHVLN

>WP_003635479.1 linear amide C-N hydrolase [Lactobacillus hilgardii]
MCTSLTLQTLNHHVLLARTMDFPVRAAWKPALINQDYYETALSGKRAIRYPYIGGGRTEENDQILVADGV
NTKGLSCAELMFPLKAHYLDKPVADKLNLTPQDFLPWALGEHASLQEVKADLAHIAIIGQNWLAGNEIFA
FHWILADQAGQTLLIEPTIKGLEIISDSIGVLTNSPTYPEHMARFAKSLHTNENLTELSQKSQQIVMSQK
FPQATNTPTTRFLVTAINKLGAQPSRTQFEARNRLFNDLATVAIPYKPSMHQHPNFNYTHYISILDSTDQ
TYYFRYHDSKQVFSYSLSDELAQHTNQNLFLI

>WP_003637316.1 choloylglycine hydrolase family protein [Lactiplantibacillus pentosus]
MCTSLTYTNSHGGHFLARTMDFNVDFDTRIMFMPRHYRIAGDLGDFKTTYGFIGAGRQLNHEIFTDGVNE
CGVSIVALYFPNHAIYQPHSDHAKIELAPHDFVTWALGNISSVADLRDRVKHLQLISSTAELINEIPPLH
FMVSDASGETAVLEPTSGELHLINNPVGVLTNSPNLKWQLQNLSKYGTLTNTERTLNKFVNYQPGSQGPG
TGALGLPGDYTSMSRFARTVFLKHYAQVPETTTATVNLLQHILNAVTIPKGVKVSATGQATYTEYRSYMD
LNHQTYALELYENPGVLQQVNLTDQLLEHQTIPLEYALSRTPHVQLLTADVATLPTAH

>WP_003639315.1 linear amide C-N hydrolase [Lactobacillus pentosus]
MCTSLTYLDTDDQHYFARTMDFPTTTPWRPIFLPRHYQWPTGLATERTTQYAILGGGRLPKHFSSCLMAD
GINEAGLTCAELYLPHAVNYATESVPGQINLTPQAFINWVLGEHASVAAVITDLPRINLIGASWGDDTGE
VYPFHWLLSDRQTSVVIEPTGGPLTVQSDPAGVLTNTPILVDHQRRLNRYLGLSGTQINAATQQAAQQVI
QTQQPLPTGPIPTDRFIHMALRRLGTAQLSSEQVPTTIFRWLQEVSLPYDATRRNLISHNYTHYRCLIQL
ETRTYHFIPRTTGRQQSLTLTPEMAADWQTPYVFPAD

>WP_003639953.1 choloylglycine hydrolase family protein [Lactiplantibacillus pentosus]
MCTSLTIQTTAGDQFLARTMDFAFELGGRPVAIPRNHHFSSVTNADGFDAPYSFVGTGRNLNGYVFVDGV
NEHGVSAAALYFSGQAHFAQQAKADKLNLAPHEVLMWILGNVKSAAELGDRLASLNVMEAAAPLLNIVVP
LHWIISDKSGATYVLELENDGVHYMENPVGVMTNTPDFNWHLKNLSNYVNLQPEPHPSRQYGDKTVNPFG
PGTGALGMPGDYTSVARFVRTVFMRQHTDAVDTDAEAVNALSHMLNSVEIPKGVKMQANGTPDYTQYRAY
MSMNEPAFYIQPYGDQTITRVELTPELMTAAKPTEFELKTTQQFNEAN

>WP_003641679.1 MULTISPECIES: choloylglycine hydrolase family protein [Lactobacillaceae]
MCTSLTYTNSHGGHFLARTMDFNVDFETRIMFMPRHYRVTGDLGDFTTTYGFIGAGRQLNHEIFTDGVNE
CGVSIAALYFPNHAIYQPHSNQDKIDLAPHDFVAWVLGKITSVADLRERVKDVQLISSTAELINEIPPLH
FIISDQTGETAVLEPTSGELRLINNPVGVLTNSPNLKWQLQNLSKYGTLTNTERPLNKFINYQPGSQGPG
TGALGLPGDYTSMSRFARTVFLKHYALVPATTTDTVNLLQHILNAVTIPKGAKVAANGQATYTEYRSYMD
LNHQTYALDLYENPGVIQQVNLTDHLLEKQTVPLEYVLSRTPHVQLLTPDVATLPAAH

>WP_003642702.1 MULTISPECIES: linear amide C-N hydrolase [Lactobacillaceae]
MCTSLTYLDTDNHRYFARTMDFPTTTPWRPIFLPRRYPWPTGLATTRMTQYAILGGGRLPDHFKACLMAD
GINEAGLMCAELYLPHAVEYATQPQVNQINLTPQAFINWALGEHQSVAAVIADLPSVNLVGASWGDDTGE
VYPFHWYLSDAHTSAVIEPTGGPLTAQPNPAGVLTNTPVLSDHQRRLNRYLAVSGNQITTATRQAAQHVI
QTKQPLPSGPIPTDRFIHMALRRLGTPQLAPQQVPTTLFRWLQEVSLPYHADRRHLISHNYTHYRCLITL
ATRTYRFIPRTTGHEQRLTLTPEMATTWRTPYLFPAD

>WP_003642898.1 MULTISPECIES: choloylglycine hydrolase family protein [Lactobacillaceae]
MCTAITYQSYNNYFGRNFDYEISYNEMVTITPRKYPLVFRKVENLDHHYAIIGITADVESYPLYYDAMNE
KGLCIAGLNFAGYADYKKYDADKVNITPFELIPWLLGQFSSVREVKKNIQKLNLININFSEQLPLSPLHW
LVADKQESIVIESVKEGLKIYDNPVGVLTNNPNFDYQLFNLNNYRALSNSTPQNSFSEKVDLDSYSRGMG
GLGLPGDLSSMSRFVRAAFTKLNSLPMQTETGSVSQFFHILGSVEQQKGLCEVTKGKYEYTIYSSCCDMD
KGVYYYRTYNNSQINSVNLSHEHLDTTELISYPLRSEAQYYAVN

>WP_003642970.1 choloylglycine hydrolase family protein [Lactiplantibacillus plantarum]
MCTSLTIQTTAGDQFLARTMDFAFELGGRPVAIPRNHHFDSVTNADGFDSPYSFVGTGRDLNGYIFVDGV
NEHGVSAAALYFSGQAHFTQQTKAGKVNLAPHEVLMWILGNVKSTAELGERIADLNVMEAAAPLLNIVVP
LHWIISDKSGSTYVLELENDGVHYMKNPVGVMTNTPDFEWHLKNLSNYVNLQPGPHPSRQYGDMTVNPFG
PGTGALGMHGDYTSVARFVRTVFMREHTDAVTTDAEAVNALSHMLNSVEIPKGVKMQDNGTPDYTQYRAY
MSMNEPAFYMQPYADQTITRVELTPALMTAAQPTEFELKTTQQFRLAN

>WP_003643511.1 MULTISPECIES: choloylglycine hydrolase family protein [Lactobacillaceae]
MCTSLTIQTTAGDQFLARTMDFAFELGGRPVAIPRNHHFDSVTNADGFDSPYSFVGTGRDLNGYIFVDGV
NEHGVSAAALYFSGQAHFTQQTKAGKVNLAPHEVLMWILGNVKSTAELGERIADLNVMEAAAPLLNIVVP
LHWIISDKSGSTYVLELENDGVHYMKNPVGVMTNTPDFEWHLKNLSNYVNLQPGPHPSRQYGDMTVNPFG
PGTGALGMPGDYTSVARFVRTVFMREHTDAVTTDAEAVNALSHMLNSVEIPKGVKMQDNGTPDYTQYRAY
MSMNEPAFYMQPYADQTITRVELTPALMTAAQPTEFELKTTQQFRLAN

>WP_003646584.1 linear amide C-N hydrolase [Lactiplantibacillus plantarum]
MCTSLTYLDTDNHRYFARTMDFPTTTPWRPIFLPRRYPWPTGLATTRMTQYAILGGGRLPDHFKACLMAD
GINEAGLMCAELYLPHAVEYATQPQVNQINLTPQAFINWALGEHQSVAAVIADLPSVNLVGASWGDDTGE
VYPFHWYLSDAHTSVVIEPTGGPLTAQPNPAGVLTNTPVLSDHQRRLNLYLAISGNQITTATRQAAQHVI
QTKQPLPSGPIPTDRFIHMALRRLGTPQLAPQQVPTTLFRWLQEVSLPYHADRRHLISHNYTHYRCLITL
ATRTYRFIPRTTGHEQRLTLTPEMAATWRTPYLFPAD

>WP_003647335.1 choloylglycine hydrolase family protein [Lactobacillus gasseri]
MCTSILYSPKDHYFGRNLDYEIAYGQKVVITPRNYEFKFANLPAEKSHYAMIGIAAVANNTPLYCDAINE
KGLGVAGLSFAGQGKYFPVVEDKKNIASFEFISYILATYETVDQVKENLTDVNISDVSFSKNTPASELHW
LVGDKTGKSIVVESDEKGLHVYDNPVNALTNAPLFPQQLTNLANYAAVVPGQPNNDFLPGVDLKMYSRSL
GTHHLPGGMDSESRFVKVCFALNHAPKDSDEVESVTNFFHILQSVEQVKGMDEVGPNIFEYTMYTSCMNL
EKGILYFNCYDDSRISAVDMNKEDLSSSDLIVFDLFKKQDISFIN

>WP_003648098.1 linear amide C-N hydrolase [Lactobacillus gasseri]
MCTGLRFTDDQGNLYFGRNLDVGQDYGEGVIITPRNYPLPYKFLDNTTTKKAVIGMGIVVDGYPSYFDCF
NEDGLGIAGLNFPHFAKFSDGPIDGKINLASYEIMLWVTQNFTKVSDVKEALKNVNLVNEAINSSFAVAP
LHWIISDKDEAIIVEVSKQYGMKVFDDKLGVLTNSPDFNWHLTNLGNYTGLDPHDATAQSWNGQKVAPWG
VGTGSLGLPGDSIPADRFVKAAYLNVNYPTVKGEKANVAKFFNILKSVAMIKGSVVNKLGSDEYTVYTAC
YSAATKTYYCNFENDFELKTYKLDDETMNADKLITY

>WP_003648791.1 choloylglycine hydrolase family protein [Lactobacillus paragasseri]
MCTSILYSPKDHYFGRNLDYEIAYGQKVVITPRNYEFEFTDLPAEKSHYAMIGVAAVADNIPLYCDAINE
KGLGVAGLSFAGQGKYFPKAVNKKNIASFEFISYLLATYETVDQVKESLTNANISNVSFAKNTPASELHW
LVGDKTGKSIVVESDEKGLHVYDNPVNALTNAPLFPEQLTNLANYASVVPGEPNNNFLPGVNLKLYSRSL
GTHHLPGGMDSESRFVKVCFALNHAPKDSDEVENVTNFFHILESVEQAKGMDQVGPNSFEYTMYTSCMNL
EKGILYFNCYDDSRISAVDMNKEDLDSSDLVVYDLFKKQDISFIN

>WP_003649005.1 choloylglycine hydrolase family protein [Lactobacillus paragasseri]
MCTSIIYTANGQHYFGRNLDLEISFGEHPVITPRNYVFKYRKLPNRKATYAMIGMAIVKDNYPLYFDAAN
EKGLGIAGLNFDGPCHYFSESAEKDNVASFELIPYLLSQYTSVEEVKNALKNINLVDINFSEKLQVSPLH
WLIADKTGKSIVVESTVSGLHVYDNPVSVLTNNPEFPEQFANLANYINISPAQPENTLIPDANINLYSRG
LGTHHLPGGMDSASRFVKVAFVLAHAPKGQNEAKSITNYFHILHSVEQPKGTDEVRPNSYEYTIYSDGTN
LETGTFYYTNYENNQINAIKLEHENVDGEKIINYDLLEKQEIHYQN

>WP_003649689.1 linear amide C-N hydrolase [Lactobacillus paragasseri]
MCTGLRFTDDQGNLYFGRNLDVGQDYGEGVIITPRNYPLPYKFLDNTTTKKAVIGMGIVVDGYPSYFDCF
NEDGLGIAGLNFPHFAKFSDGPIDGKINLTSYEIMLWVTQNFTKVSDVKEALKNVNLVNEAINSSFAVAP
LHWIISDKDEAIIVEVSKQYGMKVFDDKLGVLTNSPDFNWHLTNLGNYTGLDPHDATAQSWNGQIVAPWG
VGTGSLGLPGDSIPADRFVKAAYLNVNYPTVKGEKANVAKFFNILKSVAMIKGSVVNKQGSNEYTVYTAC
YSAATKTYYCNFENDFELKTYKLDDETMNADKLITY

>WP_003650922.1 linear amide C-N hydrolase [Lactobacillus gasseri]
MCTGLRFTDDQGNLYFGRNLDVGQDYGEGVIITPRNYPLPYKFLDNTTTKKAVIGMGIVVDGYPSYFDCF
NEDGLGIAGLNFPHFAKFSDGPIDGKINLASYEIMLWVTQNFTKVSDVKEALKNVNLVNEALNSSFAVAP
LHWIISDKDEAIIVEVSKQYGMKVFDDKLGVLTNSPDFNWHLTNLGNYTGLDPHDATAQSWNGQKVAPWG
VGTGSLGLPGDSIPADRFVKAAYLNVNYPTVKGEKANVAKFFNILKSVAMIKGSVVNKLGSDEYTVYTAC
YSAATKTYYCNFENDFELKTYKLDDETMNADKLITY

>WP_003653062.1 choloylglycine hydrolase family protein [Lactobacillus gasseri]
MCTSILYSPKDHYFGRNLDYEIAYGQKVVITPRNYEFKFANLPAEKSHYAMIGIAAVANNTPLYCDAINE
KGLGVAGLSFAGQGKYFPVVEDKKNIASFEFISYILATYETVDQVKENLTDVNISDVSFSKNTPASELHW
LVGDKTGKSIVVESDEKGLHVYDNPVNALTNAPLFPQQLTNLANYAAVVPGQPNNDFLPGVDLKMYSRSL
GTHHLPGGMDSESRFVKVCFALNHAPKDSDEVESVTNFFHILQSVEQVKGMDEVGPNIFEYTMYTSCMNL
EKGILYFNCYDDSRISAVDMNKEDLNSSDLIVFDLFKKQDISFIN

>WP_003654900.1 choloylglycine hydrolase family protein [Lactobacillus gasseri]
MCTSILYSPKDHYFGRNLDYEIAYGQKVVITPRNYEFKFANLPAEKSHYAMIGIAAVANNTPLYCDAINE
KGLGVAGLSFAGQGKYFPVVEDKKNIASFEFISYILATYETVDQVKENLTDVNISDVSFSKNTPASELHW
LVGDKTGKSIVVESDEKGLHVYDNPVNALTNAPLFPQQLTNLANYAAVVPGQPNNDFLPGVDLKMHSRSL
GTHHLPGGMDSESRFVKVCFALNHAPKDSDEVESVTNFFHILQSVEQVKGMDEVGPNIFEYTMYTSCMNL
EKGILYFNCYDDSRISAVDMNKEDLSSSDLIVFDLFKKQDISFIN

>WP_003656278.1 choloylglycine hydrolase family protein [Lactobacillus gasseri]
MCTSILYSPKDHYFGRNLDYEIAYGQKVVITPRNYEFKFANLPAEKSHYAMIGIAAVANNTPLYCDAINE
KGLGVAGLSFAGQGKYFPIVEDKKNIASFEFISYILATYETVDQVKENLTDVNISDVSFSKNTPASELHW
LVGDKTGKSIVVESDEKGLHVYDNPVNALTNAPLFPQQLTNLANYAAVVPGQPNNDFLPGVDLKMYSRSL
GTHHLPGGMDSESRFVKVCFALNHAPKDSDEVESVTNFFHILQSVEQVKGMDEVGPNIFEYTMYTSCMNL
EKGILYFNCYDDSRISAVDMNKEDLSSSDLIVFDLFKKQDISFIN

>WP_003657421.1 linear amide C-N hydrolase [Lactobacillus gasseri]
MCTGLRFTDDQGNLYFGRNLDVGQDYGEGVIITPRNYPLPYKFLDNTTTKKAVIGMGIVVDGYPSYFDCF
NEDGLGIAGLNFPHFAKFSDGPIDGKINLASYEIMLWVTQNFTKVSDVKEALKNVNLVNEAINSSFAVAP
LHWIISDKDEAIIVEVSKQYGMKVFDDKLGVLTNSPDFNWHLTNLGNYTGLDPHDATAQSWNGQKVAPWG
VGTGSLGLPGDSIPADRFVKAAYLNVNYPTVKGEKANVAKFFNILKSVAMIKGSVVNKQGSNEYTVYTAC
YSAATKTYYCNFENDFELKTYKLDDKTMNTDKLITY

>WP_003665850.1 choloylglycine hydrolase family protein [Limosilactobacillus reuteri]
MCTSVIYTAGDYYFGRNLDLEVNLGQEVVITPRNKTLEFREMPNLEHHYAIIGMSIVRDDYPLYFDGVNE
KGVGMAGLNFDGPAHYFPVQEGKDNIASFELVPYILVTASSVAEAKKLLSNANIANINFSDKLQAAPLHW
IIADKTGASVTVESTAKGLNVYDNPVGVLTNNPEFPRQLLNLSNYRSVAPANPANVFAPDVDLPVYSRGL
GTHFLPGGMDSESRFVKATFTKMHAPVGNSEVENITDYFHILQSVEQQKGLDEVAPDTFEYTIYSDGSNL
KKGIFYYKTYENNQINAVDMHKEDLEASELITYPVQNKQIINQQN

>WP_003668136.1 choloylglycine hydrolase family protein [Limosilactobacillus reuteri]
MCTSVIYTAGDYYFGRNLDLEVNLGQEVVITPRNKTLEFREMPNLEHHYAIIGMSIVRDDYPLYFDGVNE
KGVGMAGLNFDGPAHYFPVQEGKDNIASFELVPYILAAASSVAEAKKLLSNANIANINFSDKLQAAPLHW
IIADKTGASVTVESTAKGLNVYDNPVGVLTNNPEFPRQLLNLSNYRSVAPANPANVFAPNVDLPVYSRGL
GTHFLPGGMDSESRFVKATFTKMHAPVGNSEVENITNYFHILQSVEQQKGLDEVAPNTFEYTIYSDGSNL
KKGIFYYKTYENSQINAVDMHKEDLEASELITYPVQNKQIINQQN

>WP_003674287.1 choloylglycine hydrolase family protein [Limosilactobacillus reuteri]
MCTSVIYTAGDYYFGRNLDLEVSLGQEVVITPRNKTLEFRKMPNLEHHYAIIGMSIVRDDYPLYFDGVNE
KGVGMAGLNFDGPAHYFPVQEGKDNIASFELVPYILAAASSVAEAKKLLSNANIANINFSDKMQAAPLHW
IIADKTGASVTVESTAKGLNVYDNPVGVMTNNPEFPRQLLNLSNYRSVAPANPANVFASAVDLPVYSRGL
GTHFLPGGMDSESRFVKATFTKMHAPVGNSEVENITNYFHILQSVEQQKGLDEVAPDTFEYTIYSDGSNL
KKGIFYYKTYENSQINAVDMHKEDLEASELITYPVQNKQIINQQN

>WP_003682326.1 MULTISPECIES: choloylglycine hydrolase family protein [Lactobacillaceae]
MCTSINVITQDGYHVLGRTMDWDDLLVSPIFTPRHYQWASVFDHRVHENPYAIIGGGSITERRTDVSDGV
NEFGLMAQKLTFKNGARLVDERHPDKVQLAAFELIFYLLGHFKSVADVAAHLDQIELMSDVNADVPFGYS
EQHFVLSDPTGRCVVIEPSEHPLKLIDNPLGIMTNMPKFDHQLERLQDYLDFTPDFLNGTLAPNTFHVTT
GKLSGKKTPPGAYTPKGRYVRAAYMKELADQPASKDEALATTWHLLDSVTVPKSKAHRPTFSVYRAATVA
EDRTYYFQSYHQAQVTSVKLTDDLLKRATPLVFDTADVWAPVKLN

>WP_003683043.1 linear amide C-N hydrolase [Limosilactobacillus fermentum]
MCTAVSFWSTEHHRYFGRTMDFPVKNTPWNLTYLPKGYLWRPLAPQAAYPSKYAILGGMRRVDDYYLIGD
GFNQAGLAVAELYFPGQVDYAARAQPGKINLSPQDVIGYLLGNCANISEVAALLPRLVITNRQWYDHDII
HPFHWFIQDASGTYLLEPTSPTLSLQRVELGVLTNSPTYANHLRRLRSFLGLSADAPLKTVEEALKDYQG
DLPQARSPRSRFIATSIRLAHQLPVDDHQAVAQSMKVLGAVKMAHLPGHDDFTHYLGMADLNSLRYFFTP
VPEMTTITQSLPALMAKYSTPQVLSQVP

>WP_003684848.1 linear amide C-N hydrolase [Limosilactobacillus fermentum]
MCTAVSFWSTEHHRYFGRTMDFPVKNTPWNLTYLPKGYLWRPLAPQAAYPSKYAILGGMRRVDDYYLIGD
GFNQAGLAVAELYFPGQVDYAARAQPGKINLSPQDVIGYLLGNCANISEVAALLPRLAITNRQWYDHDII
HPFHWFIQDASGTYLLEPTSPTLSLQRVELGVLTNSPTYANHLRRLRSFLGLSADAPLKTVEEALKDYQG
DLPQARSPRSRFIATSIRLAHQLPVDDHQAVAQSMKVLGAVKMAHLPGHDDFTHYLGMADLNSLRYFFTP
VPEMTTITQSLPALMAKYSTPQVLSQVP

>WP_003692097.1 choloylglycine hydrolase family protein [Ligilactobacillus ruminis]
MCTAVTFTDKKSHHYLARTMDFSFELDTRVVSIPKNHVFDSLVSDGSFKSEHAFLAAGQEIEGYGYSFGD
GFNEKGFAIASLYFEKYAKYSAAPIDGKTNLASTDLVAWALGNAESVDEFAKKISSINIVDVVNPVIMEK
VPLHWIVTDGFGNDGVLEITESGVHFYRNQVGVMTNPPEFPWHMENLNHYNNLQPNDFGSKIYGDFTTFW
DGPGSGTRGLPGDYTSISRFVRAAYVRQYSERENGLLSLSHILNAVDIPKGVKKKSDGLSDYTQYKAIID
LDDQCYYFMKYGDAAFMKACLDSNSDEVKEFQH

>WP_003697845.1 choloylglycine hydrolase family protein [Ligilactobacillus ruminis]
MCTAATYTGKDHYFGRNLDLELSYNESVTVTPRKFPLKFHQVHDMNEHFAIIGMATVVADYPLYYDATNE
KGLSMAGLNFPGNADYKEPAEDVDNVASFEFIPWILGQCETVADVRKLLAKINITNVEFSEQFPPSPLHW
MISDKNESITVEQTKAGLNVYDNPVGIMTNNPEFPFQMFTLNNYRRVSPKPVASTFADGLELDEYTRGMG
SMGLPGDLSSNSRFVKATFTKLNAPKMADENTSVSQFFHILGSVEQQKGCCDVGNGKFEFTIYSSCCNVD
RGIYYYKTYDNSQITAVDMHKEDLDSAALKSYKLIEEQQIFAQN

>WP_003699092.1 choloylglycine hydrolase family protein [Ligilactobacillus salivarius]
MCTAITLNGNSNYFGRNLDLDFSYGEQVIITPAEYEFKFRKEKAIKNHKSLIGVGIVANDYPLYFDAINE
DGLGMAGLNFPGNAYYSDALENDKDNITPFEFIPWILGQCSDVNEARNLVERINLINLSFSEQLPLAGLH
WLIADREKSIVVEVTKSGVHIYDNPIGVLTNNPEFNYQMYNLNKYRNLSISTPQNTFSDSVDLKVDGTGF
GGIGLPGDVSPESRFVRAAFSKLNSSKGTTVEEDITQFFHILGTVEQIKGVNKTESGKEEYTVYSNCYDL
DNKTLYYTTYENRQIVAVTLNEDKNGNRLIAYPFERKQVINKLN

>WP_003699826.1 choloylglycine hydrolase family protein [Ligilactobacillus salivarius]
MCTSVSVISEDGTHVMGRTMDWYDLYVKPMYVPRGYQWKSAFDNKKYINKYAIVGGGFQDNNYIDLSDGV
NECGLMAQKLTFSNGAQLVDDKHDDKIQLEAYEFVTYILGNFSSVTEVEENIEKIELMSNVINNTKHGGS
ELHFSLSDESGRNIVVEPSQHPMRIIDNPLGVVTNMPKFERQLAKLENYMEFTDEFKENSIKYGKFHVTT
GKLGGKKTPPGSYSPSQRFIRASYLKELVDMPKTRDEAVSLAFGILDTVSIPKSKAHRPTYTVYRAVAVS
EDRTYYYQANGQATVSGIKLDEELVQNTEPIVFNVSNIWNPQMLS

>WP_003702362.1 choloylglycine hydrolase family protein [Ligilactobacillus salivarius]
MCTSVSVISEDGTHVMGRTMDWYDLYVKPMYVPRGYQWKSAFDNKKYTNKYAIVGGGFQDNNYIDLSDGV
NECGLMAQKLTFSNGAQLVDDKHDDKIQLEAYEFVTYILGNFSSVTEVEENIEKIELMSNVINNTKHGGS
ELHFSLSDESGRNIVVEPSQHPMRIIDNPLGVVTNMPKFERQLAKLENYMEFTDEFKENSIKYGNFHVTT
GKLGGKKTPPGSYSPSQRFIRASYLKELVDMPKTRDEAASLAFGILDTVSIPKSKAHRPTYTVYRAVTVS
EDRTYYYQANGQATVSGIKLDEELVQNTEPIVFNVSNIWNPQMLS

>WP_003705917.1 choloylglycine hydrolase family protein [Ligilactobacillus salivarius]
MCTSVSVISEDGTHVMGRTMDWYDLYVKPMYIPRGYQWKSAFDNKKYTNKYAIVGGGFQDNNYIDLSDGV
NECGLMAQKLTFSNGAQLVDDKHDDKIQLEAYEFVTYILGNFSSVTEVEENIEKIELMSNVINNTKHGGS
ELHFSLSDESGRNIIVEPSQHPMRIIDNPLGVVTNMPKFERQLAKLENYMEFTDEFKENSIKYGKFHVTT
GKLGGKKTPPGSYSPSQRFIRASYLKELVDKPKTRDEAASLAFGILDTVSIPKSKAHRPTYTVYRAVTVS
EDRTYYYQANGRATVSGIKLDEELMQNTEPIVFNVSNIWNPQMLS

>WP_003706767.1 choloylglycine hydrolase family protein [Ligilactobacillus salivarius]
MCTAITLNGNSNYFGRNLDLDFSYGEEVIITPAEYEFKFRKEKAIKNHKSLIGVGIVANDYPLYFDAINE
DGLGMAGLNFPGNAYYSDALENDKDNITPFEFIPWILGQCSDVNEARNLVERINLINLSFSEQLPLAGLH
WLIADREKSIVVEVTKSGVHIYDNPIGVLTNNPEFNYQMYNLNKYRNLSISTPQNTFSDSVDLKVDGTGF
GGIGLPGDASPESRFVRAAFSKLNSSKGTTVEEDITQFFHILGTVKQIKGVNKTESGKEEYTVYSNCYDL
DNKTLYYTTYENRQIVSVTLNKDKNGNKLVVYPFERKQIINKLN

>WP_003708760.1 choloylglycine hydrolase family protein [Ligilactobacillus salivarius]
MCTAITLNGNNNYFGRNLDLDFSYGEQVIITPAEYEFKFRKEKAIKNHKSLIGVGIVANDYPLYFDAINE
DGLGMAGLNFPGNAYYSDALENDKDNITPFEFIPWILGQCSDVNEARNLVERINLINLSFSEQLPLAGLH
WLIADREKSIVVEVTKSGVHIYDNPIGVLTNNPEFNYQMYNLNKYRNLSISTPQNTFSDSVDLKVDGTGF
GGIGLPGDVSPESRFVRVAFSKLNSNKGTTVEEDITQFFHILGTVEQIKGVNKTESGKEEYTVYSNCYDL
DNKTLYYTTYENRQIVAVTLNEDKNGNRLIAYPFERKQVINKLN

>WP_003709858.1 choloylglycine hydrolase family protein [Ligilactobacillus salivarius]
MCTSVSVISEDGTHVMGRTMDWYDLYVKPMYVPRGYRWKSAFDNKKYTNKYAVVGGGFQDNNYIDLSDGV
NECGLMAQKLTFSNGAQLVDDKHDDKIQLEAYEFVTYILGNFSSVTEVEENIEKIELMSNVINNTKHGGS
ELHFSLSDESGRNIVVEPSQHPMRIIDNPLGVVTNMPKFERQLAKLENYMEFTDEFKENSIKYGKFHVTT
GKLGGKKTPPGSYSPSQRFIRASYLKELVDKPKTRDEAASLAFGILDTVSIPKSKAHRPTYTVYRAVTVS
EDRTYYYQANGQATVSGIKLDEELIQNTEPIVFNVSNIWNPQMLN

>WP_003710899.1 choloylglycine hydrolase family protein [Ligilactobacillus salivarius]
MCTAITLNGNNNYFGRNLDLDFSYGEQVIITPAEYEFKFRKEKAIKNHKSLIGVGIVANDYPLYFDAINE
DGLGMAGLNFPGNAYYSDALENDKDNITPFEFIPWILGQCSDVNEARNLVERINLINLSFSEQLPLAGLH
WLIADREKSIVVEVTKSGVHIYDNPIGVLTNNPEFNYQMYNLNKYRNLSISTPQNTFSDSVDLKVDGTGF
GGIGLPGDVSPESRFVRAAFSKLNSSKGTTVEEDITQFFHILGTVEQIKGVNKTGSGKEEYTVYSNCYDL
NNKTLYYTTYENRQIMAVTLNKDKNGNKLVVYPFERKQIINKLN

>WP_003711849.1 choloylglycine hydrolase family protein [Limosilactobacillus oris]
MCTSILYNAGDHYFGRNLDLEISFGQEVVVTPRDYQFDFRQIPALSHHYAIIGMALVKDNYPLYFDGANE
EGLGMAGLNFDGPAHYFPVEEGKDNVSPFEFIPYVLGQCKNVNEAKELMKNMSLVNINFSDQLQLSPLHW
LIADRSGKSIVVESTESGLHVYDNPVNVLTNNPEFPEHMTNLANYQSVSPAEPANQLAPNVDLGTYSRGL
GSHMLPGGMDSESRFVKEVFTLQHAPSGKSELENVTNYFHCLHAVEQQDGLDEVAPGQFEYTIYSDGINL
STGSYYYTTYQNNQINAVQMRHVNLNSQDLALFPLQTEQVLHFQN

>WP_003712624.1 linear amide C-N hydrolase [Limosilactobacillus oris]
MACTGIELISKQGNPYWGRTQDFEQHFEYSGVKIPKGYNFSSMSSPFITQQAVMGIVWAKDLHKSPVLLD
GINESGICGGSFYFDHFYRYVSTKEVKDSGKTPIRGEEICSWILTHYGSLDEIKEKLNQDVGVTNETGPM
MGMSVPQHCVFVDETGRSIVVEPSVPNGFKIYENRLGVFTNAPTFDWQINNVKLWLERTTGRSYDYKMDE
EIAPIAMDEATSGMVGIPADYKPESRFLRAAFAKLLSPTVSDNEALNQIFQLITTVNTPKGSLRIGGDKK
TIYAWTQYTSGYDIRHKKLFAFTYDNRNLRELDWGDTADWGNQLSFFSFIAPQKTVPFIAKNSWKEGENT
L

>WP_003713713.1 linear amide C-N hydrolase [Limosilactobacillus oris]
MCTSIYQVTLDRTHLLARTMDWPVLAVSPLFLPRHFKWASVYHHRVYENKYALVGGGSLSASRADLSDGV
NEYGLMAQKLTFDNGARLVDEPNPAKVQLAAYEFVLYLLGNFKSVADLVDHLAEIELMSDVHNDIKFGKS
EMHFALADPTGRVVVVEPTRQPMRVIENPLGVVTNSPDYDRQLRQMEKYVDFTPAFRAGQVPLNTPRVTT
GRLSGKANPLGYYSPSARFVRAAYLRERADVPTDKLAGVTSEFHLLDSVTVPQNRRHQPTYSVYRSVTVA
ESREYYFQSYHRGDTTKLQLTDEMLAWTRPKVYHLPDRLTVREIK

>WP_003715241.1 choloylglycine hydrolase family protein [Limosilactobacillus oris]
MCTSILYNAGDHYFGRNLDLEVSFGQEVVVTPRNYQFNFRRVPSMGHHYAIIGMALVKDNYPLYFDGANE
EGLGMAGLNFDGPAHYFPLEEGKDNVSPFELIPYILGQCKNVAEARELLKKLNLVNINFSDQLQLSPLHW
LIADRSGKSIVVESTVTGLHVYDNPVNVLTNNPEFPGQLTNLANYQGISPTTPPNQLAPDVNLAAYSRGL
GSHMLPGGMDSASRFVKEVFTLHHAPTGKNELENVTNYFHCLHAVEQQEGLDEVVPGKFEATIYSDGINL
STGTFYYTTYQNNQINAVQLHHTDLNRQELALFPLQTEQVLHFQN

>WP_003715481.1 linear amide C-N hydrolase [Limosilactobacillus oris]
MCTSIYQVTLDRTHLLARTMDWPVLAVSPLFLPRHFKWASVYHHRVYENKYALVGGGSLSASRADLSDGV
NEYGLMAQKLTFDNGARLVDEPNPAKVQLAAYEFVLYLLGNFKSVADLVDHLAEIELMSDVHNDIKFGKS
EMHFALADPTGRVVVVEPTRQPMRVIENPLGVVTNSPDYDRQLRQMEKYVDFTPAFRAGQVPLNTPRVTT
GRLSGKANPPGYYSPSARFVRAAYLRERADVPTDKLAGVTSEFHLLDSVTVPPNRRHQPTYSVYRSVTVA
ESREYYFQSYHRGDTTKLQLTDEMLAWTRPKVYHLPDRLTVREIK

>WP_003715775.1 linear amide C-N hydrolase [Limosilactobacillus oris]
MACTGIELISKQGNPYWGRTQDFEQHFEYSGVKIPKGYNFSSMSSPFITQQAVMGIVWAKDLHKSPVLLD
GINESGICGGSFYFDHFYRYVSTKEVKDSGKTPIRGEEICSWILTHYGSLDEIKEKLNQDVGVTNEAGPM
MGMSVPQHCVFVDETGRSIVVEPSVPNGFKIYENRLGVFTNAPTFDWQINNVKLWLERTTGRSYDYKMDE
EIAPIAMDEATSGMVGIPADYKPESRFLRAAFAKLLSPTVSDNEALNQIFQLITTVNTPKGSLRIGGDKK
TIYAWTQYTSGYDIRHKKLFAFTYDNRNLRELDWGDTADWGNQLSFFSFIAPQKTVPFIAKNSWKEGENT
L

>WP_003723950.1 bile salt hydrolase [Listeria monocytogenes]
MCTSITYTTKDHYFGRNFDYELSYKEVVVVTPKNYPFHFRKVEDIEKHYALIGIAAVMENYPLYYDATNE
KGLSMAGLNFSGNADYKDFAEGKDNVTPFEFIPWILGQCATVKEARRLLQRINLVNISFSENLPLSPLHW
LMADQTESIVVECVKDGLHIYDNPVGVLTNNPTFDYQLFNLNNYRVLSSETPENNFSKEIDLDAYSRGMG
GIGLPGDLSSMSRFVKATFTKLNSVSGDSESESISQFFHILGSVEQQKGLCDVGGGKYEHTIYSSCCNID
KGIYYYRTYGNSQITGVDMHQEDLESKELAIYPLVNEQRLNIVNK

>WP_003726502.1 bile salt hydrolase [Listeria monocytogenes]
MCTSITYTTKDHYFGRNFDYELSYKEVVVVTPKNYPFHFRKVEDIEKHYALIGIAAVMENYPLYYDATNE
KGLSMAGLNFSGNADYKDFAEGKDNVTPFEFIPWILGQCATVKEARRLLQRINLVNISFSENLPLSPLHW
LMADQNESIVVECVKDGLHIYDNPVGVLTNNPTFDYQLFNLNNYRVLSSETPENNFSNEIDLDAYSRGMG
GIGLPGDLSSMSRFVKATFTKLNSVSGDSESESIGQFFHILGSVEQQKGLCDVGGEKYEHTIYSSCCNID
KGIYYYRTYGNSQITGVDMHQEDLESKELAIYPLVNEQQLNIVNK

>WP_003728858.1 bile salt hydrolase [Listeria monocytogenes]
MCTSITYTTKDHYFGRNFDYELSYKEVVVVTPKNYPFHFRKVEDIEKHYALIGIAAVMENYPLYYDATNE
KGLSMAGLNFSGNADYKDFAEGKDNVTPFEFIPWILGQCATVKEARRLLQRINLVNISFSENLPLSPLHW
LMADQNESIVVECVKDGLHIYDNPVGVLTNNPTFDYQLFNLNNYRVLSSETPENNFSNEIDLDAYSRGMG
GIGLPGDLSSMSRFVKATFTKLNSVSGDSESESISQFFHILGSVEQQKGLCDVGGEKYEHTIYSSCCNID
KGIYYYRTYGNSQITGVDMHQEDLESKELAIYPLVNEQQLNIVNK

>WP_003729002.1 choloylglycine hydrolase family protein [Listeria monocytogenes]
MCTSFVLETLDGKHLLSRTMDFAFILEANPTISPRNYGWKSSTDGANYINRYAFVGAGRELDKYIFADGL
NEEGLSCASLYLPGEAVYAPAPVEGKINLAPQEFLLWLLGTCATIKDVEAKLSVINLVDQPVPLLGITTP
LHWIFTDKSGRCVVIEPTETSLRIKENPVGVMTNTPRIEWHIENLRNYTGLQATQLAPVKFGEYMAKPFS
QGTGTSKLPGGYTPPERFVRAAYLKENIIKAKNEEEAITNVWYVLNSVRIPNGAVIKESGDPDFTQYVAS
MCSESKTYYFTSYENNQINSVTLSKEVIENMKEPTTYQVDKVQNVNKLV

>WP_003731352.1 bile salt hydrolase [Listeria monocytogenes]
MCTSITYTTKDHYFGRNFDYELSYKEVVVVTPKNYPFHFRKVEDIEKHYALIGIAAVMENYPLYYDATNE
KGLSMAGLNFSRNADYKDFAEGKDNVTPFEFIPWILGQCATVKEARRLLQRINLVNISFSENLPLSPLHW
LMADQTESIVVECVKDGLHIYDNPVGVLTNNPTFDYQLFNLNNYRVLSSETPENNFSNEIDLDAYSRGMG
GIGLPGDLSSMSRFVKATFTKLNSVSGDSESESIGQFFHILGSVEQQKGLCDVGGEKYEHTIYSSCCNID
KGIYYYRTYGNSQITGVDMHQEDLESKELAIYPLVNEQQLNIVNK

>WP_003731692.1 choloylglycine hydrolase family protein [Listeria monocytogenes]
MCTSFVLETLDGKHLLSRTMDFAFILEANPTINPRNYGWKSSTDGANYINRYAFVGAGRELDKYIFADGL
NEEGLSCASLYLPGEAVYAPAPVEGKINLAPQEFLLWLLGTCATIKDVEAKLSVINLVDQPVPLLGITTP
LHWIFTDKSGRCVVIEPTETSLRIKENPVGVMTNTPRIEWHIENLRNYTGLQATQLAPVKFGKYMAKPFS
QGTGTSKLPGGYTPPERFVRAAYLKENIIKAKNEEEAITNVWYVLNSVRIPNGAVIKESGDPDFTQYVAS
MCSESKTYYFTSYENNQINSVTLSKEVIENMKEPTTYQVDKVQNVNKLV

>WP_003731958.1 bile salt hydrolase [Listeria monocytogenes]
MCTSITYTTKDHYFGRNFDYELSYKEVVVVTPKNYPFHFRKVEDIEKHYALIGIAAVMENYPLYYDATNE
KGLSMAGLNFSGNADYKDFAEGMDNVTPFEFIPWILGQCATVKEARRLLQRINLVNISFSENLPLSPLHW
LMADQTESIVVECVKDGLHIYDNPVGVLTNNPTFDYQLFNLNNYRVLSSETPENNFSKEIDLDAYSRGMG
GIGLPGDLSSMSRFVKATFTKLNSVSGDSESESISQFFHILGSVEQQKGLCDVGGEKYEHTIYSSCCNID
KGIYYYRTYGNSQITGVDMHQEDLESKELAIYPLVNEQRLNIVNK

>WP_003739439.1 bile salt hydrolase [Listeria monocytogenes]
MCTSITYTTKDHYFGRNFDYELSYKEVVVVTPKNYPFHFRKVEDIEKHYALIGIAAVMENYPLYYDATNE
KGLSMAGLNFSGNADYKDFAEGKDNVTPFEFIPWILGQCATVKEARRLLQRINLVNISFSENLPLSPLHW
LMADQTESIVVECVKDGLHIYDNPVGVLTNNPTFDYQLFNLNNYRVLSSETPENNFSKEIDLDAYSRGMG
GIGLPGDLSSMSRFVKATFTKLNSVSGDSESESISQFFHILGSVEQQKGLCDVGGEKYEHTIYSSCCNID
KGIYYYRTYGNSQITGVDMHQEDLESKELAIYPLVNEQQLNIVNK

>WP_003748869.1 bile salt hydrolase [Listeria seeligeri]
MCTSITYTTRDHYFGRNFDYELSYKEVVVVTPKNYPFHFRKVEDMPQHYALIGIAAVMENYPLYYDATNE
KGLSISGLNFSGNADYKELAEDKDNVTPFEFIPWILGQCATVKEARVLLEKINLVNINFSDNLPLSPLHW
LMADQTESIVIESLKDGLYIYDNPVGVLTNNPPFNYQLFNLNDYRVLSSKTPENNFSKDLDLDAYSRGMG
GIGLPGDLSSMSRFVKATFTKLNSVSGNSESESIGQFFHILGSVEQQKGLCDVGEEKYEHTIYSSCCNMD
KGIYYYKTYENSQITGVDMHQEDLESKELVVYPLINNQQVNLVNK

>WP_003812949.1 choloylglycine hydrolase family protein [Bifidobacterium bifidum]
MCTGVRFSDDEGNMYFGRNLDWSFSYGETILVTPRGYQYDYVYGAEGKSEPNAVIGVGVVMTDRPMYFDC
ANEHGLAIAGLNFPGYASFAHEPVEGTENVATFEFPLWVARNFDSVDEVEEALKNVTLVSQVVPGQQESL
LHWFIGDGTRSIVVEQMADGMHVHHDDVDVLTNQPTFDFHMENLRNYMCVSNEMAEPTTWGKAELSAWGA
GVSMHGIPGDVSSPSRFVRVAYTNTHYPQQNNEAANVSRLFHTLVSVQMVDGMSKMGNGQFERTLFTSGY
SGKTNTYYMNTYEDPAIRSFAMSDFDMDSSELITAD

>WP_003816791.1 choloylglycine hydrolase family protein [Bifidobacterium bifidum]
MCTGVRFSDDEGNMYFGRNLDWSFSYGETILVTPRGYQYDYVYGAEGKSEPNAVIGVGVVMVDRPMYFDC
ANEHGLAIAGLNFPGYASFAHEPVEGTENVATFEFPLWVTRNFDTVDEVEEALKNVTLVSQVVPGQQESL
LHWFIGDGTRSIVVEQMADGMHVHHDDVDVLTNQPTFDFHMENLRNYMCVSNEMAEPTTWGKAELSAWGA
GVSMHGIPGDVSSPSRFVRVAYTNTHYPQQNNEAANVSRLFHTLVSVQMVDGMSKMGNGQFERTLFTSGY
SGKTNTYYMNTYEDPAIRSFAMSDFDMDSSELITAD

>WP_003819021.1 choloylglycine hydrolase family protein [Bifidobacterium bifidum]
MCTGVRFSDDEGNMYFGRNLDWSFSYGETILVTPRGYQYDYAYGAEGKSEPNAVIGVGVVMVDRPMYFDC
ANEHGLAIAGLNFPGYASFAHEPVEGTENVATFEFPLWVTRNFDTVDEVEEALKNVTLVSQVVPGQQESL
LHWFIGDGTRSIVVEQMADGMHVHHDDVDVLTNQPTFDFHMENLRNYMCVSNEMAEPTTWGKAELSAWGA
GVSMHGIPGDVSSPSRFVRVAYTNTHYPQQNNEAANVSRLFHTLVSVQMVDGMSKMGNGQFERTLFTSGY
SGKTNTYYMNTYEDPAIRSFAMSDFDMDSSELITAD

>WP_003826335.1 choloylglycine hydrolase family protein [Bifidobacterium angulatum]
MCTGIRFIDAEGNMVFGRNLDWSFSYGESILVTPRGFSCDYTYGGTDKHPAAVIGVGVEMNGMPMYFDCA
NENGLAIAGLNFPGYASFASEPEQGRVNILTGEFPLWVARNFNTVDEVEQALANVTLVSPDDPKRPKSFL
HWLIGDAKRSIVVEQMADGMHIHHDDIDVLANQPTFDWHMENLRNYMNVGSDMAEPTAWGKHTLTAWGAG
VSMHGLPGDVSSPSRFVRVAYANTHYPVQSGETANIARLFHTLASVQMVEGMAKMADGKYERTLFTSGYY
AKTNAYYMNTYEDPAIRKYAFADYDLESAELIRA

>WP_003834875.1 choloylglycine hydrolase family protein [Bifidobacterium catenulatum]
MCTGVRFSDNEGNMYFGRNLDWSFSYGETILVTPRGYQYDYVYGTEGKNEPNAVIGVGVVMADRPMYFDC
ANEHGLAIAGLNFPGYASFAHEPVEGTENVATFEFPLWVARNFDSVDEVEEALKNVTLVSQVVPGQQESL
LHWFIGDGTRSIVVEQMSDGMHVHHDDVDVLTNQPTFDFHMENLRNYMCVSNEMAEPTTWGKAELSAWGA
GVSMHGIPGDVSSPSRFVRVAYTNTHYPQQNNEAANVSRLFHTLVSVQMVEGMSKMGNGQFERTLFTSGY
SGKTNTYYMNTYEDPAIRSFAMSDFDMDSSELITAD

>WP_003843534.1 choloylglycine hydrolase family protein [Bifidobacterium dentium]
MCTGVRFSDAEGNMYFGRNLDWSFSYGETILVTPRAYKYDYVFGAEAKAEPNAVIGVGVVMADKPMYFDC
ANENGLAIAGLNFPGYASFAHEPIDGTINVATFEFPLWMARNFNTVDEVEEALKNVTLVSQIVPGQQESL
LHWFIGDGTRSIVIEQMADGMHIHHDNVDVLTNQPTFDFHMENLRNYMCAGNEMAEPTTWGKAELTAWGA
GVSMHGIPGDVSSPSRFVRVAYTNTHYPQQADEQSNVSRLFHTLGSVQMVDGCAKMANGKFERTLFTSGY
SAKTKTYYMNTYDDPAIRSYAMADFDMDSSELITAE

>WP_003864280.1 linear amide C-N hydrolase [Holdemanella biformis]
MKVLKKIGITILCLLLICGIGIVCLFHKEYSSLKSLKKVDAYPMYTMDYSADYGLDEFLEKGASNDKELV
EFVVNHVMKGLPLSINIPDLGCSTFIAQNKDSGYLFGRNFDMDYSPSVLVKTKPKNGYASVSMVNLGFVG
YNEKHLPDTLKDSLVTLAAPYAPLDGMNEKGLAVGVLLIDTKPTNQNTKKVDITTTTAIRLMLDKAKNVD
EAVELLSSYDMHSSANSCYHFQICDASGKSVVVEYVDDEMKAVYPDKNYQCATNFLLTQPDAEFNFGQDR
YQIIDEKLSSTNGKLSKHEAMQLLSDCSQDAHKNKQGKISKTQWSCVYDLKNKKVTICVNQNYDAKYTIS
VLE

>WP_003866251.1 choloylglycine hydrolase family protein [Holdemanella biformis]
MCTALSFNQFFGRNLDYEFSYGEQVAVTPRNYDFHFRHLDKHESHYALIGMAHVFEEYPLYYDAMNEKGL
GMAGLNFVGNAKFYEVKEGKNNVAAFEFIPWILSQCASVKEARVVLENTNVCATPFNERFPVAELHYMIS
DENESIVVECMEDGMHVYDNPTHVLTNNPSLPMQLFRLNDYMYLSNKQPENNFGLDLTAYSRGFGAMGLP
GDLSSGSRFVRVAYTRANATSDKNDLNQYFHIIGSVEQQKGLCEVEPGKYEYTIYTSCCDLRNGIYYYTT
YNNHQISGVNMFNENLDSEVLISYPILEEEMIHMQN

>WP_004032949.1 choloylglycine hydrolase family protein [Methanobrevibacter smithii]
MCTAANYLTKCHYFGRNFDYEISYNERVTITPRNYPLIFRDTEDIENHYGIIGIAAGIDEYPLYYDACNE
KGLAMGGLNFPDYCDYKPLDKSKVNIASFEIIPYILSQAKTISDAERLLENLNISDEKFSVQLPPSPLHW
IISDRNASIVVEVVEEGLDIYDNPVGVLTNNPPFDKQLFNLNNYMALSNRTPENTFGGNLDLATYSRGMG
SIGLPGDVSSQSRFVKAAFVKENSVSGDSEKESVSQFFHILASVEQQKGCTLVEEPDKFEYTIYSDCYNT
DKGILYYKTYDGPQTSVNIHDEDLETNQLINFELVD

>WP_004035757.1 MULTISPECIES: choloylglycine hydrolase family protein [Methanobrevibacter]
MCTAANYLTKCHYFGRNFDYEISYNERVTITPRNYPLIFRDTEDIENHYGIIGIAAGIDEYPLYYDACNE
KGLAMGGLNFPDYCDYKPLDKSKVNIASFEIIPYILSQAKTISDAERLLENLNISDEKFSAQLPPSPLHW
IISDRNASIVVEVVEEGLDIYDNPVGVLTNNPPFDKQLFNLNNYMALSNRTPENTFGGNLDLATYSRGMG
SIGLPGDVSSQSRFVKAAFVKENSVSGDSEKESVSQFFHILASVEQQKGCTLVEEPDKFEYTIYSDCYNT
DKGILYYKTYDGPQTSVNIHDEDLETNQLINFELVD

>WP_004040552.1 linear amide C-N hydrolase [Lactobacillus sp. ASF360]
MCTGLRFTDDQGNLYFGRNLDVGQDYGEKVILTPRNYPLPYKFLADSRTSKAVIGMGIVVDGYPSYFDCF
NEDGLGIAGLNFPHYAQFSKEPVDGKINLASYEIMLWVTQNFTTVKEVKEALKNVNLVSEAINSDFAVAP
LHWIISDNKEAIVVEVSKQYGMKVFEDKLGVLTNSPDFNWQVTNLGNYTGLSPHDATVQNWNGQEVMPWG
VGTGSLGLPGDSIPASRFAKVAYLNANYPTQKGETANVAKFFNILKSVAMVKGSVINNQGKDEYTVYTAC
YSSKTKTYYCNYATDFELKKYTITDENLNLNKLTIY

>WP_004045020.1 MULTISPECIES: choloylglycine hydrolase family protein [Lactobacillus]
MCTSIIFSPNDHYFGRNFDYEMSFGQQVVVTPRNYEFKFRKMPTITTHYAMVGISAVRDDYPLYFDAANE
KGLGMAGLNYAGNAYYPEKEEGKDNISPFEFIPWILGQCANLDEAKKLIDRIHLVHINFSEKLPLSPLHW
LMADKSGKSIVIESDKDGLHVYDNPVGTLTNNPPFPKQLFNLNNYADVSPKMPTNRFSDKVNFDLYSRGL
GSHNLPGGMDSESRFVRALFTKSNAPAADNEADNVNNYFHILHAVEQPKGLDEVGPNSFEYTIYSDCTNL
EKGLFYYTTYNQRQITEVDMNKEDLEKDDLIIYPIEDKVEFNHEN

>WP_004217908.1 choloylglycine hydrolase family protein [Bifidobacterium animalis]
MCTAVRFDDGQNNMYFGRNLDWSEDYGEKIVFAPHDYHYAPAFNAEDKNHPVIGIGIIVEDTPLYFDCMN
DAGLAVAGLNFAKYCKYATEAVNFTTNVAAYEFPLWVTRNFTSVDDVQEALKNVTIVGKPINDRFPVATL
HWIIADNTRSIVVECTEDGMHVYDDDVDVLTNQPPFPQQIEHLDNYAYVSPRTGKSVKWGSSELETNQDS
NSSQGLPGGYGSMARFVRAAYNNTHYPTQSGENANVNRLFKTLSTAAVIEGTAISANGEFEKTLFSDCYS
TATQTVYLKKYDDMAVHSYAVKDFDASSNQLQSK

>WP_004222012.1 choloylglycine hydrolase family protein [Bifidobacterium pseudocatenulatum]
MCTGVRFSDNEGNMYFGRNLDWSFSYGETILVTPRGYRYDYAYGAKGKSEPNAVIGVGVVMADRPMYFDC
ANEHGLAIAGLNFPGYASFAHEPVEGTENVATFEFPLWVARNFDSVDEVEEALKDVTLVSQVVPGQQESL
LHWFIGDGTRSIVIEQMADGMHVHHDDVDVLTNQPTFDFHMENLRNYMCVSNEMAEPTTWGKAELSAWGA
GVSMHGIPGDVSSPSRFVRVAYTNTHYPQQNNESANVSRLFHTLASVQMVEGMSKMGNGQFERTLFTSGY
SGKTNTYYMNTYEDPAIRSFAMSDFDMDSSELITAD

>WP_004231132.1 choloylglycine hydrolase family protein [Streptococcus equinus]
MCTAITYTTKDNYFGRNLDLDFSYNETVTICPRNYPFSFRHQGENNSHFAMIGMATVVDDYPLFYEAVNE
KGLGMAGLNFPDNANYQEVAEDKVNVASFEFIPWLLSQCESVAEVKGLCKNLNITNEAFSSDFQPSPLHW
LVADGHESIVLEPLAKGLKVYDNSTGVLTNNPTFDKQLFNLNNYRHLSPKVSENRFAKELELETYSRGMG
GLGLPGDLSSMSRYVKVTFTKLNSVAEETEESSVNQFFHILKSVEQQKGLCYVDESGKYEYTIYSSCINT
DKGIYYYTTYDNSQITAVDMHKENLDDSKLVSYPLVKEWQVNYQN

>WP_004237752.1 MULTISPECIES: linear amide C-N hydrolase [Morganella]
MTFKRIILAGAVASATLLAAQIASACTRLVYLGDDAQVITARSMDWKSDVGTNLWIFPQGMERDGAAGPN
SVKWVSKYGSVVASGYDVSTTDGINEKGLSANLLWLVESVYPTPESNKPTLSISAWAQYVLDNYATVEEA
VTALEKEPFAVITDKVPGEERLATLHLSLSDASGDSAIIEYIDGKQVIHHSRKYQVMTNSPVFSEQLALD
SYWQQINGTVMLPGTNRSADRFARGSFYINAIPKATTPNKAVASVFSVIRNVSVPFGLNTEEEPNISSTR
WRTVVDHKRQIYFFESALTPNIFWVDLKKVDFSKENGKVKKLDLGPEQQNIYSGDVAKDFTDAKPFVFQG
INEVIARQK

>WP_004243152.1 linear amide C-N hydrolase [Proteus mirabilis]
MIENNRHPFACTTLAITDKKKRVYHGRTMEFSSDEPTSILAYYPQGHTFQQNAPDGTPGLKYSVKYPFMA
ITAPINLSGTKDVLEGVNSQGLSFSLNMLPNSKLDDLDPQYYASSVPIAAIGEWALGQYATVKELKEIIP
QTHFWSQKLLLLRNLPSPFHYAFYDKTGDCIVVEVSDGKLHIYDNPTYCMTNSPIFPWHLTNLNNYTHLS
NINVSSSTLGRIKINQPDSGIALATLPSSDTSVDRFIRAVYYSTYYHKVSDPDKQLIELAHIMNRFDRPK
DATIDPLLGNDTLTKLHTSEFSVWTALTDLERGIFFFRGYNNLNFQKFTLESFKNESSAVFIKVNLEEAL

>WP_004244182.1 MULTISPECIES: linear amide C-N hydrolase [Proteus]
MLKKLRHTLLSTLIISGTFLSSITTAQACTRVVYLGENNQIITARSMDWKYEIGTNLWIFPQGMQRSGEA
GDNSVQWQSKYGSVIASGYDISTTDGINEKGLVANLLWLAESDYPSYSKDKPAMAISAWAQYVLDNFATV
EEAVTALKDEPFIVLTDKVPGQDRVATLHLSLSDSSGDSAIIEYIDGKQVIHHSRKYQVMTNSPIFSEQL
ALNSYWQQIGGTVMLPGTNRASDRFARASFYINAIPKSQSSKKSLASVFGVIRNVSVPYGLSTVESPEIS
STRWRTVADHKNQLYFFESALSPNTFWVDLKQIDFSKETGKVMMLALGQEQSTIYSGDASSQFKPAKPFK
FKGLENIPIQN

>WP_004248170.1 MULTISPECIES: linear amide C-N hydrolase [Proteus]
MIENNRHPFACTTLAITDKKKRVYHGRTMEFSSDEPTSILAYYPQGHTFQQNAPDGTPGLKYSVKYPFMA
ITAPINLSGTKDVLEGVNSQGLSFSLNMLPNSKLDDLDPQYYASSVPIAAIGEWALGQYATVKELKEIIP
QTHFWSQKLLLLRNLPSPFHYAFYDKTGDCIVVEVSDGKLHIYDNPTYCMTNGPIFPWHLTNLNNYTHLS
NINVSSSTLGRIKINQPDSGIALATLPSSDTSVDRFIRAVYYSTYYHKVSDPDKQLIELAHIMNRFDRPK
DATIDPLLGNDTLTKLHTSEFSVWTALTDLERGIFFFRGYNNLNFQKFTLESFKNESSAVFIKVNLEEAL

>WP_004262105.1 MULTISPECIES: linear amide C-N hydrolase [Enterobacterales]
MQFIKKSIVALAATAAISMPITVSQACTRVVYLGENEQIMTGRTMDWKYDIGTNLWIFPRGMERDGIAGP
NSLKWKSKYGSVIASGYDISTTDGVNEEGLVANLLWLAESKYPQIDNKQPALSISLWAQYVLDNYATVEE
AVAELEKNPLVVATDNVPGQDRLATLHLSLSDASGDSAIIEYIDGKQVIHHSRKYQVMTNSPTYEKQLAM
QEYWQGIGGTVMLPGTNRSADRFARAQFYINAIPQKTTPNKAVASVFSVVRNVSVPYGLTSENSPEISST
RWRTLVDHKRQLYFFESALTPNIFWTDLAKIDFSAETGKVKKLDLGEEQSHIYSGDATNSYVVTKPFEFL
GLSAEQLGY

>WP_004269554.1 linear amide C-N hydrolase [Finegoldia magna]
MCTAIIVDYPQGSVMARTLDFEVPLEYNMIYIPRGFHYADDLYHKPMRSKYKMMGMCFRNLCPIKDGVNE
HGLCGCTNMFIANNLFSNHPVEGKINTNSLDFMNFALGNYKTVEELLNDLDNIHLANKDVDGNSVICPDF
HFMFVDRTGDSIILEYKDHRLVPCGDNPKVMTNSPKYSSHVKRYEKSIGDLSKFNQIKDLTGAYDPVSRF
IRAKYILSTHKKSSNVNEAYSSAFSILEPLKITEGFFKNDSHDYYTFTRYISAFDTQTASMAVRTHSNTQ
TYLIDFDDIPDENKIFSYYFENKLEFKRINKG

>WP_004290853.1 linear amide C-N hydrolase [Bacteroides eggerthii]
MNTKRVAVALAVLAALFSSGVQQADACTRATYIGPDNMVVTGRTMDWKEDIMSNIYVFPRGIQRAGYNKG
ETVKWTSKYGSVIATGYDIGTCDGMNEKGLVASLLFLPESIYDRPGDTRPTMGISIWTQYVLDNFATVRE
AVDELKKETFRIDAPQMPNGSASTLHLAITDETGNTAILEYLNGKLNIHEGKEYQVMTNSPRYEYQLAIN
DYWKEVGGLQMLPGTNRSSDRFVRASFYIHAIPQTADAKIAVPSVLSVMRTVSVPFGITTPDKPHISSTR
WRSVSNQKDKVYYFESTLTPNLFWLDLKKIDFSPKAAIKKLSLTNGEIYAGDAVKDLKESPSFTFLFQTP
VL

>WP_004293027.1 choloylglycine hydrolase family protein [Bacteroides eggerthii]
MVNNLGIELFLQKNKVMKNFTFILLIAAAAASFMPQRVLSCTGITLTAKDSSRIVARTIEWGGSNLHSQY
VIVPCGYEQYSYVPETNGSGMKFTARYGYVGLAVEQKEFIAEGLNEAGLSAGLFYFPGYGKYEEYNPSLR
TSSIADLQLVSWILGNFTNVDEVKDAIRRVHVVSIDPRASTVHWRIADGTGRQLVLEIIDGEPHFYENKL
GVLTNSPDFEWQMTNLNNYVNLFPGSAETKSLGDIVLTPFGSGSGFLGIPGDVTPPSRFVRAAFFQASAP
QQDAGEETVLQCFQILNNFDIPLGVEFPSGQIPVNIPSATQWTAVSDMTNRIIYYRTMYNSNIRCFDLNK
IDFGKVEYRAVPLDAVKQQPIETIAIE

>WP_004294507.1 linear amide C-N hydrolase [Bacteroides eggerthii]
MNTKRVAVALAVLAALFSSGVQQADACTRATYIGPDNMVVTGRTMDWKEDIMSNIYVFPRGIQRAGYNKG
ETVKWTSKYGSVIATGYDIGTCDGMNEKGLVASLLFLPESVYDRPGDTRPTMGISIWTQYVLDNFATVRE
AVDELKKETFRIDAPQMPNGSASTLHLAITDETGNTAILEYLNGKLNIHEGKEYQVMTNSPRYEYQLAIN
DYWKEVGGLQMLPGTNRSSDRFVRASFYIHAIPQTADAKIAVPSVLSVMRTVSVPFGITTPDKPHISSTR
WRSVSNQKDKVYYFESTLTPNLFWLDLKKIDFSPKAAIKKLSLTNGEIYAGDAVKDLKESPSFTFLFQTP
VL

>WP_004299162.1 MULTISPECIES: choloylglycine hydrolase family protein [Bacteroides]
MMKMTKNLLLGIAAVCGSTFQAVACTGISLTSRDGSYVQARTIEWARGVLQSEYVIIPRGQQLTSFTPTG
VNGLTFTAKYGVVGLAVVQKEFIAEGINEAGLSAGLFFFPHYGGYKTYDAAQNQRTLADLQVTEWLLSQF
STIDEVKAALSSVRVVGLEKTAVVHWRIGEPSGRQVVLEIVGGVPHFYENEVGVLTNAPGFEWQLTNLNN
YVNLHPGDASVQKLSGITLQPTGGNSGFLGIPGDATPPSRFVRAAFYRGTAPQRATGFDTVQQCFHLLNN
FDIPIGIEHSQGDIPDIPSATQWTSAIDLTNRKVYYKTAYNNSIRCIDLKAIDFSKVKYQSQPLDKIQEQ
PVEMVKIPR

>WP_004304821.1 MULTISPECIES: linear amide C-N hydrolase [Bacteroides]
MCTRVVYSGKNGMVATGRSMDWKTEMHSNLWVFPKGMERNGETGANSLKWTSKYGSVVTSAFEIASTDGM
NEKGLVANLLWLPETEYPVRDQTKPGLAITAWVQYMLDNFANVEEAVAFIDENTFQVVSDMMPDGSRLAT
LHLSISDATSDCAIFEYTGGKLTVYHSKEYKVMTNSPTYNKQLALNEYWKSIGGLSFLPGTNRPSDRFAR
ASFYINALPPTDDVRIAVASVFSVIRNTSVPYGISTPEFPEISTTQWRTVSDSKNLLYFFESSLTPNTFW
VNLRETDLSEGAPVLKLSIANGETYHGNATKEFQPAQPFRFMGVKG

>WP_004306725.1 linear amide C-N hydrolase [Bacteroides ovatus]
MKKKLAGVALVLAAVSLMSVQPVEACTRAVYIGPDQMVITGRTMDWKEDIMTNIYVFPRGIQRMGHDKEK
TVNWTSKYGSVIATGYDIGTCDGMNEKGLVASLLFLPESIYSLPGDTRPAMGISIWTQYVLDNFATVREA
VDELKKETFRIDAPRMPNGGPESTLHLAITDETGNTAVLEYLDGKLSIHEGKEYRVMTNSPRYEQQLAIN
DYWKEIGGLQMLPGTNRASDRFVRASFYIHAIPQIADAKIAVPSVLSVMRNVSVPFGINTPEKPYISSTR
WRSVSDQKNKVYYFESTLTPNLFWLDLKKIDFSPKAGIKKLSLTKGEIYAGDAVKDLKDSQSFTFLFETP
VM

>WP_004308262.1 MULTISPECIES: linear amide C-N hydrolase [Bacteroides]
MCTRVVYSGKNGMVVTGRSMDWKTEMHSNLWVFPKGMERNGETGANSLQWTSKYGSVVTSAFEIASTDGM
NEKGLVANLLWLPETEYPVRDQSKPGLAITAWVQYMLDNFATVDEAVAFIDENTFQVVSDLMPDGSRLAT
LHLSISDATGDCAIFEYTGGKLTVYHSKEYKVMTNSPTYNKQLALNEYWKSIGGLSFLPGTNRPSDRFAR
ASFYINALPQTDDVRIAIASVFSVIRNTSVPYGISTPEFPEISTTQWRTVSDSKNLLYFFESSLTPNTFW
VNLRETDLSEGAPVLKLSIANGETYHGNATKEFKPAQPFRFMGVKG

>WP_004309081.1 MULTISPECIES: choloylglycine hydrolase family protein [Bacteroides]
MMKMTKNLLLGIAAVCGSTFQAVACTGISLTSRDGSYVQARTIEWARGVLQSEYVIIPRGQQLTSFTPTG
VNGLTFTAKYGVVGLAVVQKEFIAEGINEAGLSAGLFFFPHYGGYETYDAAQNQRTLADLQVTEWLLSQF
STIDEVKAALSSVRVVGLEKTAVVHWRIGEPSGRQVVLEIVGGVPHFYENTVGVLTNAPGFEWQLTNLNN
YVNLHPGDASMQKLSGITLQPTGGNSGFLGIPGDATPPSRFVRAAFYRGTAPQRATGFDTVQQCFHLLNN
FDIPIGIEHSQGDIPDIPSATQWTSAIDLTNRKVYYKTAYNNSIRCIDLKAIDFSKVKYQSHPLDKIQEQ
PVEMVKIPR

>WP_004312408.1 MULTISPECIES: linear amide C-N hydrolase [Bacteroides]
MKKKLAGVALVLAAVSLMSIQPVEACTRAVYIGPDQMVVTGRTMDWKEDIMTNIYVFPRGIQRMGHNKEK
TVNWTSKYGSVIATGYDIGTCDGMNEKGLVASLLFLPESIYSLPGDTRPAMGISIWTQYVLDNFATVREA
VDELKKETFRIDAPRMPNGGPESTLHLAITDETGNTAVLEYLDGKLSIHEGKEYRVMTNSPRYEQQLAIN
DYWKEIGGLQMLPGTNRASDRFVRASFYIHAIPQIADAKIAVPSVLSVMRNVSVPFGINTPEKPYISSTR
WRSVSDQKNKVYYFESTLTPNLFWLDLKKIDFSPKAGIKKLSLTKGEIYAGDAVKDLKDSQSFTFLFETP
VM

>WP_004313574.1 MULTISPECIES: linear amide C-N hydrolase [Bacteroides]
MKKRLVGVALVLAAVSLGSIQPVEACTRAVYIGPDQMVITGRTMDWKEDIMTNIYVFPRGIQRAGHNKDK
TVNWTAKYGSVIATGYDIGTCDGMNEKGLVASLLFLPESIYSLPGDTRPAMGISIWTQYVLDNFATVREA
VDELKKETFRIDAPRMPNGGPESTLHLAITDETGNTAVLEYLDGKLSIHEGKEYRVMTNSPRYDYQLAIN
DYWKEIGGLQMLPGTNRASDRFVRASFYIHAIPQTADAKIAVPSVLSVMRNVSVPFGINTPEKPYISSTR
WRSVSDQKNKVYYFESTLTPNMFWLDLKKIDFSPKAGIKKLSLAKGEIYAGDAVKDLKDSQSFTFLFQTP
VM

>WP_004315232.1 MULTISPECIES: choloylglycine hydrolase family protein [Bacteroidales]
MMKMTKNLLLGVVAVCGSTFQAVACTGISLTSRDGSYVQARTIEWARGVLQSEYVIIPRGQQLTSFTPTG
VNGLTFTAKYGVVGLAVVQKEFIAEGINEAGLSAGLFFFPHYGGYETYDAAQNQRTLADLQVTEWLLSQF
STIDEVKAALSSVRVVGLEKTAVVHWRIGEPSGRQVVLEIVGGVPHFYENEVGVLTNAPGFEWQLTNLNN
YVNLHPGDASVQKLSGITLQPTGGNSGFLGIPGDATPPSRFVRAAFYRGTAPQRATGFDTVQQCFHLLNN
FDIPIGIEHSQGDIPDIPSATQWTSAIDLTNRKVYYKTAYNNSIRCIDLKAIDFSKVKYQSQPLDKIQEQ
PVEMVKIPR

>WP_004325101.1 MULTISPECIES: linear amide C-N hydrolase [Bacteroides]
MCTRVVYSGKNGMVATGRSMDWKTEMHSNLWVFPKGMERNGETGANSLKWTSKYGSVVTSAFEIASTDGM
NEKGLVANLLWLPETEYPVRDQSKPGLAITAWVQYMLDNFATVDEAVAFIDENTFQVVSDLMPDGSRLAT
LHLSISDATGDCAIFEYTGGKLTVYHSKEYKVMTNSPTYNKQLALNEYWKSIGGLSFLPGTNRPSDRFAR
ASFYINALPQTDDVRIAIASVFSVIRNTSVPYGISTPEFPEISTTQWRTVSDSKNLLYFFESSLTPNTFW
VNLRETDLSEGAPVLKLSIANGETYHGNATKEFKPAQPFRFMGVKG

>WP_004326146.1 MULTISPECIES: linear amide C-N hydrolase [Bacteroides]
MKKKLAGVALVLAAVSLMSIQPVEACTRAVYIGPDQMVITGRTMDWKEDIMTNIYVFPRGIQRMGHNKEK
TVNWTSKYGSVIATGYDIGTCDGMNEKGLVASLLFLPESIYSLPGDTRPAMGISIWTQYVLDNFATVREA
VDELKKETFRIDAPRMPNGGPESTLHLAITDETGNTAVLEYLDGKLSIHEGKEYRVMTNSPRYEQQLAIN
DYWKEIGGLQMLPGTNRASDRFVRASFYIHAIPQIADAKIAVPSVLSVMRNVSVPFGINTPEKPYISSTR
WRSVSDQKNKVYYFESTLTPNLFWLDLKKIDFSPKAGIKKLSLTKGEIYAGDAVKDLKDSQSFTFLFETP
VM

>WP_004329023.1 choloylglycine hydrolase family protein [Alistipes putredinis]
MIMKTKNVLLGMAAVCGCAFQAIACTGIALTAADGSYVQSRTIEWARGVLQSEYVVIPRGQRLRSFTPSG
ADGMVFTSKYGVVGLAVVQKEFIAEGINEAGLSAGLFFFPQYGGYEQYDPAQSDRTLADLQLVAWILTQF
STIDQVKAAIASVRVVGLEPSSVVHWRIGEPSGRQVVLEIVGGVPHFYENEVGVLTNAPGFEWQLTNLNN
YVNLYPGDAPARRLSGITLRPIGGNSGFLGLPGDATPPSRFVRAAFYRATAPQRATGFETVQQCFHLLNN
FDVPIGIEHPEGECPDIPSATQWTSAIDLTNRRVYYKTAYNNTIRCIDLAQIDFGKSSYQSHPLDRIQEQ
PVEMVVLPE

>WP_004392193.1 linear amide C-N hydrolase [Yersinia kristensenii]
MNKNWISKTLLGAMAFVGTITLIPTAQACTRAVYLGPENLVITARSMDWKEDLHSDLWVFPRGMERTGNA
GPNSVTWTSKYGSVITAAYNIATTDGMNEKGLVVNMLWLAESQYPKPTPARPNISLAAWGQYVLDNFATV
DEAVNNLKKEPITVLTSNVPGQERLGTIHLTLSDASGDSAVFEYIDGKLTIHHSREYQVVTNSPTYDKQL
AINSYWQRIGGTNMLPGTNSSSDRFVRAQFYINAIPKYTDKQLATASVLSVIRSVSVPYGISTPDEPNIS
STRWRTLSDQKNKIYYFESTLMPNTFWVDFNKIDFSQSADVKKLKINTPQAAQYTGDVSSHFQPEKPFVF
EPVIQKT

>WP_004440764.1 linear amide C-N hydrolase [Clostridium botulinum]
MYHSRWKGSHYEAGLCYGNILHKNGVNPMSSIPISDERKEFSVKCLPIYEKFYPEIVEEIKGMADGLKIG
YMDIASFIFTIYCFMFDNKCSCLAISNKGKTLFARNSDFVVSIEKLCDSAYYKLNNVYSFVGNTTAWTEM
EDGVNEHGLAVGLTFIYPIKIKPGFNAGMLVRYILEKCKTTDEAILALKKLPIASPQTIMLADKSGNIAV
VECNCDKVVILTPQQGKSYVFTTNHFVSKEMQEFQFNGVDDVHSHERYETLVNAFANSKDYSLDFIKNLL
SGKMGFMCQYDRKQGLDTVWSSIYDLTEGTIFRVEGNPSRKVFKKDKRLILVK

>WP_004451560.1 choloylglycine hydrolase family protein [Clostridium botulinum]
MCTSVTLKTKDGKNLFGRTMDFSVKFNESVRLVPRNFKWTNVTDKEEKSTKYAFIGMSIVTDNHPVFGDG
VNEKGLTCATLYFPGFAKYEEENIENKENIACYDFVLWALSQFKHLEEVKKSLENVVVINKVLSILNFAP
PLHWILSDKSGKSIVVEKTNRGLEVFDNPIGVMTNSPNFEWHLSNLRQYIGVRAKQFDNVTWNGLELSAF
SQGSGTFGLPGDFTPPSRFVRAVYLKNNIVDIDDEIEGVNGIFHILSNCEIPKGTVLKSDNACDYTLYTS
AMCSESATYYYHTYEDCQISVVHLFNENLDAPFMKNFPISKVQSINNIN

>WP_004466418.1 MULTISPECIES: linear amide C-N hydrolase [Lactobacillaceae]
MCTSLTLQTLNHHVLLARTMDFPVRAAWKPALINQDYYETALSGKRAIRYPYIGGGRTEENDQILVADGV
NTKGLSCAELMFPLKAHYLDKPIADKLNLTPQDFLPWVLGEHASLQEVKADLAHIAIIGQNWLAGNEIFA
FHWILADQAGQTLLIEPTIKGLEVISDSIGVLTNSPTYPEHMARFAKSLHTNEDLTELSQKSQQIVMSQK
FPRATNTPTTRFLVTAINKLGAQPSRTQFEARNRLFNDLATVAIPYKPSMHQHPNFNYTHYISILDSTDQ
TYYFRYHDSKQVFSYSLSDELAQHTNQNLFLI

>WP_004610567.1 choloylglycine hydrolase family protein [[Clostridium] spiroforme]
MKASCSSFTCQSADGKHFLGRTYDEYGDISANKVSIIPRGYEISLTFMGNKENNKQIVKYAIVGMNVDMF
DTPFLTEGMNEHGLMISLLFFPHFTQYNSKSNAEYDVNLGLLLPFVLGKCKNIEEAVALLQKINPVDEPE
SQMELPCHYLISDKTGESIVVEPLADGLKIYRNEMGVLTNSPTYEWHKINLRNYLGISNLAKETQVVNGY
KIEELGEGTGYLGIPGDYTPVSRFVRLAFSKNYMPEPQNEIDAVNKMFNIFETVDVPEGVIYTPPLRTPY
HEKTLCTSVMCSESLKYYFSTSTNCRICCVDLNKAMNNNSKELINIDIPFEQDILTLN

>WP_004614568.1 MULTISPECIES: choloylglycine hydrolase family protein [Lachnospiraceae]
MCTAATYKTKDFYFGRTLDYEFSYGDQIVITPRNYSFHFRHVGDMEHHYAIIGMAHVAEDYPLYYDAMNE
KGVAMAGLNFVGNAAYSEVQSNVENIAQFEFISWILSQCASLVEVRELLDRINIVNTPFSEQLPLAQLHW
IISDENESITVESMSDGLHIYDNPVGVLTNNPPFPQQMFQLNNYMYLSPKQPENTFCENLALDAYSRGMG
GLGLPGDLSSSSRFVRVAFTKVNAISGESEAESVSQFFHILGSVDQQRGCCEVADGKCEITLYTSCCNVA
KGIYYYNTYENHQISAVDMHVENLDNNKLICYPVIQGERINYQNK

>WP_004638876.1 linear amide C-N hydrolase [Acinetobacter haemolyticus]
MDWKVDVGTNLWIMPSGIERDSNAGPKSLKWKSKYGSVIATGYDISTTDGMNEAGLVANVLWLVESQYPD
TKKSNKPQLSISAWAQYVLDNFSTVAEAVKTLEKEPFDLITDNVPGEQRLTTLHLSISDKTGDSAIIEYI
GGKQVIHHNKKYQVMTNSPTFDQQLALNTYWQQIGGTVMLPGTNRAADRFARASFYINAIPKNDNPKDAI
ASVFSVIRNASVPYGLNTAEEPNISSTRWRTVADHKQQLYFFESAVSPNVFWIDLKKINFKDGITRKLDL
GKDQQNTFAGDATNQFKIAKPFEFLGPQLHHSR

>WP_004653165.1 MULTISPECIES: linear amide C-N hydrolase [Acinetobacter]
MFKKILCFSFLASSFILQTSHACTRAVYLGNNDHIITARSMDWKVDVGTNLWILPSGVLRDSNAGPKSLK
WKAKYGSVIATGYDISTTDGMNEAGLVANVLWLVESQYPDTKQSKKPQLSISAWAQYVLDNYATVAEAVK
ALEKEPFDLITDSVPGEQRLTTLHLSISDKTGDSAIIEYIGGKQVIHHNKKYQVMTNSPIFDQQLALNTY
WQQIGGTVMLPGTNRAADRFARASFYINAIPKNDNPKDALASVFSVIRNASVPYGLNTAEEPNISSTRWR
TVADHKQQLYFFESAVSPNVFWVDLKKINFKDGLTRKLDLGKDQQNTFAGDATNQFKVSKPFEFLGPQLH
H

>WP_004661937.1 MULTISPECIES: linear amide C-N hydrolase [Acinetobacter]
MFKKTLFCSLIASSFVLQTAQACTRAVYLGNDNHIITARSMDWKVDVGTNLWIMPSGVNRDSNAGPKSLK
WKSKYGSVIASGYDISSTDGMNEAGLMANVLWLVESEYPNAKQSNKPQLSISAWAQYVLDNYATVSEAVT
ALEKEPFILITDSVPGEQRLATLHLSISDKTGDSAIIEYINGKQVIHHDRKYQVMTNSPTFDQQLALNTY
WKQIGGTVMLPGTNRASDRFARASFYINAIPKNDNSKEAIASVFSVIRNASVPFGLNTEEEPNISSTRWR
TVADHKQLLYFFESAVSPNVFWVDLKKINFKDGVTRKLDLGKDQQNTFAGDATDQFKIAKPFEFLGPELH
H

>WP_004670851.1 linear amide C-N hydrolase [Acinetobacter sp. CIP-A165]
MLKKTLFCSFIASSLFLQTVQACTRAVYLGNDNHVITARSMDWKVDVGSNLWIMPSGVNRDSNAGPKSLK
WKSKYGSVIASGYDVSTTDGMNEVGLVANVLWLVESQYPDSKKSNKPHLSISAWAQYVLDNYATVAEAVT
ALEKEPFIIITDNVPGEQRLTTLHLSLSDKTGDSAIIEYINGKQVIHHNKKYQVMTNSPTFDQQLALNTY
WQQIGGTVMLPGTNRAADRFARASFYINAIPKNNNPKEAIASVFSVIRNASVPFGLNTAEEPNISSTRWR
TVADHKQQLYFFESAVSPNVFWIDLKKINFKDGVTRKLDLGSDQQNTFAGDATSQFKIAKPFEFLGSASH

>WP_004701100.1 MULTISPECIES: linear amide C-N hydrolase [Acinetobacter]
MLKKTFISSFVALAVGLSSYAVACTRAVYLGNNQHVITARSMDWKVDTGTNLWILPSGVARDGSAGSKSI
KWTSKYGSVIATGYEVSTTDGMNEAGLVANVLWLVESQYPDVKKSNKPLLSIAAWAQYVLDNFATVDEAV
KALEKEPYTIVTDSVPGETRLTTLHLSISDKTGDSAIIEYIGGKQVIHHSRSYQIMTNSPTFDKQLALAE
YWKQIGGTVMLPGTNRASDRFARASFYINAIPKNDDMKQAQASVFSVIRNASVPYGLNTQEEPNISSTRW
RTVADHKQMLYFFESALSPNVFWVDLKKINFKDGKTRRLDLGPEQSHIYAGDATSEFKVTKPFAFLSPKT
L

>WP_004708270.1 linear amide C-N hydrolase [Acinetobacter nosocomialis]
MFKKTFIPTFIALAVGLSSYASACTRAVYLGNNQHIITARSMDWKVDTGTNLWILPSGVARDGSAGPNSI
KWTSKYGSVIATGYEVSTTDGMNEAGLVANVLWLVESQYPDVKNSNKPLLSIAAWAQYVLDNFATVDEAV
KALEKEPYTIVTDSVPGESRLTTLHLSISDKTGDSAIIEYIGGKQVIHHSRNYQIMTNSPTFDKQLALAE
YWKQIGGTVMLPGTNRASDRFARASFYINAIPKNDDMKQAQASVFSVIRNASVPYGLNTQEEPNISSTRW
RTVADHKQMLYFFESALSPNVFWVDLKKINFKDGKTRRLDLGPEQSHIYAGDATSDFKIAKPFAFLSPKT
L

>WP_004715342.1 linear amide C-N hydrolase [Yersinia rohdei]
MNKNRISKIIIGAMAFIGTVTLIPTALACTRAVYLGPEDLVITARSMDWKEDLHSDLWLFPRGMERNGNA
GPNSVVWTSKYGSVITAAYNIASTDGMNEKGLVVNMLWLAESQYPEPSAGKPNISLAAWGQYVLDNFASV
DEAVNYFKNEPITVLTSKVPGQERLGTIHLSLSDASGDSAVFEYVGGKLIIHHSREYQVVTNSPTYDKQL
AINSYWERIGGTTMLPGTNSSSDRFVRAQFYINAIPKYTDKQLATASVLSVIRSVSVPFGISTPDEPNIS
STRWRTLSDQKNKIYYFESTLMPNTFWVDFNKVNFSTTSEVKILQLNTPQAAHYTGDVSSYFKAEKPFVF
EPVIPTT

>WP_004771869.1 linear amide C-N hydrolase [Acinetobacter sp. NIPH 758]
MFKKILGFSFLATSLVLQTSHACTRAVYLGNNDHIITARSMDWKVDVGTNLWILPSNVIRDSNAGPKSLK
WKAKYGSVIATGYDISTTDGMNEAGLVANVLWLVESQYPDTKHSNKPQLSISAWAQYVLDNYATVAEAVS
ALEKEPFDLITDSVPGEQRLATLHLSISDKTGDSAIIEYIGGKQVIHHDKKYQVMTNSPTFDQQLALNTY
WQQIGGTVMLPGTNRASDRFARASFYINAIPKNDDPKDALASVFSVIRNASVPYGLNTAEEPNISSTRWR
TVADHKQQLYFFESAVSPNVFWVDLKKINFKDGLTRKLDLGKDQQNTFAGDATQQFKVTKPFAFLGPQLH
R

>WP_004791748.1 MULTISPECIES: linear amide C-N hydrolase [Acinetobacter]
MLKKTFISSFVALAVGLSSYAVACTRAVYLGNNQHIITARSMDWKVDTGTNLWIMPSGVSRDGSAGSKSI
KWTSKYGSVIATGYEVSTTDGMNEAGLVANVLWLVESEYPDVKKSNKPLLSIAAWAQYVLDNFATVDEAV
RVLEKEPYTIVTDSVPGESRLTTLHLSISDKTGDSAIIEYIDGKQVIHHSRSYQVMTNSPTFDKQLALAE
YWKQIGGTIMLPGTNRASDRFARASFYINAIPKNDDSKQAQASVFSVIRNASVPYGLNTQEEPNISSTRW
RTVADHKQMLYFFESALSPNVFWVDLKKINFKDGKTRRLDLGPDQSHIYAGDATSSFKIAKPFVFLSPSM
R

>WP_004807638.1 MULTISPECIES: linear amide C-N hydrolase [unclassified Acinetobacter]
MFKKILCFSFLASSFILQTSHACTRAVYLGNNDHIITARSMDWKVDVGTNLWILPSGVLRDSNAGPKSLK
WKAKYGSVIATGYDISTTDGMNEAGLVANVLWLVESQYPDTKQSKKPQLSISAWAQYVLDNYASVAEAVS
ALEKEPFDLITDSVPGEQRLATLHLSISDKTGDSAIIEYIGGKQVIHHNKKYQVMTNSPIFDQQLALNTY
WQQIGGTVMLPGTNRAADRFARASFYINAIPKNDNPKDALASVFSVIRNASVPYGLNTAEEPNISSTRWR
TVADHKQQLYFFESAVSPNVFWVDLKKINFKDGLTRKLDLGKDQQNTFAGDATNQFKISKPFEFLGPQLH
H

>WP_004841069.1 MULTISPECIES: linear amide C-N hydrolase [Clostridiales]
MYHAHFRGTHYEAGFRWGSLLLKHKNIILENIPFEITQERIDYALSCLPIYEKYYHEIMEEIQGLADGQQ
CDVRILQAVLFSMYSMPPSCNCSCFAFTTEHEILLGRNSDFLTEIERLNQNVVYKLTDGVYSFTGNTTAF
VEIEDGVNEHGLAVGLTSVYPNQCKPGFNAGMIVRYLLEKCKNVSEAVSCLYQLPIASAQTLTLADAMGT
ITVIECNAEQIKVEKTLNNNLSFVCATNTFHFPEMIGYNNDKIDNWFAEERYQTLYSAFNRKNGGFNLPF
AEKLLSGDYGFLCQYDRSTGKDTVWSVIYDMKRHKIYRSEGNPGRHKFKEDTRFQF

>WP_004849896.1 choloylglycine hydrolase family protein [Coprococcus eutactus]
MCTAATYKTKNFYFGRTLDYEFSYGDEITVTPRNYPFEFRYMGRKDSHYAMIGMAHVAGGYPLYYDAINE
KGLGMAGLNFVGNAAYQEVDESGDRDNVAQYEFIPWILGSCASVGEARVALDRMTLTGTPFSEQLPTAQL
HWIIADRNGAITVECMADGLHVYENPVGVLTNNPPFPQQMFLLNQYMGLSPKQPLNTFAPEVGLNTYSRG
MGAIGLPGDLSSTSRFARVAFVKQNSLSGDSEAESVSQFFHILGSVDQQRGCCEVASDKYEITIYTSCCN
ADKGIYYYNTYEGHQINAVDMNRENLDGAELARYPLIQRENINWQN

>WP_004879235.1 linear amide C-N hydrolase [Acinetobacter venetianus]
MLKKALFCSFVASSLFLQTAQACTRAVYLGNDNHIITARSMDWKVDVGTNLWIMPSGVDRDSNAGPKSLK
WKSKYGSVIASGYDLSTTDGMNEAGLVANVLWLVESQYPDAKKSNKPQLSISAWAQYVLDNYATVSEAVA
ALEKEPFVLITDNVPGEQRLTTLHLSLSDKTGDSAIIEYINGKQVIHHNKKYQVMTNSPIFDQQLALNTY
WQQIGGTVMLPGTNRAADRFARASFYINAIPKNDNAKEALASVFSVIRNASVPFGLNTAEEPNISSTRWR
TVADHKQQLYFFESAVSPNVFWVDLKKINFKDGVTRKLDLGKDQQNTFAGDATDQFKASKPFEFLGPQLH
H

>WP_004886670.1 MULTISPECIES: linear amide C-N hydrolase [Acinetobacter]
MFKKTFIPTFIALAVGLSSYTSACTRAVYLGNNQHIITARSMDWKVDTGTNLWILPSGVARDGSAGPNSI
KWTSKYGSVIATGYEVSTTDGMNEAGLVANVLWLVESQYPDVKNSNKPLLSIAAWAQYVLDNFATVDEAV
KALENEPYTIVTDSVPGESRLTTLHLSISDKTGDSAIIEYIGGKQVIHHSRSYQIMTNSPTFDKQLALAE
YWKQIGGTVMLPGTNRASDRFARASFYINAIPKNDDMKQAQASVFSVIRNASVPYGLNTQEEPNISSTRW
RTVADHKQMLYFFESALSPNVFWVDLKKINFKDGKTRRLDLGPEQSHIYAGDATSDFKIAKPFAFLSPKT
L

>WP_004895158.1 choloylglycine hydrolase family protein [Lactobacillus johnsonii]
MCTSIVYSSNNNHYFGRNLDLEISFGEHPVITPRNYEFQYRKLPSKKAKYAMVGMAIVENNYPLYFDAAN
EEGLGIAGLNFDGPCHYFPENAEKNNVTPFELIPYLLSQYTTVAEVKEALKDVSLVNINFSEKLPLSPLH
WLMADKSGKSIVVESTLSGLHVYDNPVHVLTNNPEFPGQLRNLANYSNIAPAQPKNTLVPGVDLNLYSRG
LGSYFLPGGMDSASRFVKVAFVRAHSPQGNNELSSVTNYFHILHSVEQPKGTDEVGPNSYEYTIYSDGTN
LETGTFYYTNYENNQINAIELNKENLNGNELIDYKLIEKQTINYQN

>WP_004896245.1 linear amide C-N hydrolase [Lactobacillus johnsonii]
MCTGLRFTDDQGNLYFGRNLDVGQDYGEGVIITPRNYPLPYKFLDNTTTKKAVIGMGIVVDGYPSYFDCY
NEDGLGIAGLNFPHFAKFSVGPIDGKINLASYEIMLWVTQNFTHVSEVKEALKNVNLVNEAINTSFAVAP
LHWIISDSDEAIVVEVSKQYGMKVFDDKVGVLTNSPDFNWQLTNLGNYTGLSPHDATAQSWNGQKVAPWG
VGTGSLGLPGDSIPADRFVKAAYLSVNYPTAKGEKANVAKFFNILKSVAMIKGSVVNDQGKDEYTVYTAC
YSSGSKTYYCNFEDDFELKTYQLDDKTMNSTGLITY

>WP_004897162.1 choloylglycine hydrolase family protein [Lactobacillus johnsonii]
MCTSIVYSSNNHHYFGRNLDLEISFGEHPVITPRNYEFQYRKLPNKKAKYAMVGMAIVEDNYPLYFDASN
EEGLGIAGLNFDGPCHYFPEVSGKNNVTPFELIPYLLSQYTTVAEVKEALKSVNLVKINFSEKLQLSPLH
WLMADKTGESIVVESTLSGLHVYDNPVHVLTNNPEFPGQLSNLANYSNIAPSQPKNTLVPGVDLNLYSRG
LGTHFLPGGMDSASRFVKVAFVRAHSPQGNNELSSVTNYFHILHSVEQPKGTDEVGPNSYEYTIYSDGTN
LETGTFYYTNYENNQINAIELNKENLNGDELIDYKLIEKQTINYQN

>WP_004897359.1 choloylglycine hydrolase family protein [Lactobacillus johnsonii]
MCTSILYSPKDNYFGRNLDYEIAYGQKVVITPRNYQLNYRHLPTQDTHYAMIGVSVVANDYPLYCDAINE
KGLGIAGLNFTGPGKYFAVDESKKNVTSFELIPYLLSSCETIEDVKKLLSETNITDESFSKDLPVTTLHW
LMGDKSGKSIVIESTETGLHVYDNPVNTLTNNPVFPAQVETLANFASVSPAQPKNTLVPNADINLYSRGL
GTHHLPGGTDSNSRFIKASFVLAHSPKGNDEVENVTNFFHILHSVEQAKGTDEVEDNVFEFTMYSDCMNL
DKGILYFTTYDNNQINAVDMNNENLDTSDLITYELFKDQAIKFEN

>WP_004898444.1 linear amide C-N hydrolase [Lactobacillus johnsonii]
MCTGLRFTDDQGNLYFGRNLDVGQDYGEGVIITPRNYPLPYKFLDNTTTKKAVIGMGIVVDGYPSYFDCY
NEDGLGIAGLNFPHFAKFSDGPIDGKINLASYEIMLWVTQNFTHVSEVKEALKNVNLVNEAINTSFAVAP
LHWIISDSDEAIIVEVSKQYGMKVFDDKVGVLTNSPDFNWHLTNLGNYTGLNPHDATAQSWNGQKVAPWG
VGTGSLGLPGDSIPADRFVKAAYLNVNYPTAKGEKANVAKFFNILKSVAMIKGSVVNDQGKDEYTVYTAC
YSSGSKTYYCNFEDDFELKTYKLDDHTMNSTSLVTY

>WP_004905208.1 MULTISPECIES: linear amide C-N hydrolase [Providencia]
MCTSLSITDSQNNIYQGRTLELTEDLPSWITYYPANTFFQKKAPNGENGINYTSKFDILAITTEVYFDGD
NHNIFQGLNSAGLTFSANMISEAELTPINPENYYLSLPVTALGEWALSLFSHVDDVKKAVENGYFWSPIL
VNFRNLTSPFHYAFYDKHGGSIIVEAVNGKLQVFDNPTRVMTNGPDFQWHLKNLNNYTQLSNLDISTSLL
GNIRVTQPDSGIATSNLPSSDTSVGRFIRAVFYSTYAPKVDNAKDAMITLAHIMNNFDRTKNMTVDNMGE
GEGTQNSLLSEYTVWSCLSDLSNGVIYIRGYGEMNYNQYSISQFSSAGKPVFQQLDIY

>WP_004913272.1 linear amide C-N hydrolase [Providencia rettgeri]
MQFIKKSIIALAAAAAISMPIAVSQACTRVVYLGENEQIMTGRTMDWKYDIGTNLWIFPRGMERDGIAGP
NSLKWKSKYGSVIASGYDISTTDGVNEEGLVANLLWLAESKYPQVDNKQPALSISLWAQYVLDNYATVGE
AVAALEKNPLVVATDNVPGQDRLATLHLSLSDASGDSAIIEYIDGKQVIHHSRKYQVMTNSPTYEKQLAM
QEYWQGIGGTVMLPGTNRSADRFARAQFYINAIPQKTTPNKAVASVFSVVRNVSVPYGLTSENSPEISST
RWRTLVDHKRQLYFFESALTPNIFWTDLAKIDFSAETGQVKKLDLGEEQSHIYSGDATNKYVVTKPFEFL
GLSAKQLGY

>WP_004922053.1 linear amide C-N hydrolase [Providencia stuartii]
MSFVKKSMVALLTAAAVYVPSVVTQACTRVVYLGEDQQTMTARTMDWKYDIGTNLWIFPRGMKREGIAGP
NSLKWTSKYGSVIASGYDISTTDGVNEKGLVANLLWLAESQYPPANDKQPALSISLWAQYMLDNFATVAE
AVEALEKTPLLVMTDNVPGQDRLATLHLSLSDASGDSAIVEYINGKQVIHHSRQYQVMTNSPIYEKQLAM
QEYWQGIGGTVMLPGTNRSADRFARAQFYINAIPQQTTPNKAVASVFGVIRNVSVPYGLTTENSPEISST
RWRTLVDHKRQLYFFESALTPNIFWTNLKKIDFSAETGKVKKLTLGAEQSHIFSGDATNEYVESEPFEFL
GLSAKQLGY

>WP_004954679.1 linear amide C-N hydrolase [Acinetobacter junii]
MFKKTLFCTLIASSFLLQTAQACTRAVYLGNDNHIITARSMDWKVDVGTNLWIMPSGQDRDSNAGPKSLK
WKSKYGSVIASGYDLSTTDGMNEAGLVANVLWLVESQYPDAKKSNKPQLSISAWAQYVLDNYASVSEAVS
ALEKEPFVLITDNVPGEQRLTTLHLSLSDKTGDSAIIEYINGKQVIHHNKKYQVMTNSPIFDQQLALNTY
WQQIGGTVMLPGTNRAADRFARASFYINAIPKNDNPKEAIASVFSVIRNASVPFGLNTAEEPNISSTRWR
TVADHKQQLYFFESAVSPNVFWIDLKKINFKNGKTMKLDLGKDQQNTFAGDATDQFKETKPFQFLGPQLH
H

>WP_004988147.1 linear amide C-N hydrolase [Acinetobacter ursingii]
MIKKALISSLIGGSLFWISLTAESCTRVVYQGNNQTIITARSMDWKQDVGTNLWILPSGVKRSGNVGKNS
IHWTSKYGSVVATGYDISTTDGVNEAGLNANLLWLVESQYPDRTKSDKPKLTIAAWAQYVLDNFATVDEA
VKALQKEPFIIVTDAVPGEKRLTTLHLSISDKTGDNAIVEYINGKQVIHHDSSYQVMTNSPIFDEQLALN
EYWKQIGGTIFLPGTNRASDRFARASFYINAIPKNDDPKEALASVFSVIRNVSVPYGLNTHEEPNISSTR
WRTVVDHKRKLYFFESALSPNSFWVDLNKINFKDGVTRKLDLGKNQENIYAGDATAQFKTAPPFHFLGID
ED

>WP_004998242.1 MULTISPECIES: linear amide C-N hydrolase [Acinetobacter]
MIKKALISSLIGGSLFWVSLTAESCTRVVYQGNNQTIITARSMDWKQDVGTNLWILPSGVKRSGNVGKNS
IHWTSKYGSVVATGYDISTTDGVNEAGLNANLLWLVESQYPDRTKSDKPKLTIAAWAQYVLDNFATVDEA
VKALQKEPFIIVTDAVPGEKRLTTLHLSISDKTGDNAIVEYINGKQVIHHDSSYQVMTNSPTFDEQLALN
EYWKQIGGTIFLPGTNRASDRFARASFYINAIPKNDDPKEALASVFSVIRNVSVPYGLNTQEEPNISSTR
WRTVVDHKRKLYFFESALSPNSFWVDLNKINFKDGVTRKLDLGKNQKNIYAGDATAQFKTAPPFHFLGID
ED

>WP_005039891.1 linear amide C-N hydrolase [Acinetobacter calcoaceticus]
MLKKTFISSFVAMAVGLSSYAVACTRAVYLGNNQHIITARSMDWKVDTGTNLWIMPSGVTRDGSVGSNSI
KWTSKYGSVIATGYEVSTTDGMNEAGLVANILWLVESQYPDVKKSNKPLLSIAAWAQYVLDNFATVDEAV
KALEKEPYTIVTDNVPGESRLTTLHLSISDKTGDSAIIEYIGGKQIIHHSRSYQVMTNSPTFDKQLALAE
YWKQIGGTIMLPGTNRASDRFARASFYINAIPKNDDSKQAQASVFSVIRNASVPYGLNTQEEPNISSTRW
RTVADHKQMLYFFESALSPNVFWVDLKKINFKDGKTRRLDLGPDQSHIYAGDATSSFKIAKPFVFLSPST
R

>WP_005054301.1 linear amide C-N hydrolase [Acinetobacter beijerinckii]
MLKKTLLCSFIASSLFFQTVQACTRAVYLGNDNHIITARSMDWKVDVGTNLWIMPSGVERDSNAGSKSLK
WKSKYGSVIASGYDISTTDGMNEAGLVANVLWLVESQYPDSKQSNKPQLSISAWAQYVLDNYATVAEAVS
ALEKESFTLITDNVPGEKRLATLHLSISDKTGDSAIIEYINGKQVIHHNKKYQVMTNSPIFDQQLALNTY
WQQIGGTIMLPGTNRAADRFARASFYINAIPKNDNPKEAIASVFSVIRNASVPFGLNTAEEPNISSTRWR
TVADHKQQLYFFESAVSPNVFWVDLKQINFKGGVTRKLDLGKDQQNTFAGDATNQFKTAKPFEFLGPTLH
H

>WP_005062027.1 linear amide C-N hydrolase [Acinetobacter beijerinckii]
MLKKTLLCSFIASSLFFQTVQACTRAVYLGNDNHIITARSMDWKVDVGTNLWIMPSGVERDSNAGSKSLK
WKSKYGSVIASGYDISTTDGMNEAGLVANVLWLVESQYPDSKQSNKPQLSISAWAQYVLDNYATVSEAVS
ALEKEPFTLITDAVPGEQRLATLHLSISDKTGDSAIIEYINGKQVIHHNKKYQVMTNSPIFDQQLALNTY
WQQIGGTIMLPGTNRAADRFARASFYINAIPKNDNPKEAIASVFSVIRNASVPFGLNTAEEPNISSTRWR
TVADHKQQLYFFESAVSPNVFWVDLKQINFKDGVTRKLDLGKDQQNTFAGDATNQFKTAKPFEFLGPTLH
H

>WP_005068787.1 MULTISPECIES: linear amide C-N hydrolase [Acinetobacter]
MLKKTFISSFVAIAVGLSSYAVACTRAVYLGNNQHIITARSMDWKVDTGTNLWIMPSGVSRDGSAGPNSI
KWTSKYGSVIATGYEVSTTDGMNEAGLVANILWLVESEYPDAKKTDKPLLSIAAWAQYVLDNFATVDEAV
KALEKEPYTIITDNVPGETRLTTLHLSISDKTGDSAIIEYIGGKQVIHHSRSYQVMTNSPTFDKQLALVE
YWKQIGGTTMLPGTNRASDRFARASFYINAIPKNDNTKQAQASVFSVIRNASVPYGLNTQEEPNISSTRW
RTVADHKQMLYFFESALSPNVFWVDLKKINFKDGKTRRLDLGPDQSHIYAGDATSSFKIAKPFVFLGPTT
R

>WP_005090721.1 linear amide C-N hydrolase [Acinetobacter haemolyticus]
MLKKTLVCSFIASSLFLQTVHACTRAVYLGNNDHIITARSMDWKVDVGTNLWIMPSGIERDSNAGPKSLK
WKSKYGSVIATGYDISTTDGMNEAGLVANVLWLVESQYPDTKKSNKPQLSISAWAQYVLDNFSTVAEAVK
TLEKEPFDLITDNVPGEQRLTTLHLSISDKTGDSAIVEYIGGKQVIHHNKKYQVMTNSPTFDQQLALNTY
WQQIGGTVMLPGTNRAADRFARASFYINAIPKNDNPKDAIASVFSVIRNASVPYGLNTAEEPNISSTRWR
TVADHKQQLYFFESAVSPNVFWIDLKKINFKDGITRKLDLGKDQQNTFAGDATNQFKIAKPFEFLGPQLH
HSR

>WP_005152454.1 linear amide C-N hydrolase [Acinetobacter sp. ANC 3929]
MFKKILCLSFLASSLTLQTSHACTRAVYLGNNDHIITARSMDWKVDVGTNLWILPSGVLRDSNAGPKSLQ
WKAKYGSVIATGYDISTTDGMNEAGLVANVLWLVESQYPDTKKSNKPQLSISAWAQYVLDNYATVSEAVR
ALEKEPFDLITDSVPGEQRLATLHLSISDKTGDSAIIEYIGGKQVIHHDKKYQVMTNSPTFDQQLALNTY
WQQIGGTVMLPGTNRAADRFARASFYINTIPKNDNPKDALASVFSVIRNASVPYGLNTAEEPNISSTRWR
TVADHKQQLYFFESAVSPNVFWIDLKKINFKDGLTRKLDLGKDQQNTFAGDATNQFKLAKPFEFLGPQLH
H

>WP_005157173.1 linear amide C-N hydrolase [Yersinia enterocolitica]
MNKNRIAKILLGAMAFVGSITLIPAVQACTRAVYLGPENLVITGRSMDWKEDLHSDLWIFPRGMERTGNA
GPNSVAWKSKYGSVITAAYNIATTDGMNEKGLVVNMLWLAESQYPEPTPAKPNISLAAWGQYVLDNFATV
DEAVNYFKQEPITVLTSKVPGQERLGTIHLTLSDASGDSAIFEYIDGKLTIHHSREYQVVTNSPTYDKQL
AINSYWQRIGGTNMLPGTNSSSDRFVRAQFYINAIPKYTDKQLATASVLSVIRSVSVPYGISTPDEPNIS
STRWRTLSDQKNKIYYFESTLMPNTFWVDFNKIDFSKSADVKKLKVNTPQAAQYTGDVSGHFQPEKPFVF
EPVTQKS

>WP_005185597.1 linear amide C-N hydrolase [Yersinia intermedia]
MNKNRISKILLGVMAFIGTITLIPAAQACTRAVYLGPDDLVITGRSMDWKEDLHSDLWVFPRGMARTGNA
GPNSVAWTSKYGSVITAAYNIATTDGMNEKGLVVNMLWLAESQYPEPTPAKPNISLAAWGQYVLDNFANV
DEAVNAFKKEPITVLTSKVPGQERLGTIHLTLSDASGDSAIFEYIDGKLIIHHSREYQVVTNSPTYDKQL
AINSYWQKIGGTNMLPGTNSSSDRFVRAQFYINAIPKYTDKQLATASVLSVIRSVSVPYGISTPDEPNIS
STRWRTLSDQKNKIYYFESTLMPNTFWVDFNKIDFSKSSEVKILKLNTPQAAQYTGDVSAHFQPEKPFVF
EPVTPSA

>WP_005189179.1 linear amide C-N hydrolase [Acinetobacter sp. ANC 4105]
MFKKILCLSFLASSFTLQTSHACTRAVYLGNNDHIITARSMDWKVDVGTNLWILPSGVLRDSNAGPKSLK
WKAKYGSVIATGYDISTTDGMNEAGLVANVLWLVESQYPDTKQSKKPQLSISAWAQYVLDNYASVAEAVS
ALEKEPFDLITDSVPGEQRLATLHLSISDKTGDSAIIEYIGGKQVIHHNKKYQVMTNSPIFDQQLALNTY
WQQIGGTVMLPGTNRAADRFARASFYINAIPKNDNPKDALASVFSVIRNASVPYGLNTAEEPNISSTRWR
TVADHKQQLYFFESAVSPNVFWVDLKKINFKDGLTRKLDLGKDQQNTFAGDATDQFKISKPFEFLGPQLH
H

>WP_005196731.1 linear amide C-N hydrolase [Acinetobacter sp. NIPH 298]
MFKKTLFCSFIASSLFLQTVQACTRAVYLGNDNHVITARSMDWKVDVGSNLWIMPSGADRDSNAGPKSLK
WKSKYGSVIASGYDVSTTDGMNEVGLVANVLWLVESQYPDSKKSNKPHLSISAWAQYVLDNYATVAEAVT
ALEKEPFIIITDNVPGEQRLTTLHLSLSDKTGDSAIIEYINGKQVIHHNKKYQVMTNSPTFDQQLALNTY
WQQIGGTVMLPGTNRAADRFARASFYINAIPKNNNPKEAIASVFSVIRNASVPFGLNTAEEPNISSTRWR
TVADHKQQLYFFESAVSPNVFWIDLKKINFKDGVTRKLDLGKDQQNTFAGDATNQFKIAKPFEFLGSASH

>WP_005203225.1 MULTISPECIES: linear amide C-N hydrolase [unclassified Acinetobacter]
MFKKILCFSFLASSFILQTSHACTRAVYLGNNDHIITARSMDWKVDVGTNLWILPSGILRDSNAGPKSLK
WKAKYGSVIATGYDISTTDGMNEAGLVANVLWLVESQYPDTKQSKKPQLSISAWAQYVLDNYASVAEAVS
ALEKEPFDLITDSVPGEQRLATLHLSISDKTGDSAIIEYIGGKQVIHHNKKYQVMTNSPIFDQQLALNTY
WQQIGGTVMLPGTNRAADRFARASFYINAIPKNDNPKDALASVFSVIRNASVPYGLNTAEEPNISSTRWR
TVADHKQQLYFFESAVSPNVFWVDLKKINFKDSLTRKLDLGKDQQNTFAGDATNQFKISKPFEFLGPQLH
HYH

>WP_005211977.1 linear amide C-N hydrolase [Acinetobacter sp. NIPH 1867]
MFKKILCLSFLASSLILQTSHACTRAVYLGNNDHIITARSMDWKVDVGTNLWILPSGVLRDSNAGPKSLK
WKAKYGSVIATGYDISTTDGMNEAGLVANVLWLVESQYPDTKQSKKPQLSISAWAQYVLDNYASVAEAVN
ALEKEPFDLITDSVPGEQRLATLHLSISDKTGDSAIIEYIGGKQVIHHNKKYQVMTNSPIFDQQLALNTY
WQQIGGTVMLPGTNRAADRFARASFYINAIPKNDNPKDALASVFSVIRNASVPYGLNTAEEPNISSTRWR
TVADHKQQLYFFESAVSPNVFWVDLKKINFKDGLTRKLDLGKDQQNTFAGDATDQFKISKPFEFLGPQLH
H

>WP_005215953.1 linear amide C-N hydrolase [Acinetobacter sp. ANC 3862]
MFKKTLFCSLIASSFLLQTAQACTRAVYLGNDNHIITARSMDWKVDVGTNLWIMPSGVNRDSNAGPKSLK
WKSKYGSVIASGYDISSTDGMNEAGLMANVLWLVESEYPNAKQSNKPQLSISAWAQYVLDNYATVSEAVT
ALEKEPFILITDSVPGEQRLATLHLSISDKTGDSAIIEYINGKQVIHHDKKYQVMTNSPTFDQQLALNTY
WKQIGGTVMLPGTNRASDRFARASFYINAIPKNDNSKEAIASVFSVIRNASVPFGLNTEEEPNISSTRWR
TVADHKQLLYFFESAVSPNVFWVDLKKINFKDGVTRKLDLGKDQQNTFAGDATDQFKIAKPFEFLGPELH
H

>WP_005229753.1 choloylglycine hydrolase family protein [Enterococcus casseliflavus]
MCTALTYVTKDHYFGRNFDYDVSYKEVVTITPRNYQLKFRKVSEIDHHYAMIGIAAGVAQYPLYYDAVNE
KGLGIAGLNFPENAVYNEFQEGKENVTPFEFIPWLLGQCATVEEAKALLTKVNLVKINFSEELPLSPLHW
MIADKKSAIVVESMSDGLHIHENPVGVLTNNPPFDYQLFNLNNYRVLSSKTPEKHFSDKLDFDEYSRGMG
GLGLPGDLSSMSRFVKAAFTRLNSVSGESESESISQFFHILGSVEQQKGLCDIGNENYEYTIYTSCCNTD
KGIYYYRTYENSQIVAVDMNKEDLEGNVPISYPLVEDQQVFFSN

>WP_005230016.1 linear amide C-N hydrolase [Acinetobacter sp. NIPH 1847]
MFKKILGFSFLATSLILQTSHACTRAVYLGNNDHIITARSMDWKVDVGTNLWILPSGVVRDSNAGPKSLK
WKAKYGSVIATGYDISTTDGMNEAGWVANVLWLVESQYPDTKHSNKPQLSISAWAQYVLDNYATVAEAVS
ALEKQPFDLITDSVPGEQRLATLHLSISDKTGDSAIIEYISGKQVIHHHKKYQVMTNSPTFDQQLALNSY
WQQIGGTVMLPGTNRAADRFARASFYINAIPKNDNPKDAIASVFSVIRNASVPYGLNTAEEPNISSTRWR
TVADHKQQLYFFESAVSPNVFWVDLKKINFKDGLTRKLDLGKDQQNTFAGDATNQFKISKPFEFLGPQLH
H

>WP_005236690.1 MULTISPECIES: choloylglycine hydrolase family protein [Enterococcus]
MCTALTYVTKDHYFGRNFDYDVSYKEVVTITPRNYPFKFRKVSEIDHHYAMIGIAAGVAEYPLYYDAVNE
KGLGIAGLNFPENAVYNEFQEGKENVTPFEFIPWLLGQCATVEEVKGLLANVNLVRINFSEDLPLSPLHW
MIADKKSAIVVESMSDGLHIHENPVGVLTNNPPFDYQLFNLNNYRVLSSKTPETHFSDKVDFDEYSRGMG
GLGLPGDLSSMSRFVKVAFTRLNSVSGESESESISQFFHILGSVEQQKGLCDIGNERYEYTIYSSCCNTD
KGIYYYRTYENSQIVAVDMNKEDLEGNVPISYPLIEDQQVLFSN

>WP_005241144.1 MULTISPECIES: linear amide C-N hydrolase [Acinetobacter]
MFKKILCLSILSSSLILQTSHACTRAVYLGNNNHIITARSMDWKVDVETNLWIFPSGVMRDSNAGPKSLK
WKAKYGSVIATGYDISTTDGMNEAGLVANVLWLVESQYPDTKKSNKPQLSISAWAQYVLDNYATVSEAVN
ALEKEPFDLITDSVPGEQRLATLHLSISDKTGDSAIIEYIGGKQVIHHNKKYQVMTNSPTFDQQLALNTY
WQQIGGTVMLPGTNRAADRFARASFYINAIPKNDNPKDALASVFSVIRNASVPYGLNTAEEPNISSTRWR
TVADHKQQLYFFESAVSPNVFWVDLKKINFKDGLTRKLDLGKDQQNTFAGDATDQFKVSKPFEFLGPQLH
H

>WP_005257195.1 MULTISPECIES: linear amide C-N hydrolase [Acinetobacter]
MFKKILGFSFLATSLILQTSHACTRAVYLGNNNHIITARSMDWKVDVGTNLWILPSNVIRDSNAGPKSLK
WKAKYGSVIATGYDISTTDGMNEAGLVANVLWLVESQYPDTKHSNKPQLSISAWAQYVLDNYATVAEAVS
ALEKEPFDLITDSVPGEQRLTTLHLSISDKTGDSAIIEYIGGKQVIHHDKKYQVMTNSPTFDQQLALNTY
WQQIGGTVMLPGTNRASDRFARASFYINAIPKNDDPKDALASVFSVIRNASVPYGLNTAEEPNISSTRWR
TVADHKQQLYFFESAVSPNVFWVDLKKINFKDGLTRKLDLGKDQQNTFAGDATQQFKVTKPFAFLGPQLH
R

>WP_005270952.1 linear amide C-N hydrolase [Acinetobacter colistiniresistens]
MFKKILCLSILSSSLILQTSHACTRAVYLGNNNHIITARSMDWKVDVGTNLWIFPSGVMRDSNAGPKSLK
WKAKYGSVIATGYDISTTDGMNEAGLVANVLWLVESQYPDTKKSNKPQLSISAWAQYVLDNYATVAEAVN
ALEKEPFDLITDSVPGEQRLATLHLSISDKTGDSAIIEYIGGQQVIHHNKKYQVMTNSPTFDQQLALNTY
WQQIGGTVMLPGTNRAADRFARTSFYINAIPKSDNPKDALASVFSVIRNASVPYGLNTAEEPNISSTRWR
TVADHKQQLYFFESAVSPNVFWVDLKKINFKDGLTRKLDLGKDQQNTFAGDATDQFKISKPFEFLGPQLH
H

>WP_005285360.1 MULTISPECIES: linear amide C-N hydrolase [Acinetobacter]
MFKKILGFSFLATALILQTSHACTRAVYLGNNDHIITARSMDWKVDVGTNLWILPSGVVRDSNAGPKSLK
WKAKYGSVIATGYDISTTDGMNEAGLVANVLWLVESEYPDTKHSNKPQLSISAWAQYVLDNYATVAEAVN
ALEKQPFDLITDSVPGEQRLATLHLSISDKTGDSAIIEYIGGKQVIHHNKKYQVMTNSPTFDQQLALNSY
WQQIGGTVMLPGTNRAADRFARASFYINAIPKNDNPKDAIASVFSVIRNASVPYGLNTVEEPNISSTRWR
TVADHKQQLYFFESAVSPNVFWVDLKKINFKDGLTRKLDLGKDQQNTFAGDATNQFKISKPFEFLGPQLH
H

>WP_005293480.1 linear amide C-N hydrolase [Acinetobacter sp. NIPH 2100]
MFKKILCLSFLTSSLVLQTSHACTRAVYLGNNDHIITARSMDWKVDVATNLWILPSGVVRDSNAGPKSLK
WKAKYGSVIATGYDISTTDGMNEAGLVANVLWLVESQYPDTKKSNKPQLSISAWAQYVLDNYATVSEAVN
ALEKEPFDLITDSVPGEQRLATLHLSISDKTGDSAIIEYIGGKQVIHHDKKYQVMTNSPTFDQQLALNTY
WQQIGGTVMLPGTNRAADRFARASFYINAIPKNDNPKDALASVFSVIRNASVPYGLNTAEEPNISSTRWR
TVADHKQQLYFFESAVSPNVFWVDLKKINFKDGLTRKLDLGKDQQNTFAGDATGQFKLAKPFEFLGPQLH
H

>WP_005306411.1 linear amide C-N hydrolase [Acinetobacter sp. NIPH 542]
MLKKTFISSFVALAVGLSSYAVACTRAVYLGNNQHIITARSMDWKVDTGTNLWIMPSGVSRDGSAGSNSI
KWTSKYGSVIATGYEVSTTDGMNEAGLVANILWLVESQYPDVKKTNKPLLSIAAWAQYVLDNFATVDEAV
KALEKEPYTIVTDNVPGETRLTTLHLSISDKTGDSAIIEYIGGKQVIHHSRSYQVMTNSPTFDKQLALAE
YWKQIGGTIMLPGTNRASDRFARASFYINAIPKNDDSKQAQASVFSVIRNASVPYGLNTQEEPNISSTRW
RTVADHKQMLYFFESALSPNVFWVDLKKINFKDGKTRRLDLGPDQSHIYAGDATSSFKIAKPFVFLSPSM
R

>WP_005316014.1 linear amide C-N hydrolase [Acinetobacter sp. ANC 3880]
MFKKILCFSFLASSFILQTSHACTRAVYLGNNDHIITARSMDWKVDVGTNLWILPSGVLRDSNAGPKSLK
WKAKYGSVIATGYDISTTDGMNEAGLVANVLWLVESQYPDTKQSKKPQLSISAWAQYVLDNYASVAEAVS
ALEKEPFDLITDSVPGEQRLATLHLSISDKTGDSAIIEYIGGKQVIHHNKKYQVMTNSPIFDQQLALNTY
WQQIGGTVMLPGTNRAADRFARASFYINAIPKNDNPKDALASVFSVIRNASVPYGLNTAEEPNISSTRWR
TVADHKQQLYFFESAVSPNVFWVDLKKINFKDRLTRKLDLGKDQQNTFAGDATNQFKISKPFEFLGPQLH
H

>WP_005347230.1 MULTISPECIES: choloylglycine hydrolase family protein [Clostridiales]
MCTAATYKTKDFYFGRTLDYEFSYGDQIVITPRNYAFNFRHVGDMKNHYAIIGMAHVAEDYPLYYDAMNE
KGVAMAGLNFVGNAVYAAIKPDVENIAQFEFIPWILSQCSSLVEVRELLERINIVNTPFSEQLPLAQLHW
IISDENESITVESMSDGLHIYDNPVGVLTNNPPFPQQMFQLNNYMYLSPKQPRNTFCENLALDAYSRGMG
GLGLPGDLSSSSRFVRVAFTKVNAISGESEEESVSQFFHILGSVDQQRGCCEVADGKYEITLYTSCCNVT
KGIYYYNTYENHQISAVDMHVENLDSDKMICYPVIQGERINYQNK

>WP_005359136.1 choloylglycine hydrolase family protein [Eubacterium ventriosum]
MCTAATYKTNDFYFGRTLDYEFSYGDEVTITPRNYGFDFRHMGILESHYAIIGMAYVAGGYPLYYDGINE
KGLGMAGLNFVGNAKFQPIEEGRDNIAQFEFIPWILGRCQSVKEARELIGRMNLVSTPFSEQLPSAQLHW
IISDSEESITVEPVAEGLKVYDNPVGVLTNNPPFPQQMFMLNNYMNLSPRQPENKFASELDLTTYSRGMG
ALGLPGDLSSASRFAKVAFTKMNSVSGNSEAESVSQFFHILGSVDQQRGCCEVAEDKYEITLYTSCCNAK
KGIYYYTTYDNQQITAVDMNRENLDGAEVVRYPLIKEQQINWQN

>WP_005360258.1 MULTISPECIES: choloylglycine hydrolase family protein [Firmicutes]
MCTAATYKTKDFYMGRTLDYEFSYGEQITITPRNYEFDFRFAGKIKSHYALIGMAFVAGGYPLYYDAVNE
KGLGMAGLNFVGNAAYEEALPEDETEVSQVAQFEFIPWILTQCATVAEAREKLAAMRLTGTAFSEQLPTA
QLHWIIADKDACIVVESMKDGLHVYDNPVGVLTNNPPFLGQMFALNNYAGVSRKQPESTFAGVLQLDAYS
RGMGGMGIPGDLSSQSRFVKVAFTKLNSISGEEEGESVSQFFHILGSVDQQRGCCEVTEGKYEITIYTSC
CNTAKGIYYYTTYDNHQITAVDMHAENLDSDQLICYPLLSKGEVRWQNK

>WP_005409415.1 linear amide C-N hydrolase [Stenotrophomonas maltophilia]
MARMKWMGRGMLAVALAAAVAPALACTRAVYLGDNGDVITARSMDWKVDVATNLYILPRGIARTGQAGQK
SLAWTARYGSVVATGYDVSTTDGMNEKGLVANLLWLVESEYPQQRGNKPGLAISLWAQYVLDNFATVEEA
VAALKREPYSIVTDKVPGEDRQATLHLSLSDASGDSAIVEYIGGRQVIHHDRRYQVMTNSPIFEQQLALN
SYWQQIGGTVMLPGTNRSADRFARASFYINAIPKAEDPVEALASVFSVIRNASVPYGITTPGEPNISSTR
WRTVADHKRRLYFFESALTPNTFWVDLNKVDFAGKVLKLDLGKDQRNTFAGDALGQFVPSAPFAFLGVDG

>WP_005416317.1 linear amide C-N hydrolase [Stenotrophomonas maltophilia]
MARMKWKERALLAVALAAAVAPALACTRAVYLGDNGDVITARSMDWKVDVATNLYVLPRGIARTGQAGPK
SLAWTARYGSVVATGYDVSTTDGMNEKGLVANLLWLVESEYPKQRGNKPGLAISLWAQYVLDNFATVDEA
VAALQREPYSIVTDKVPGEDRQATLHLSLSDASGDSAIVEYIGGRQVIHHDRRYQVMTNSPIFEQQLALN
SYWQQIGGTVMLPGTNRSADRFARASFYINAIPKSEDPVVALASVFSVIRNTSVPYGITTPGEPNISSTR
WRTVADHKRGLYFFESALTPNTFWVDLNKVDFGGKVLKLDLGPDQRNTFSGDALGHFVPSAPFAFLGVDG

>WP_005471118.1 MULTISPECIES: choloylglycine hydrolase family protein [Enterococcus]
MCTSITYSTRDHYFGRNFDYELSYEELVTITPRNYKLSFRKVGELSQHYAMIGIAAGIADYPLYYDATNE
KGLSMAGLNFAGFADYKEPVENKDNVTPFEFIPWILGQCSTVAEAKELLNKINLVNINFSENLPLSPLHW
LLADKESSIVVESMKDGLHIYDNPVGVLTNNPSFDYHLFNLNNYRSLSSKTPTNTFSDAIELNEYSRGMG
GIGLPGDLSSMSRFVKAAFTKLNSVSGDSESESISQFFHILGSVEQQKGLCDVGDGKYEYTIYSSCCNVD
KGIYYYRTYENSQIVAVDMHKEDLDSEKLISYPLVEQQQIHVAN

>WP_005471974.1 MULTISPECIES: choloylglycine hydrolase family protein [Enterococcus]
MCTSFTLTAHGQTFFARTMDFAFLLDGEPIVMPQGYQWSLQLGGQVTNTYGFVGTGKQLEEFLFIDGVNE
KGLTIAELYFSNEAVYCEYTAEKINLAPHELLHWVLGNVADIPDLYQKISRINLVQIETALLGITVPLHF
IVTDTTGRCVVIETNRGFIEIKENPIGVMTNSPELEWHVKNIGNYLAARPANFPPATVNGVEVLPFGLGN
GTSILPGGLTSPERFVRTVYHKQFVNVGETAEETVNAMFHLLNNATIPKGLMVEDNGQSEYTQYRVVYNV
TNGTYYFNPYETQEVFSLQLKKEWLQLKQPRIFAVSKSFTTKTMV

>WP_005602106.1 choloylglycine hydrolase family protein [Butyrivibrio crossotus]
MCTAVSYKVNDLYFGRTFDYEASYGEEIVFMPRKYPFNFRYAGNMQEHFAIIGMAHMAENIPLYYDAMNE
KGLCMAGLNFVGNACYSHKHTDGDNILQSEFIPWILGQCTSVKEARQKLDRICMLSESFNDKLPVSSLHW
IISDKEENITVEFMKDGLHIYDNPVGVLTNNPPFETQMFLLNQYMDLSASQPDNRFSGKVPLELYSRGMG
AIGLPGDLSSTSRFARVAFVKLNSIAGESENECVNQFFHIMDTIIQPRGCCEVKNGEYEISIYTSCCNAA
KGIYYYKTYDNSRIAGIDMHKEDFDGTKCVCYKPDKTDIFIQN

>WP_005610553.1 choloylglycine hydrolase family protein [[Ruminococcus] lactaris]
MCTAATYKTKDFYFGRTLDYEFSYGDEVTVTPRNYKIPFRYMGEMESHYAMIGMAYVAEDYPLYYDAVNE
KGVGMAGLNFVGNAVYQEVDEAEDGKENVCQYELIPWILSQCASVREVRELLSRMNLVGTPFSEQLPAAQ
LHWIIADEKEAITVEPMKDGLKVHENPVGVLTNNPPFEQQMFQLNNYMHLSPRQPENHFSEKLNLTAYSR
GMGAMGLPGDLSSASRFAKVAFTKMNAKSGDSELESISQFFHILGSVDQQRGCCEVADGKYEITLYTSCC
NASKGIYYYTTYENHQITAVDLYREELDGTKLFRYPLITGEQIRWQN

>WP_005635231.1 linear amide C-N hydrolase [Parabacteroides merdae]
MAKRNKLAVFSVVALGMMFFAEQNKACTRAVYLGPDDMIVTGRTMDWKEDPQSNIYLFPRGMEKRGGITD
NTVTWTSKYGSVVTAGYDIGVCDGMNEKGLVANLLFLTESSYHRPNDSRPVMGLSIWTQYVLDNFATVDE
AVNELSLEIFRIDDPDLPNGAKSTLHLSISDATGNSAIFEYINGNLIIHEGRECQIMTNSPTYDKQLTLN
DYWKEIGGLVMLPGTNRASDRFVRASFYIQALPQTDNFRQVVAGVFGVMRNVSIPLGISIPEQPNIASTR
WRTVADQKNKVYYFESTLSPDIFWINFKDLNFKTGAPVKKLTLTGREIYAGNAAGRFQAGKSLHFLFGI

>WP_005647182.1 MULTISPECIES: linear amide C-N hydrolase [Parabacteroides]
MAKRNKLAVFSVVALGMMFFAEQNKACTRAVYLGPDDMIVTGRTMDWKEDPQSNIYLFPRGMEKRGGITD
NTVTWTSKYGSVVTAGYDIGVCDGMNEKGLVANLLFLTESSYHRPNDSRPVMGLSIWTQYVLDNFATVDE
AVNELSLETFRIDDPDLPNGAKSTLHLSISDATGNSAIFEYINGNLIIHEGRECQIMTNSPTYDKQLTLN
DYWKEIGGLVMLPGTNRASDRFVRASFYIQALPQTDNFRQAVAGVFSVMRNVSVPLGISIPEQPNIASTR
WRTVADQKNKVYYFESTLSPDIFWINFKDLDFKTGAPVKKLTLTGGEIYAGNAAGRFQAGKSLHFLFGI

>WP_005648713.1 linear amide C-N hydrolase [Parabacteroides merdae]
MAKRNKLAVFSVVALGMMFFAEQNKACTRAVYLGPDDMIVTGRTMDWKEDPQSNIYLFPRGMEKRGGITD
NTVTWTSKYGSVVTAGYDIGVCDGMNEKGLVANLLFLTESSYHRPNDSRPVMGLSIWTQYVLDNFATVDE
AVNELSLETFRIDDPDLPNGAKSTLHLSISDATGNSAIFEYINGNLIIHEGRECQIMTNSPTYDKQLTLN
DYWKEIGGLVMLPGTNRASDRFVRASFYIQALPQTDNFRQAVAGVFSVMRNVSVPLGISIPEQPNIASTR
WRTVADQKNKVYYFESTLSPDIFWINFKDLDFKTGAPVKKLTLTGGEIYAGNAAGRFRAGKSLHFLFEI

>WP_005653860.1 linear amide C-N hydrolase [Bacteroides stercoris]
MNKKRGTVALTALAALFSVTIQQADACTRATYIGPENLVITGRTMDWKEDIMSNIYVFPRGIQRAGYNKG
ETVKWTSKYGSVIATGYDIGTCDGMNEKGLVAGLLFLPESVYDRPGDTRPVMGISIWTQYVLDNFATVRE
AVDELKKETFRIDAPRMPNGSASTLHLAITDETGNTAILEYLDGKLSIHEGKEYRVMTNSPRYEYQLAVN
DYWKEVGGLQMLPGTNRSSDRFVRASFYIHAIPQTADAAIAVPSVLSVMRNVSVPFGITTPDKPHISSTR
WRSVANQKDKVYYFESTLTPNLFWLDLKKMDFSPQAKVKKLSLTNGEVYAGDAVKDLKDSPSFTFLFQTP
VL

>WP_005678845.1 linear amide C-N hydrolase [Bacteroides caccae]
MKKKQTGVILMLAALSLMSIQPVEACTRAVYLGPEQLVITGRTMDWKEDIMSNIYVFPRGIQRVGHNKEK
TVNWTSKYGSVIATGYDIGTCDGMNEKGLVASLLFLPESIYSLPGDIRPAMGISIWTQYVLDNFATVREA
VDELKKETFRIDAPRMPNGGPESTLHMAITDETGNTAVLEYLDGKLSIHEGKEYQVMTNSPRYEYQLAIN
DYWKEVGGLQMLPGTNRSSDRFVRASFYIHAIPQTADAKIAVPSVLSVMRNVSVPFGINTPEKPHISSTR
WRSVSDQKNKVYYFESTLTPNLFWLDLKKIDFSPKAGIKKLSLTKGEIYAGDAVKDLKDSESFTFLFETP
LM

>WP_005682730.1 linear amide C-N hydrolase [Bacteroides caccae]
MKKKQTGVILMLAALSLMSIQPVEACTRAVYLGPEQLVITGRTMDWKEDIMSNIYVFPRGIQRVGHNKEK
TVNWTSKYGSVIATGYDIGTCDGMNEKGLVASLLFLPESIYSLPGDIRPAMGISIWTQYVLDNFATVREA
VDELKKETFRIDAPRMPNGGPESTLHMAITDETGNTAVLEYLDGKLSIHEGKEYQVMTNSPRYEYQLAIN
DYWKEVGGLQMLPGTNRSSDRFVRASFYIHAIPQTADAKIAVPSVLSVMRNVSVPFGINTPEKPHISSTR
WRSVSDQKNKVYYFESTLTPNLFWLDLKKIDFNPKAGIKKLSLTKGEIYAGDAVKDLKDSESFTFLFETP
LM

>WP_005686366.1 MULTISPECIES: linear amide C-N hydrolase [Lactobacillaceae]
MCSSMTIKSLQGDIFWGRTMDYNTSFFHESPAGGVPGKIVSLPANQTLPAQTATWKTKYAAVGVGVDQSV
ALFDGVNSEGLAGDLQVLVECSWASAESLAKRNLKPIKGEEFVTLALTTCKNVTEVRALASQYGLLDEPF
QFGGQGVKIPLHYTFVDPSGAGLVIEPTDHGAFKLYDSVGAMTNSPEYGWHTTNLRNYVSLNDRNYPEGA
DLGDQHLEPIELGTGYGMFGLPGDYTSPSRFVRAMFVSRNLDPFNSNEGIRVLYNAFKTVLIPQGLGRDP
KHSILTDYTQYWSGYDLSKRAIFVQDANTLTMTTKTLDPNLTEVTYDDLVKTEQFNQL

>WP_005714435.1 linear amide C-N hydrolase [Lactobacillus rhamnosus]
MCSSMTIKSLQGDIFWGRTMDYNTSFFHESPAGGVPGKIVSLPANQTLPAQTATWKTKYAAVGVGVDQSV
ALFDGVNSEGLAGDLQVLVECSWASAESLAKRNLKPIKGEEFVTLALTTCKNVAEVRALASQYGLLDEPF
QFGGQGVKIPLHYTFVDPSGAGLVIEPTDHGAFKLYDSVGAMTNSPEYGWHTTNLRNYVSLNDRNYPEGA
DLGDQHLEPIELGTGYGMFGLPCDYTSPSRFVRAMFVSRNLDPFNSSEGIRVLYNAFKTVLIPQGLGRDP
KHSILTDYTQYWSGYDLSKRAIFVQDANTLTMTTKTLDPNLTEVTYDDLVKTEQFNQL

>WP_005714978.1 MULTISPECIES: linear amide C-N hydrolase [Lactobacillaceae]
MCSSMTIKSLQGDIFWGRTMDYNTSFFHESPAGGVPGKIVSLPANQTLPAQTATWKTKYAAVGVGVDQSV
ALFDGVNSEGLAGDLQVLVECSWASAESLAKRNLKPIKGEEFVTLALTTCKNVAEVRALASQYGLLDEPF
QFGGQGVKIPLHYTFVDPSGAGLVIEPTDHGAFKLYDSVGAMTNSPEYGWHTTNLRNYVSLNDRNYPEGA
DLGDQHLEPIELGTGYGMFGLPGDYTSPSRFVRAMFVSRNLDPFNSSEGIRVLYNAFKTVLIPQGLGRDP
KHSILTDYTQYWSGYDLSKRAIFVQDANTLTMTTKTLDPNLTEVTYDDLVKTEQFNQL

>WP_005718943.1 choloylglycine hydrolase family protein [Lactobacillus crispatus]
MCTSIIFSPQDHYFGRNLDLEVTFGQQVVVTPRNYVFNFRKMPEMKQHYAMVGIALDAGDYPLYFDAANE
KGLGMAGLNYPDNATYYDVVDGKDNIASFEFIPWILGQCETVADAKKLLEKINIVDINFSDKMQASPLHW
LIADKTGVSIVVETDKDGMHVYDNPVGCLTNNPQFSSQLFNLNNYADVSPAMPKNNFSSKVAMNGYSRGL
GSRNLPGGMDSESRFVRVAFNKFNAPVGKTEEENVDNYFHILHSVEQQKGLDQVGPDAFEYTIYSDGTNL
DKGIFYYTTYTNKQINVVDMNKEDLDSAKLITYDMLTKPTFNHQN

>WP_005721307.1 choloylglycine hydrolase family protein [Lactobacillus crispatus]
MCTSIVFSPQDHYFGRNLDLEVTFGQQVVVTPRNYVFNFRKMPEMKQHYAMVGIALDAGDYPLYFDAANE
KGLGMAGLNYPDNATYYDVVDGKDNIASFEFIPWILGQCETVADAKKLLEKINIVDINFSDKMQASPLHW
LIADKTGVSIVVETDKDGMHVYDNPVGCLTNNPQFSSQLFNLNNYADVSPAMPKNNFSSKVAMNGYSRGL
GSRNLPGGMDSESRFVRVAFNKFNAPVGKTEEENVDNYFHILHSVEQQKGLDQVGPDAFEYTIYSDGTNL
DKGIFYYTTYTNKQINVVDMNKEDLDSAKLITYDMLTKPTFNHQN

>WP_005727549.1 choloylglycine hydrolase family protein [Lactobacillus crispatus]
MCTSIIFSPQDHYFGRNLDLEITFGQQVVVTPRNYAFNFRKMPEMKHHYAMVGIALDAGNYPLYFDAANE
KGLGMAGLNYPDNATYYDEVANKDNIASFEFIPWILGQCATVADAKVLLKKINIVNLNFSDKMQASPLHW
LIADKTGVSIVVETDKDGMHVYDNPVGCLTNNPQFSCQLFNLNNYADVSPAMPKNNFSKEVNMNGYSRGL
GSRNLPGGMDSESRFVRVAFNKFNAPVGKSEEENVDNYFHILHSVEQQKGLDQVGPNSFEYTIYSDGTNL
DKGIFYYTTYTSQQINVVDINKEDLDAKELIKYDMLTKPTFNHQN

>WP_005781360.1 MULTISPECIES: linear amide C-N hydrolase [Bacteroides]
MRKKIMMAALVTIAVNLIWGGQPAKACTRAVYIGPDNMVITGRTMDWKEDIQSNLYLFPRGIKRAGYDKG
NTVEWTSKYGSIVATGYDIGTCDGMNEKGLVASLLFLPESVYTRPNDTRPVMGISIWTQYVLDNFATVRE
AVEELSKQTFRIDAPNMPNGSASTLHMAITDETGNSAILEYINGDLIIHEGKEYQVMTNSPRYDLQLAVN
DYWKEVGGLNMLPGTNRSSDRFVRASFYIHAIPQTSDANIAVPSVLSVMRNVSVPFGITTPDKPYISSTR
WRSVSDQKNRVYYFESTLTPNLFWVDLNKVDFSPSANIRKLSLTHGEIYTGDAVKDFKDSKSFTFMFELP

>WP_005797284.1 MULTISPECIES: choloylglycine hydrolase family protein [Bacteroides]
MNTKLSALLMSVLCSVPQIPAGACTGITLKSKDGATVVARTIEWAESVMNCMYVVVPRAQELQSLTPSGM
DGLKFRAKHGFVGLAVEQKEFVVEGMNEKGLSAGLYYFPNYGRYPVYDAAQRDKSLADFQLVSYVLAECS
TVDEVKEALSQVRVINIDPRSSTVHWRFTEASGRQVVLEIVNEMMNFYDNPLGVLTNSPGLEWHWTNLNN
YINLQPGTLPEHNFGPLEPKSFGHGSGLLGLPGDFTPPSRFVRATFFQLTAPQQPDAKGSVFQAFHILNN
FDIPTGSEQPWGKASANVPSATQFTVACDIRDQKVYYRTMYNSNIRCIDLKTINFDNVKYQADPLDETKE
QPVEMKVIK

>WP_005805240.1 MULTISPECIES: choloylglycine hydrolase family protein [Bacteroidales]
MNSKQSLILLATIGLQSQAPMDACTGITLKSGDGTVVTARTIEWAESVMNTMYVVVPRHQELQSLTPSGM
DGMKFTTKYGFIGLSVEQKEFMVEGVNEKGLSAGLFYFPNYGKYPPYDPSQKERSLADFQLVSYVLGECG
NVNEVKEKLQNIRVTNIDPRSSTVHWRFTEPSGRQIVLEIVDEIMHFYENPLGVLTNSPGLEWHWTNLNN
YINLQPGTPPEHNYGPLQMKSFGHGAGLLGLPGDFTPPSRFVRATFFQLTAPQQASAQESIFQAFHILNN
FDIPTGTEQPWGKASADVPSATQFTVATDTQNCIIYYRTMYNSNIRCIDLKTIDFKNIRYYSMPLDNVKR
QPVELINIR

>WP_005821696.1 linear amide C-N hydrolase [Bacteroides fragilis]
MRKKIMMAALVTIAVNLIWGGQPAKACTRAVYIGPDNMVITGRTMDWKEDIQSNLYLFPRGIKRAGYDKG
NTVEWTSKYGSIVATGYDIGTCDGMNEKGLVASLLFLPESVYTRPNDTRPVMGISIWTQYVLDNFATVRE
AVEELSKQTFRIDAPNMPNGSASTLHMAITDETGNSAILEYINGDLIIHEGKEYQVMTNSPRYDLQLAVN
DYWKEVGGLNMLPGTNRSSDRFVRASFYIHAIPQTSDANIAVPSVLSVMRNVSVPFGITTPDKPYISSTR
WRSVSDQKNRVYYFESTLTPNLFWVDLNRVDFSPSANIRKLSLTHGEIYTGDAVKDFKDSKSFTFMFELP

>WP_005825365.1 MULTISPECIES: linear amide C-N hydrolase [Bacteroides]
MNKPIKTIAVALAAIASMSVQQTEACTRATYIGPDNTVITGRTMDWKEDLMSNIYVFPRGMQRAGYNKGN
TVNWTSKYGSVIAAGYDIGTCDGMNEKGLVASLLFLPESVYHRPGDNRPIMGISIWTQYVLDNFATVREA
VDELKKESFRIDAPDLPNGAASTLHLAITDETGNTAVLEYIDGNLEIHEGKQYQVMTNSPKYELQLAIND
YWKEVGGLNMLPGTNRSSDRFVRASFYINAIPQTADAKIAVPSVLSVMRNVSVPFGITTPDKPHISSTRW
RSVSDQKNKVYYFESTLTPNLFWLDLKKIDFSPNAGIKKLSLTNGEIYAGDAIKDLKDSKGFVFLFQTPV
M

>WP_005829400.1 MULTISPECIES: choloylglycine hydrolase family protein [Bacteroides]
MAKRIPILLAAMTALTFAPQTAEACTGITLTAKDNAHVVARTIEWGGSELNSQYVIVPRGYSQQSLTPGG
SLSGMEFTSRYGYVGLAVEQKEFVAEGLNEAGLSAGLFYFPGYGKYEEYDPTRKASSIADLQLVSWLLGS
FSTVDEVKEAIENVTVIAIDPRASTVHWRIADKTGRQLVLEFIDGQPRFYENKLGVLTNSPGFDWQMTNL
NNYVNLYPGSAESKSLGNVTIAPFGSGSGFLGIPGDVTPPSRFIRAAFYQTSTPPQNTAQETVLQCFQIL
NNFDIPVGIEFPLGQVPANIPSATQWTSATDMTNGIIYYRTMYNSTIRSIDLRQIDFGRIEYHAAPLDKV
KRQPIAPVKIE

>WP_005836659.1 MULTISPECIES: choloylglycine hydrolase family protein [Bacteroides]
MAKRIPILLAAMTALTFAPQTAEACTGITLTAKDNAHVVARTIEWGGSELNSQYVIVPRGYSQQSLTPGG
SLSGMEFTSRYGYVGLAVEQKEFVAEGLNEAGLSAGLFYFPGYGKYEEYAPTRKASSIADLQLVSWLLGS
FSTVDEVKEAIENVTVIAIDPRASTVHWRIADKTGRQLVLEFIDGQPRFYENKLGVLTNSPGFDWQMTNL
NNYVNLYPGSAESKSLGNVTIAPFGSGSGFLGIPGDVTPPSRFIRAAFYQTSTPPQNTAQETVLQCFQIL
NNFDIPVGIEFPLGQVPANIPSATQWTSATDMTNGIIYYRTMYNSTIRSIDLRQIDFGRIEYHAAPLDKV
KRQPIVPVKIE

>WP_005837598.1 linear amide C-N hydrolase [Bacteroides uniformis]
MNKPIKTITVALAAIAAISVQQTEACTRATYIGPDNTVITGRTMDWKEDLMSNIYVFPRGMQRAGYNKGN
TVNWTSKYGSVIAAGYDIGTCDGMNEKGLVASLLFLPESVYHRPGDNRPIMGISIWTQYVLDNFATVREA
VDELKKESFRIDAPDLPNGAASTLHLAITDETGNTAVLEYIDGNLEIHEGKQYQVMTNSPKYELQLAIND
YWKEVGGLNMLPGTNRSSDRFVRASFYINAIPQTADAKIAVPSVLSVMRNVSVPFGITTPDKPHISSTRW
RSVSDQKNKVYYFESTLTPNLFWLDLKKIDFSPNAGIKKLSLTNGEIYAGDAIKDLKDSKGFVFLFQTPV
M

>WP_005843784.1 MULTISPECIES: choloylglycine hydrolase family protein [Bacteroidales]
MVMKKILIALALLLTGIASGSACTGISFLAEDGGYVQARTIEWGNSYLPSEYVIVPRGQDLVSYTPTGVN
GLRFRAKYGLVGLAIIQKEFVAEGLNEVGLSAGLFYFPHYGKYEEYDEAQNAITLSDLQVVNWMLSQFAT
IDEVREAIEGVKVVSLDKPGKSSTVHWRIGDAKGNQMVLEFVGGVPYFYENKVGVLTNSPDFPWQVINLN
NYVNLYPGAVTPQQWGGVTIFPFGAGAGFHGIPGDVTPPSRFVRVAFYKATAPVCPTAYDAILQSFHILN
NFDIPIGIEYALGKAPDIPSATQWTSAIDLTNRKVYYKTAYNNNIRCISMKKIDFDKVKYQSYPLDKELK
QPIEEIIVK

>WP_005848086.1 MULTISPECIES: choloylglycine hydrolase family protein [Bacteroidales]
MVMKKILIALALLLTGIASGSACTGISFLAEDGGYVQARTIEWGDSYLPSEYVIVPRGQDLVSYTPTGVN
GLRFRAKYGLVGLAIIQKEFVAEGLNEVGLSAGLFYFPHYGKYEEYDEAQNAITLSDLQVVNWMLSQFAT
IDEVREAIEGVKVVSLDKPGKSSTVHWRIGDAKGNQMVLEFVGGVPYFYENKVGVLTNSPDFPWQVTNLN
NYVNLYPGAVTPQQWGGVTIFPFGAGAGFHGIPGDVTPPSRFVRVAFYKATAPVCPTAYDAILQSFHILN
NFDIPIGIEYALGKAPDIPSATQWTSAIDLTNRKVYYKTAYNNNIRCISMKKIDFDKVKYQSYPLDKELK
QPVEEIIVK

>WP_005851448.1 linear amide C-N hydrolase [Phocaeicola vulgatus]
MKLKKGSIALLTLAGMFYMSVQKADACTRAVYIGPDHMVVTGRTMDWKEDIMSNIYVFPRGIQRAGYNKE
NAVKWTSKYGSVIATGYDIGTCDGMNEKGLVASLLFLPESVFDRPGDTRPVMGISIWTQYVLDNFATVHE
AVEELKKESFRIDAPHMPNGSASTLHLAITDETGNTAVLEYLDGNLSIHEGKEFQVMTNSPRYDYQLAIN
DYWKEVGGLQMLPGTNRSSDRFVRASFYIHAIPQTPDAKIAVPSVLSVMRNVSVPFGITTPDKPHISSTR
WRSVSDQKNKIYYFESVMTPNLFWLDLKKIDFSPKAGIKKLTLTNGKIYAGDAVKDLKDSDSFVFLFQTP
VM

>WP_005855840.1 MULTISPECIES: choloylglycine hydrolase family protein [Parabacteroides]
MRHFFILFAIAGLLINPSAAEACTGITLKSKDSTTIVARTIEWGGSNLNSQYVVVPRGYTERSYTPNGVD
GMTFTARYGYVGLAVEQKEFIAEGLNEVGLSAGLFYFPKYGEYEKYNAAVRDKSISDLQLVSWLLGECSN
VEEVKEAVKKVHVINIDPRASTVHWRFAEPSGRQLVLEIIKGELHFYENTLGVLTNSPSFEWHLTNLNNY
VNLFPGTAPNQQLGNIELSSFGAGSGFLGIPGDVTPPSRFVRAAFYQASAPQQETALETVFQCFQILNNF
DIPVGIEFPLGQVPCDIPSATQWTSVTDMRNHVIYYRTMYNSVIRNIDLRSIDFSTVRYRAVSMDGTKRQ
AVETIKIE

>WP_005857563.1 MULTISPECIES: linear amide C-N hydrolase [Bacteroidales]
MCTRVVYSGTNGMVATGRTMDWKTDMHSNLWVFPRGMERNGETGKDSLKWKSKYGSIITSAFEIASTDGM
NEKGLVANLLWLPEAQYPARDKNKPGLAITIWVQYMLDNFATVEEAVSFINEDTFQVVSDKMPDGSRLAT
LHLSISDATGDCAIFEYIGGKLTVYHSKEYKVMTNSPTYNKQLALCEYWKSIGGLSFLPGTNRASDRFAR
ASFYIDAVLKTDDEKIAIACVFSVIRNASVPYGISTPESPEISTTQWRTVSESKNLIYFFESSLTPNTFW
VRLRDMDLSEGAPVLKLSIANGETYHGNTSKDFKPAQPFKFMGVKDLI

>WP_005862000.1 MULTISPECIES: linear amide C-N hydrolase [Parabacteroides]
MKSKNLTLASLFAGLFMFMNPMGSEACTRAVYLGPDDMVVTGRTMDWKEDPQSNLYLFPRGVQRRGAISD
NTIQWTSKYGSVVTAGYDIGTCDGMNEKGLVANLLFLTESSYFRPDDNRPVMGLSIWTQYVLDNFATVDE
AVAELSKEVFRIDDPDLPNGAKSTLHLSISDASGNSAIFEYLNGNLVIHEGRECQVMTNSPTYDKQLTLN
DYWQQIGGLVMLPGTNRASDRFVRASFYIHAIPQTSNFREAVAGVFSVMRNVSVPLGITTPDQPNISSTR
WRTVADQKNKVYYFESTLSPDIFWVDFKSLDFKAGTPIKKLTLTNGEIYAGNTAKDFKDSKPLPFLFGI

>WP_005866090.1 MULTISPECIES: linear amide C-N hydrolase [Parabacteroides]
MKSKNLTLASLFAGLLMFMNPTGSEACTRAVYLGPDNMVVTGRTMDWKEDPQSNLYLFPRGVQRRGAISD
NTIQWTSKYGSVVTAGYDIGTCDGMNEKGLVANLLFLTESSYFRPDDNRPVMGLSIWTQYVLDNFATVDE
AVAELSKEVFRIDDPDLPNGAKSTLHLSISDASGNSAIFEYLNGNLVIHEGRECQVMTNSPTYDKQLTLN
DYWQQIGGLVMLPGTNRASDRFVRASFYIHAIPQTSNFREAVAGVFSVMRNVSVPLGITTPDQPNISSTR
WRTVADQKNKVYYFESTLSPDIFWVDFKSLDFKAGTPIKKLTLTDGEIYAGNTAKDFKDSKPLPFLFGI

>WP_005868000.1 MULTISPECIES: choloylglycine hydrolase family protein [Parabacteroides]
MRYFFILFAIAGLLINPSAAEACTGITLKSKDSTTIVARTIEWGGSNLNSQYVVVPRGYTERSYTPDGVD
GMTFTARYGYVGLAVEQKEFIAEGLNEVGLSAGLFYFPKYGEYEKYNAAVRDKSISDLQLVSWLLGECSN
VEEVKEAVKKVHVINIDPRASTVHWRFAEPSGRQLVLEIIKGELHFYENTLGVLTNSPSFEWHLTNLNNY
VNLFPGTAPNQQLGNIELSSFGAGSGFLGIPGDVTPPSRFVRAAFYQASAPQQETALETVFQCFQILNNF
DIPVGIEFPLGQVPCDIPSATQWTSVTDMRNHVIYYRTMYNSVIRNIDLRSIDFSTVRYRAVSMDGTKRQ
AVETIKIE

>WP_005881496.1 linear amide C-N hydrolase [Oxalobacter formigenes]
MICKKKISALALGLMTMFGISLSSQPVLACTRILYVGEQNMVATGRNMDWKEDMKSDLWIFPRGMVRNGL
AGSASLNWESRYGSVITSGYGAGSTDGMNEKGLVANLLFLVETDYGKPSKNEKVLALSLWLQYFLDNYAT
VSEAVAAQQKNPLHLVYSKIIPNGSEPRLHLSVSDSTGDSAIFEYVDGKLNIYHGREYKVLTNSPVYNQQ
LAINNYWKEIGGFVFLPGTNKSSDRFARASFYLDAIPKKEDPNYISGVPGRSYDYQAVAQVMSISRAVSV
PLGISIPDKPNLSSTIWRTISDQKNRIYYFDSATRPNVIWVAFDKVDFRKGAPVKKLDLQNNQIYSGEVS
SYFNESKPLMFMDAL

>WP_005884757.1 choloylglycine hydrolase family protein [Fusobacterium mortiferum]
MKKIFKLTLSLFLILSSLALACTGITIKTLDNKIVQGRTIEYGESNLNSKLVVSPRGKEYQSLTPDGKLA
GYKWKGKYGYVGASLITDMFIGEGINEVGLNAGLFYFPHYGSLTKYNKKISKKSIVDMQVVSWILSNFAT
VDEVKEGLKKIKVVNIGYDEKGNPLPTAHWRVADSKGGNIVIEIVNNGEVKIHDNKIGVLTNSPDYQWHV
KNLNNYINLYAGNAKNFNVNGQEFFSFGAGTGAMGLPGDITPPSRFVRAFYFLNTMKPAETSKEAINEAF
HILNNFDLPIGVEYPAEHKSYIPKDLPSATQWTAISSLNDREFYYKTMYNSQIRKVDLKKIDFSTVKYTV
LPLDEKPEENIQEITF

>WP_005919947.1 linear amide C-N hydrolase [Pediococcus acidilactici]
MCTSIELTAENGAKFWGRTMDLAMTMFGEDGGAESVITTIPAEAKIASQLTDWTAKYATMGVGVKGTPIL
FDGINEAGLAGDLQVLFESTADSLENLKQRGLTPLMNTEFVTYVLTHFKSVAEIREHYQELGLADQATQV
NGQGFTFPLHYNFVDESGDGVVLEPVENGAFKLYDSVGVVTNSPEYSWHTTNLRNYLGLTDVDVKDPRNY
KNGVTLPPIEGGTGYGMAGLPGSYTSPARFVRSFTIANAMDDFAADRGIAQLYAAFRPVIIPEGIERKTA
DAPISDYTRYWSGYDLRKRAVYVQTGLGLAFTKQTLNADAQEISYTTIDRGDYVHEV

>WP_005931912.1 choloylglycine hydrolase family protein [Bacteroides salyersiae]
MKTKLSIVLVAIAGQFIYSLPTKACTGITLKSKGETTIVARTIEWGGSNLNSQYVIVPRGHTEQSYTPDG
MNGMTFTSRYGYVGFAVEQKDFVAEGLNEAGLSAGLFYFPNYGKYQDYDFTEKEKSISDLQLVSWILGKC
KTVDEVKEAVKKVRIINIDPRASTVHWRFTDTSGHQLVLEIINRVPEFYENKLGVLTNSPGFEWQLTNLN
NYVNLFPGTAPVQHLGNIELSSFGAGSGFLGIPGDVTPPSRFVRAAFYQTSAPQQDTPLKTVLQCFQILN
NFDIPIGIEFKPGEVPCDIPSATQWTSATDMTNRIIYFRTMYNSAIRSIDLNTIDFTKVHYQAKPMDIVK
QQPVETIKIK

>WP_005933468.1 linear amide C-N hydrolase [Bacteroides salyersiae]
MKKSKKGMAALMALAAAFLMFAQKSEACTRAVYLGPDNMVITGRTMDWKEDIMSNLYLFPRGVKRVSYDK
GEVVNWTSKYGSIVASAYDLGICDGMNEKGLVASLLFLPESIYTRPNDARPVMGIGIWTQYVLDNFATVS
EAVAELKKETFRIDAPHLPNGAASTLHMAITDETGNTAVLEYIDGNLIIHEGKQYQVMTNSPRYDLQLAV
NDYWKEVGGLQMLPGTNRSSDRFVRASFYVHAIPQTADPKIAVPSVLSIMRNVSVPFGISTPDKPYISST
RWRSVSDQKDRVYYFESTLTPNLFWIDLKKVDFSPKVGVKKLTLTNGEIYAGEANKDFKESKGFNFLFRL
P

>WP_005937138.1 MULTISPECIES: linear amide C-N hydrolase [Bacteroidales]
MRTKNIALIALTIMLSIHIQRIEACTRAVYIGPDNLIVTGRTMDWKEDIMSNLYVFPRGIQRAGYNKGET
VTWTSKYGSVIATGYDIGTCDGMNEKGLVASLLFLPESVYKRLGDKRPVMGISIWTQYVLDNFATVREAV
DELKKEIFRIDAPQMPNGSASTLHLAITDNTGNTAVLEYLDGKLEIHEGKEYQVMTNSPKYSSQLAINDY
WKEIGGLQMLPGTNRSSDRFVRASFYIHAIPQTPDARIAVPSVLSVMRNVSVPFGITTPGKPHISSTRWR
SVCDQKNKVYYFDNVLTPNLFWLDLKEIDFSPKAKIKKLSLTHGEIYAGNAVKDLKDSKSFVFLFQTPTL

>WP_005939081.1 choloylglycine hydrolase family protein [Phocaeicola massiliensis]
MKKILIGALLLTGCALPVMACTGISVTAKDGGYVQARTIEWGDSYLPSQYVVIPCGHEMISYTPKGMNGA
KFRARYGVVGLSIVLKDFVVEGLNEAGLSAGLFYFPHYGNYPVYDAKQNTRTVADLQLVAWMLSQFSTIE
EIKAAMQDIRVVSVDTTGASSTVHWRIGDANGRQVVLEFVDGVPCFYENEIGVLTNSPGFPWQMTNLNNY
VNLYPGGAEAHQLGGVTIFPFGAGSGFQGIPGDVTPPSRFVRAAFYKATAPQCATAYDAVLQSFHILNNF
DIPIGIEHAAGHAPMIPSATQWTSAIDLTNRKVYYRTAYNSNIRCIDMKQIDFSKVKYQAFPLDKELVQP
IEEIIVK

>WP_005945973.1 choloylglycine hydrolase family protein [Blautia hydrogenotrophica]
MRDREDIRMCTAIVFTGKKGEAFFGRTMDFSYPLHPQLFAVSAGYQWKGSLGQKMSSEIGFLAIGQEFEN
LRILVDGVNEKGVAGAALYFAGYADFEKTAPKDGKKTIRGSLDVLPDILGNCSCLEEVEDRARKLAIVGA
ADPVTGMVAPLHWMFTDRTGRSLVMEKTVWGLDLYENPVGVLANSPDFPWQLTNLRNYTGVTSTQKEEAE
WDFLKLVPFGQGAGTFSLPGGYTSPARFVRTVFLKTHVKIPDSRQKIVPECFHIMESVSIPKGTVMTARG
TADYTQYTAFMDLQSGDYYVKTYDNYQLLKVRMCEHLPKDGTYQKLGDLEIPMEYASM

>WP_005949488.1 choloylglycine hydrolase family protein [Fusobacterium varium]
MKISIMILGIIFMLISTFSYACTGITIKTSDNKMIQARTIEYGEGDLNSKIVISPREKDFQSLTPDGKIK
GHKWKAKYGFVGIAIISDLFIGEGINEAGLNAGLFYFPHYGSLTKYNEKISKESVTDMQLVTWMLSNFST
VKEVKEGLKKIKVINIGNDENGLPLPTAHWRIADASGENIVLEIINNGEIKIYDNEIGVLTNSPDYEWHL
KNLNNYINLYSGNAKNYTMNNHKIFSFGAGTGALGLPGDITPPSRFIRAFYYLNTMKSSDTAQEGIQGAF
HILNNFDIPIGTEYPSEHKENIPKNLLSATQWTSVCNITDKEFYYKTMYNSQIRKIDLKKIDFTNIKYQV
LPLDKNFEENILEINIK

>WP_005951715.1 choloylglycine hydrolase family protein [Blautia hydrogenotrophica]
MERKGCTVKKKAAIGDWAAGCSAFSWETEDQRHLWGRNFDFNRIADGSNVTYIPRGRDFYTFGTELEDSL
DRDTRQTTDYAAVGVGVLLFPSTPVLYEGINEKGLMGGQLYYREFACFPQEKEDGRLPLQPPFAVTYFLT
KCATVQEVIERLQEVTLVGQPLLGTVPTIHWTFSDQTGETIIIEPDQDGVHVYRDTGGVMTNSPGYPWHR
LNLLNYVHIRDLDYDERKLGGISLNQCFSGSGALGLPGDWSSPSRFVRLSCLKHYAVKGKTEKEGVAYMF
RLFQSVAFPYGMVKVTENGVLTEYDREVTPYDYTVYTSVMCAESLRFYWTTYRNSRIQYVDLRTLLSQDS
CLQFELNKEEDFLCLTAQGEY

>WP_005979460.1 choloylglycine hydrolase family protein [Fusobacterium ulcerans]
MKISIILIGIVFMLTSAISYACTGISIKTNDNKMVQARTIEYGEGNLNSKIIISPRGKEFQSLTPHGELK
GHKWKAKYGFAGIAIISDMFIGEGINEAGLNAGLFYFPHYGSLTKYSDKISKESVTDMQLVTWILSNFSN
VKEVKEGLKKIKVVNIGYDENGEPFPTAHWRIADASGENIVLEIINNGEIKIYNNEVGVLTNSPDYDWHL
KNLNNYINLYSGNAKNYTMNNHKIFSFGAGTGALGLPGDITPPSRFIRAFYYLNTMKPANTSQEGIQEAF
HILNNFDIPIGAEYPPEHKKDIPDNLLTVTQWTSVCSLNDKEFYYKTMYNSQIRKIDLKKIDFSRINYQV
LPMDQSFEEGVLEIDVK

>WP_006020352.1 linear amide C-N hydrolase [Afipia broomeae]
MMARKSSLWRDATAALIAAVFGVSSVANACTRLVYLGHGDDVITARSMDWKVDVQTNLWIFPRGMKRSGE
AGPNSIKWTSKYGSVIASGYEISTTDGMNERGLMANVLWLVESQYPKFDQTKPGLTIAAWAQYALDNFAT
VAEAVETLRQEPFTIVTDTVPGQDRLATLHLSLSDASGDSAIIEYIGGKQVIHHGREYQVMTNSPTFDQQ
LALNAYWKEIGGTVFLPGTNRASDRFARASFYVNAIPKSEDPVVALASVFSVIRNTSVPFGITTPDQPNI
SSTRWRTVADHKRKLYFFESALTPNTFWVDLKTIDFSTETGKVKRLDLGPNQTNVFAGETSKEFIVAEPF
KFLGL

>WP_006058171.1 linear amide C-N hydrolase [Holdemania filiformis]
MNNLNLVGTPREIGFQYGKYFAEQGVNLSSMLPSGTKERKEYSESVKFLYKSDYPAILEEIEGVAQGNGC
DAEALTQFLLSMYVYTAMNFCTCITGLDHRGHLLLGRNSDFLTAMQTMYSHCVIKPTSGYAFTGNTTAFV
EMEDGMNEKGFAVGLTFIYSAQKHSGLNAGMIVRILLEHCASVDEAIAMLKKMKIGSSQVLTMADCTGNK
AVVECSAQHIEIIQSHPILYAVNQFVSDVMKPYNPRNIDDMESGLRLKTCQKAFQHQNVLSMEYLKYVLM
GKQGFLCQYDRKRGGDTVWSVIYDLNDEKIQFCDGNPSREAYETIKIDF

>WP_006061329.1 linear amide C-N hydrolase [Holdemania filiformis]
MKKTLKRVMIGLLAAVVLLAAGLGWMFRKEIQTLNSIQKVDDYGMYQIEYSADYGLDQLVASGGASSDSE
LVSYVAGNLLKGLPLKFNIPDFGCSTFQAQNEEGDWLFGRNYDLNYVPSMIVKSNPDHGYASIAVANISV
LGYNEEKQPDSFLSSIMSLAAPYVMMDGLNEMGFSIGVLLIRGMEPTNQETDKLDLTTTSAMRWLLDKAA
TVEEAVGMLENMDMHASANASYHFQMADAQGDSAVIEYVDNQLRVIRKEDGEFQMLTNFLISEDVYGFGK
GQDRYTILADTLQENNGILSEKNAMSLLEAVSQNKVNEETGTLTATQWSVVYNNTQKTAKIVAGGQFGHV
IEVSLGQ

>WP_006191669.1 linear amide C-N hydrolase [Staphylococcus aureus]
MCTGFTIQTLNNQVLLGRTMDYDYPLDGSPAVTPRNYRWTSRTGTTGQTQYGFIGTGTDMEGFIYGDGVN
EHGVAISTQYFRGYSSYGSTHKADAMNITQNEIVTWILGYTTSIEDMKQQASQIHVVAVYLNDIGEVPPL
HYHVSDATGHSVEVSFKEGEVVIKDNPIGVLTNHPDLDWHYSNLRQYINISPYPATANLLEGVTIEPLGN
EAGTFGLPGGFTSTERFVRMAFMKANIAQNNDKEMDLMNAFYLLDAVNIPIGIVRPHDADNHYTMYQTVI
NLTTRTLYIKYYGSNELVALKLTDDLINRKDMTIFKPEKHITIRKLNDNQ

>WP_006234883.1 linear amide C-N hydrolase [Collinsella aerofaciens]
MKPRNIAIACGVAGVAVSLAAATGIVYHKQIKSAASLKRLTGYADGYDLYAIDIAYDYDLNRIIAAGVRD
DQAYIDAVVAQVLPGVPVHVQAPQFACSAFVAVDAEGRVRTGRNYDFKDDTSALLVRNHPRGGYASIGFA
ALNNLGDNTPLDSVAGRAAALMGPFGQLDGVNECGVSIAVLTLDSKPCDQDAQRPVINTSLAIRLVLDRA
ATTQEAVDLLSAYDMHAMAGRDYHFFINDAAGDARVVEWDPRDPDRAFKATPVRQVTNFYACYGDEVLPN
QKNGELGHGKERAIAIADVLDAHVGAQDEAVAWKALRAAAQEPNPKDITSNTQWSVVFDNTEPAAAITLR
RHWGDVDAFAL

>WP_006294150.1 choloylglycine hydrolase family protein [Bifidobacterium gallicum]
MCTGVRFTDADGNLYFGRNLDWTVDYGEKVTMTPAGFTYQTKFGAPDGKRAVLGMGITCDGIPLYFDCAN
ENGLAVGGLNFPGYAQYEEGPVDGKTNVAAYEFPFWIARNFDTVDEAEAALKDVAIVGVPVSDEYPVSML
HWIIADKDRSIIVEYMADGLHLYHNPVDVLTNQPTFGYHLENLRNYMGAKPEFPATETWDKLELTPWGSG
TSMFGLPGDYSSPSRFVRAAYANAHYPDMKGEKDNVQRLLKTLQNSAFILGGAEVAGGQFEKTIYSSCYS
ALTNTYYYNTYEDYTVKAHALSDFDLTSDQIQQAA

>WP_006439501.1 choloylglycine hydrolase family protein [Peptacetobacter hiranonis]
MCTAITYKTKAHYFGRNFDYDISYGEKVVVTPRNFQFKFRKEGNLKTHYAFIGVAAVIENYPLYYDATNE
KGLSIAGLNFPKNAFYNEFIEGKINISPFELIPWLLGSFVTVEEARESLENLNLVNINFNEQLPLSPLHW
MISDKNECIVVESVKDGLKIYDNPIGVMTNSPTFDYQMFNLNNYHNISTKDPKNLFSEKVDMDIYSRGMG
GIGMPGDLSSMSRFVKAAFTKLNSIAGHSEDESVSQFFHILGSVEQQNGLCDLGNGKYEKTIYSSCCNID
EGIYYYKTYNNSQINAVDMNKENLDSSNLCVYPLINEQNINLVN

>WP_006499363.1 choloylglycine hydrolase family protein [Lactobacillus mucosae]
MCTAATYTAGDHYFGRNLDLELSYGEKVTITPRNFPLTFRKMPTLEHHYALIGMATTVDNYPLYFDATNE
KGLSMAGLNYPGNADYKPYAEGKDNVSPFEFVSWILGQCATLAEAKVLLDKINLVKIDFSEQLPLSPLHW
LMAETASEKTLTIECDRDGLHVYDNPVGVLTNNPQFDKQLFNLNNYQFLSPQQPENKFSQDLELDNYSRG
LGTRGLPGGMDSMSRFVKVAFTKLNAPKGETENENVGNFFHILHSVEQQKNLDGVENNQFEFTIYSSCVN
ADRGIYYYTTYDNNQINAVDMHKVDLDGRELIDYDLANEQNINWQN

>WP_006500973.1 linear amide C-N hydrolase [Lactobacillus mucosae]
MCTAISFTTRQRHRFVGRTMDFPTRSTPWQLGYLPIDYQWQSLPECDSFANDYAILGGMRKINHHYLIGD
GLNSAGLWAAELYFPGPQVYYDHPQSHHLNLSPQDLIGWLLGTHASVAEIAAELDSVALNGVIWHDHDIV
HPFHWLLSDATGTYLIEPTQLDLKIQPIQLGVLTNSPCYAKQHQKLTDYLGIDQAASDAEIIMAIRDSKT
PPPLKRTPTSRFINASLNLWQTSPIEDQKAIKQGNELLKQVVLDQLAGHEVYTHYLEMVDVQTQTSYFYD
LTAQQRLKQRLPDLMVRFDQPYLFES

>WP_006504629.1 choloylglycine hydrolase family protein [Catenibacterium mitsuokai]
MCTAACFKDKDCYFGRNLDYEFSYGEQIVVTPRYFKYGFRFALEPDNKYALIGMAHVSDGYPLYYDAMNE
KGLGMAGLNFVGNAYFNPVVKGKTNVCSFEFIPWILCQCETVDEAIKLINEMNLCDTPFSASFPPASLHY
MISDSNKTITVEVMKDGVHIYDNPVGVLTNNPPFDKQMFNLNNYMYLSTKQPENTFSQDVNLSTYSRGMG
GLGLPGDLSSASRFVRVAFTNMNVTKGLNEKENVSQFFHILGSVEQQKGLCEVSEGKYEYTIYTSCCNLN
KGIYYYSTYHGHTIKAVDMHKTDLDNKDLTCYPMIDEEVFFQQN

>WP_006537053.1 MULTISPECIES: linear amide C-N hydrolase [Proteus]
MSDDTINAHAFACTTLAIKDKKNRIYHGRTMEFSVDKPASIFAYYPKAHTFQQNAPDGTPGLKYAVKYPF
IAITAPINLEGTKDVLEGVNTEGLSFSLNMLPDSKLDDLSPENYATSVPIAAIGEWALAQYATVEELKQN
IPKTAFWSQKLLLLHNLPSPFHYAFYDKTGDCIVVEVSEGKLHIYDNPTYCMTNGPLFPWHLTNLNNYTH
LSNINISTSTLGHIKVRQPDSGIALATLPSSDTSVDRFIRAVYYTTYYHQVFDQDTQLVELAHIMNRFDR
PKNSTIDPLLGHNTLKALHTSEFSVWTTLTDLERGILLFRGYNDLNFQKFTLESFKNEVEPIFIKVNLGS
TL

>WP_006639692.1 MULTISPECIES: choloylglycine hydrolase family protein [Bacillus subtilis group]
MCTSLTLTTADQMQVLARTMDFAFQLDGEVLLHPRMFQWTSEADGKEHKAPYAFIGMGRRFKNALFADGV
NEKGLSCAALYFPGYAVYETEAKEDRKNIAPHEFVTWVLSSCRNLDDVKDAVSSLAIVEREVKLLGTVTP
LHWILADRSGKSIVVEPVEDGIQVHDNPVGVMTNSPDFPWHLTNLRNYIGLRPGQFTAKKLGELTLSAFG
EGSGLAGLPGDFTPPSRFVRAAYLKEHIKPVSGETEGVAAAFHILSNMNIPKGIVITEQGEDDYTQYTAA
MCNHTGTYYYHHYQNRQIQKVCLFHEDLDQPELKSFPARAEEAIHSLQL

>WP_006661130.1 linear amide C-N hydrolase [Providencia alcalifaciens]
MRFVKKSIVTLLTIAAIYVPAMVSQACTRVVYLGEDQQIMTGRTMDWKYDIGTNLWIFPRGMERNGVAGP
QSLKWKSKYGSVIASGYDISTTDGINEKGLVANLLWLAESKYPELDNKKPALSISLWAQYMLDNYATVEE
AVAALEKTPLIVATDKVPGQNRLATLHLSLSDASGDSAIIEYIDGKQVIHHSRKYQVMTNSPTYDKQLAM
QEYWQGIGGTVMLPGTNRSADRFARAQFYINAIPQKTTPNKAVASVFGVIRNVSVPYGLSSEQSPEISST
RWRTLVDHKRQLYFFESALTPNIFWTDLKKIDFSSDTGKVKKLELGEEQSHIYSGDATAQYVDAKPFEFL
GLSAAQLGY

>WP_006677791.1 choloylglycine hydrolase [Paenibacillus dendritiformis]
MQEKTGYFAHLEGTSREVGRQQGQFAAEHPAWMPMLVLPEPLPEARLRETMRLLDDYCPGINDELLGAAE
QLGVEPGRMVYYAGTDIQAGCSHCAVLPGKTADGRTYVLRNYDLSPELADMRLCDTAIHGRYRHIGFSTV
LFGRTEGMNEHGLCVTFSACGQPVGNMEGMRAAKVSGLQFWAVVRTVLERCRTAAEAVAAIREMPIASNM
NLIIADASGHAALLETFDGEIAVKEADGTAESYVTATNHPLFPEVARLEPRRLHHSVVRHELLNEALGGS
APVGKDELRGLVQQEYPHGLTVHNYRQWFGTLYSMLFDLNERTLDVCFGSPLQNPWYTVRIGEPFPQEQV
KVRMQHRDPEPGFWQLV

>WP_006723272.1 linear amide C-N hydrolase [Collinsella intestinalis]
MSNSNDGTGRALNIVKRIALGVAGFIAVACLVGGVVVFTLFGNELKTLDSIKKIDEYPLYTMDYAGDYGI
DEFLEQGGASNDAELIDFVVDRLLKGLPIEIELPNLACSTFNAETPSGDAIFGRNFDLEFSPGMMVRTNP
EDGYASLSMVNLAFIGYGEDKLPDDLASSIVSLAAPFAPLDGVNEKGLAVGVLLIDTEATDQRTDRVDIT
TTTAIRMMLDRCATVDEAVALLGKYDMHASGGRSYHFQIADASGKTVVVEYIGDEMNVLEPGDPTTAGVP
AEGKTYMAATNFLLTPGEYDFGGGEDRYATVMGALEAADGVMDASQAMDTLQSVSREVKIKDNGEVFQTQ
WSVVYNLDRGTAKICMGGKYDEVHELSIA

>WP_006771234.1 choloylglycine hydrolase family protein [Hungatella hathewayi]
MCTAITVQTPQREVYFGRTMDFSYQLEPELYFIPKGYEWKNLLNTHKIRNQYSFMGIGQDISRIIFADGV
NEMGFAAAMLYFPGYAVYDPIASPDSRGLSITALEVVSFLLGMCHSADHAASLLRSVRIVGAEDSVTHSI
APLHWIMADQSGKCLVAEKTADGLHIMENPIGVLANSPDLPWHLTNLRNYMNVTPDQPPEREWDSVKLTP
FGQGGGTFGLPGDYTSPSRFVRTAWLKSHTPIPADRQAAVNTCFHIMNSVTIPKGAVMTSRGTPSYTQYT
AFIDLSAKEYFFKTYDNSRITSAKLPSASGGDLKALPLVSLNKPTQFDRLEV

>WP_006773493.1 choloylglycine hydrolase [Hungatella hathewayi]
MKTITARTLELSGTSYEIGQALGRMAASNPRMKKFYTAGYENFGENEVQEAEKMFNEWCPGLNEELAGFA
GELAVPIKSVVYYAMTYLRPSCSHLALLPSKTTGGHPLIARNYEFNDELEDFQLIRTSVKGRYTHMGTSV
LSFGREDGFNEHGLAVTMSSCGFPVGADHCMRRPALKGLQYWAVIRSILENCRDTREALLFLKGMPIAYN
INLILLDRSGNGALVETLDGSMAVRMLNETSPVPYTHATNHAVIRELASREPEAMVHSLKRYEYIKNVAD
HSETLTVNQLKDMLLSPYPDGLCCHCYKDFFGTTKSMIIDPADGIIDLCWGGRAENGWHAYRISEPLPTR
EHDVTITCEPAAPTMFRFDPNPFA

>WP_006783877.1 choloylglycine hydrolase family protein [Turicibacter sanguinis]
MCTALSLTAKDGSHLFGRNMDIEYSFNQSILLTPRRFDYKNRATGEMNQTKYAIIGMGTIIDEHPCYAEL
FNEKGLAAAGLNFPNYAHWDEKAIEGKTNIPPYDLVLWVTSNFETVKEVKEALKDVVLVDVPVNEQTPIA
PLHWMICDKTGESIVVEKTVNGLSVMDNKVGVLTNAPTFDWHLTNLTQYMGLTSTQPKDITLGEQELHPL
GQGLGAFSLPGDYSSPSRFVKAAFLRNNIDYANVNYSGISEFFHILNGVAMVRGSVVTPQHLNDITLYTS
CMDQERGIYYYNTYTNHTISSINMHNEDLDAKEIKSFKFNDEFAVNLQN

>WP_006784170.1 choloylglycine hydrolase family protein [Turicibacter sanguinis]
MSSKLMFYFNRKMGLKNMCTGLSLVTKDNKHLFGRNLDVPATYGQAVHIVPRNYDWFNIVSDETYTSKYA
CIGMGIVVDRLPLLFDAVNEKGLAGAGLNFTHFAKFNEKAVDGKTNISGSTFLYWALSNFSNLDELKEAL
KQLIITNIPVKEGLPVAGLHWMFTDLSGKSIVIEYMEDGMHVYDNPVGALTNDPTFPWHLTNLCQYVTLD
TKTPAPKQFGEYVAKPFGHGLNMCGIPGDASPAARFVRTVYFRDTVVEADDEVSGVSAFFQVLTGVTVIK
GSEIDQNGDMNYTVYKSCMCQESGTYYYTDYKNRRISAVCLSKADLDGKEIISFEYQGKQDILFQN

>WP_006785385.1 choloylglycine hydrolase family protein [Turicibacter sanguinis]
MCTAITLKTQDGLHALGRNLDIVALLDVAVILIPRSYAFTHTIMSLKKKNKYAMVGMSTTFENHVLLVDG
MNEKGLACAVLELPKYASWSKVLDKDKINVAPYDFVYWILANFQSLEEVKDGLKNVNLVNESLEGKEVSV
DVHWIVTDRTGQSIVIEKTKGNFRIYNNKVGVLTNAPTFDWHLINLNRYMNIQVTNPHKVKWGHQELSFD
SEGFGGIGLPGDVSSSSRFVKAAFLRNHIRVEKGEDALITSTFHILSNVAVIKGTAVTCHQQYLKTQCTS
CMCLETGVYYYNTYNNNQINAIHLFDENLDASEVKVFPYQDKLVVQKQN

>WP_006800163.1 choloylglycine hydrolase family protein [Dysgonomonas gadei]
MKSKLSATLLAIAISFIYPLPTESCTGITLKSKGGTTIVARTIEWGGSNLNSQYVIVPRGYTKQSYIPGG
IGGMSFTSRYGYVGLAVEQKDFVAEGLNEMGLSAGLFYFPNYGKYENYDTAKKEKSIADLQLVSWLLGEC
KTVDEVKEAVKKVCIMSIDPRASTIHWRFTDTSGRQLVLEVINGTPLFYENKLGVLTNSPGFEWHMTNLN
NYVNLFTGTAPTKQLGNTELVSFGAGSGFLGIPGDITSPSRFVRAAFYQTSAPQQESPLATVLQCFQILN
NFDIPIGIEFPIGEVPSDIPSATQWTSATDMEHRIIYFRTMYNSAIRSIDLNTIDFSNIQYKTVPMDIIM
QQPVDVININ

>WP_006800816.1 MULTISPECIES: linear amide C-N hydrolase [Dysgonomonas]
MKRTITKITLLLAVLLLAQSSAIEACTRIVYHGLNNTVLTARTMDWKEDSRSNLWIFPRGMERNGEVGSN
PLKWKSKYGSVITSAYDISSTDGMNEKGLVANLLWLAESAYPEWDQKKPGLSIAAWVQYMLDNFATVSEA
VTYMEKGTFEVVSDMMPDGSRMATLHLSLSDSDGDSAIFEYINGKLVIHHDKSYQVMTNSPVFDQQLALN
EYWKGIGGLTFLPGTNRAADRFVRASYYINVIPKVDDTRLAVASVFSVIRNTSVPFGISTPNEPNISSTR
WRTVSDQKNKVYYFESALYPNIFWVDFKDVDFSEKAPVKTLDLVGGKTYAGNTANLFVTSEPFKFQGIK

>WP_006841660.1 linear amide C-N hydrolase [Dysgonomonas mossii]
MKKFGIVLSFILALQFGRIDACTRVVYQGPNNTILTARSMDWKEDSRSNLWIFPRGMERSGEVGKNPMKW
TSKYGSVIASAYDICSTDGMNEKGLVANLLWLAESSYPNWDGKKPALSIAAWVQYMLDNFGTVSEAVTAM
EKRDFEVISDMMHDGSRMATLHLSISDATGDNAIFEYINGELKIHHDRSYQVMTNSPVFDQQLALNDYWK
NIGGLTFLPGTNRAADRFVRASYYINSIPQTDDTRIAVASVFSVIRNASVPYGITTPNEPNISSTRWRTV
SDQKNKVYYFESTLYPNVVWVDFKDINFSEKAPVKMLDLVNGNSYSGNTIKDFIDAKPFKFQGIDN

>WP_006843684.1 linear amide C-N hydrolase [Dysgonomonas mossii]
MKRIYLFIVGFICLVTIPKANACTRVVYTGDNGMVVTGRTMDWKTEMHSNIWVFPRGMERSGETGSNSLK
WTSKYGSVVTSAFEIASTDGMNEKGLVANLLWLNESVYPAWDKSKPGLTIAAWVQYMLDNFASVDEAVSF
VGKNSFQVVSDKMPDGSRLATLHLAISDATGDSAIFEYIDGKLNIYHSKDYNVMTNSPTYDKQLALNNYW
KSIGGLTFLPGTNRAADRFARASFYIDALPKIGDEKLAVASVFSVIRNASVPYGISTPDSPEISTTQWRT
VSDSKNLTYFFESSLTPNTFWVNLQDMNLSKGAPVLKLSLANGETYNGNTINNFKVSQPFKFLGVND

>WP_006844499.1 choloylglycine hydrolase family protein [Dysgonomonas mossii]
MNSKQSLILLAIIILQLQASINACTGITLKSSDGTVVPARTIEWAESVMNTMYMVVPRHQQLQSLTPSGM
DGMKFTSKYGFIGLSVEQKEFMVEGVNERGLSAGLFYFPNYGKYPSYDPTQKERSLADFQLVSYVLGECE
TVDEVKEKLKNIRVTNIDPRSSTVHWRFTEPSGRQIVLEIVDEIMHFYDNPLGVLTNSPGLEWHWTNLNN
YINLQPGTPAEHNFGPLQMKAFGHGAGLLGLPGDFTPPSRFVRATFFQLTTAQQSSAPESVFQAFHILNN
FDIPTGTEQDLGKASANVPSATQFTVATDTRNCIIYYRTMYNSNIRCIDLKAIDFDKVKYYSMPLDSVKK
QPVESVNIKS

>WP_006857438.1 choloylglycine hydrolase family protein [Roseburia intestinalis]
MENFMCTAATYLTKDFYFGRTLDYEFSYGEEITVTPRNYPFHFRHTENLEKHYAIIGVAHMAGDYPLYYD
AVNEKGVGMAGLNFVGNAYYHKEESGKKNVASFEFVPWVLAQCATLDEVRDLITDLNIVDTLFSENLPAG
MLHWIISDKSGSITVESMKDGLHIHENPVGVLTNNPPFEQQMFMLNNYMGLSPKQPENHFADKLDLNMYS
RGMGALGLPGDLSSASRFARVAFTKMNAVSDDSEEESVAQFFHILGSVDQQRGCCEVSDGKYEITIYTSC
CNASRGIYYYTTYSNSQITAVDMHREDLDGSVPVHYPMLTKQQILWQN

>WP_006862905.1 choloylglycine hydrolase family protein [Marvinbryantia formatexigens]
MCTAVTYCTRDFYFGRTLDYDRTFGEEVVVTPRKYPFKFRCMGTMETHYAMIGMAHIAEGYPLYYEAVNE
KGLCMAGLNFVGNADYKKEMLDRDNVAQFEFIPWILGQCDSAAQASGLLERINLTDHRFYSELPPAQLHW
LIADRHGAVTVEAVKDGIRVYDNPVGVLTNNPPFEEQMFQLNNYMHLSPKEPQNHFSEKLSLRAYSRGMG
ALGLPGDLSSQSRFVRAAFTKMNAVSGDSEEESVSQFFHILGAVQNQRGCCQTDGGRYEITIYTSCCNAD
RGIYYYTTYENHQITAVDMFRENLEETQLARYPLITGEQIRWEN

>WP_006876142.1 choloylglycine hydrolase [Anaerotruncus colihominis]
MIHSRWSGTHYEAGLSYGQALREQGIDPFVHFRQSKARLAFTRASIPLYETFYPAVLDEIWGMADGAGLD
RDTVATFLLSMYSFAPQIHCSCFAFCADGKTILGRNSDFFAGIAPFCDSAFYTLEHAYAFIGNTTAWTEI
EDGVNECGLAVGMTFICPIRQKPGFGAGMLVRCLLETCASTREALAMLCRLPIASAQVLILADQSGELAA
VECNCERISVIRPHPNKPFVFTTNHFNNPDMQIYQPADADDWFSKRRYETLRNAFQTGAPYTPGFAESLL
SGRMGFLCQYDSAMGADTVWSSLYDLTEGVVRRAEGNPSCSAFLEDHRLNLYTRP

>WP_007052221.1 MULTISPECIES: choloylglycine hydrolase family protein [Bifidobacterium]
MCTGVRFSDDEGNTYFGRNLDWSFSYGETILVTPRGYHYDTVFGAGGKAKPNAVIGVGVVMADRPMYFDC
ANEHGLAIAGLNFPGYASFVHEPVEGTENVATFEFPLWVARNFDSVDEVEEALRNVTLVSQIVPGQQESL
LHWFIGDGKRSIVVEQMADGMHVHHDDVDVLTNQPTFDFHMENLRNYMCVSNEMAEPTSWGKASLTAWGA
GVGMHGIPGDVSSPSRFVRVAYTNAHYPQQNDEAANVSRLFHTLGSVQMVDGMAKMGDGQFERTLFTSGY
SSKTNTYYMNTYDDPAIRSYAMADYDMDSSELISVAR

>WP_007123019.1 choloylglycine hydrolase family protein [Lactobacillus antri]
MCTSILYTAGDCYFGRNLDLEVSFGQEVVITPRDYRFNFRQMPALDHHYAIIGMALVQDNYPLYFDGANE
EGLGMAGLNFAGPAHYFPVDDHKDNVSPFEFIPYILGQCKNVVEAKQLLKKLNLVKINFSDHLQLSPLHW
LIADRSGKSIVVESTVSGLHVYDNSVNVLTNNPEFPGQLTNLANYQSISPEQPTNGLAPNIKIGFYSRGL
GSRMLPGGMDSQSRFVKEVFTLQHAPAGASEVENVTNYFHCLHAVEQQKGLDEVAPNTFEHTIYSDGINL
STGTFYYTTYANHQINAVSLQHADLNNNTLAPFPLREQQSINMQN

>WP_007124071.1 linear amide C-N hydrolase [Lactobacillus antri]
MCTSIYQVTLDQTHLLARTMDWPVLAVSPLFLPRHFKWASVYQHRVYENQYALVGGGSLSAQRADVSDGV
NEYGLMAQKLTFDNGARLVDEPNPAKVQLAAYEFVLYLLGNFKSVADLVDHLEEIELMSDVHNDVKFGKA
EMHFALADPSGRVVVVEPTRQPMRVIENPLGVVTNSPDFDRQLRQMERYVDFTPAFRAGRVPLNTPRVTT
GRLSGKANPPGYYSPSARFIRAAYLRERSDVPADKLTGVTSELHLLDSVTVPQNRRHQPTYSVYRSVTVA
EGREYYFQSYHRGDTTKLQLTDEMLAWTRPKVYHLPDRLTVREIK

>WP_007125470.1 choloylglycine hydrolase family protein [Lactobacillus ultunensis]
MCTSIIFSPKDHYFGRNLDLEVSFGQQVIVTPRNYNFKFRKMPDMKKHFAMVGIALNAGNYPLYFDAANE
KGLGMAGLNYPGNATYYKEKEGKDNIASFEFVPWVLGQCSNISEVKELLKNFNIIDLNFSDKMEASPLHW
LIADKSGTSIVVETDKDGMHIYDNPVGCLTNNPQFSKQLFNLNNYADISPAMPKNNFSDKVNMDGYSRGL
GSRNLPGGMDSESRFVRVAFNKFNAPHCETEEENVDNYFHILHSVEQQRGLDQVGPDAFEYTIYSDGTNL
DKGIFYYTTYTNKQINVVDMNKEDLDSDKLITYELLTKPNFNHQN

>WP_007130904.1 linear amide C-N hydrolase [Paenibacillus lactis]
MSEYHVRILQLREDARANGYSLGRSLQGHSIVQAFEAMTKPEIDTDRMRGIYRTFAPVLLEELEGLAEGL
KLPFGRAAALFSGYDVPKIAAMGCSALMTRGFYARNYDFAPEFYDGLFTLSQTGQGYATAGYNLQGIGRH
DGVNEKGLAAGLHFVSFEGYRTGVSPWISVRMVLESCATVEEAADMLRSIPHVACYNFSIGDAHGSMAVA
EASPDQVLIRTGEEAMACVNHYETLTGRNRPSIEHSLRRKRYLESLDPERLTAAEAFDIFKNRQSPLFFT
DYDQLFGTLHTFAYSYEDCVVLTSLAQGRPLEFSFREWVQGKDIEARELTGRIDGQKE

>WP_007217859.1 linear amide C-N hydrolase [Bacteroides cellulosilyticus]
MRKVNVLYSMVFMITLFGVSVNHLNACTRVVYQGDNNMIITGRTMDWKEDTRSNIWIFPRGMERNGEVGK
DPMRWKSKYGSVITSAYDICSTDGMNEKGLVANLLWLAESSYPQWNGERPALSIAAWVQYMLDNFATVDE
AVAEVEKNTFDVVSDMMPDGTRMATLHLSISDATGDNAIFEYVDGKLDIHHSKAYQVMTNSPVFDQQLAL
DDYWKNIGGTTFLPGTNRAADRFVRASFYINAIPKTEDTRTALASVFSVIRNTSVPFGISTPDQPNISST
RWRTVSDQKDKVYYFESTLYPNVFWIDFKDVDFSEKAPVKKLNLLSGKTYAGNTAKEFVVTKPFQFLGIK

>WP_007285606.1 choloylglycine hydrolase family protein [Intestinibacter bartlettii]
MCTALSLLTFKKEHLFGRNMDLEYTFGQRPVVVPRNYEYVDKVSGENKKIKYAITGMASVMDNHPLFAEA
INEEGLGCAGLNFPDAYWEDDTKEGMENMPPYDLILWITGNFATLEELRPYLDKINLVARPFAENVGLPT
LHWMVTDKTGKAIVIEKTKEGFKVYENKVGVMTNAPSFDWHITNLRQYMNATPVQPTSANWSDLELTPLG
SATGGIGLPGDFSSPSRFVRVAFLRAQILMEDIENDGIIEFFHILNNVAMVKGSVITKDGKDEITQYSSC
MNLEKGLYYYKSYNNNQINMLDMHKEDLDGSEMKIFPYNDVQVVNLLN

>WP_007480968.1 choloylglycine hydrolase family protein [Bacteroides salyersiae]
MKTKLSVVLVAIAGQFIYSLPTKACTGITLKSKGETTIVARTIEWGGSNLNSQYVIVPRGHTEQSYTPDG
MNGMTFTSRYGYVGFAVEQKDFVAEGLNEVGLSAGLFYFPNYGKYQDYDFTEKEKSISDLQLVSWILGKC
KTVDEVKEAVKKVRIINIDPRASTVHWRFTDTSGHQLVLEIINGVPEFYENKLGVLTNSPGFEWQLTNLN
NYVNLFPGTAPAQHLGNIELSSFGAGSGFLGIPGDVTPPSRFVRAAFYQTSAPQQDTPLKTVLQCFQILN
NFDIPVGIEFKPGEVPCDIPSATQWTSATDMTNRIIYFRTMYNSAIRSIDLNTIDFTKVHYQAKPMDIAK
QQPVETIKIK

>WP_007482187.1 linear amide C-N hydrolase [Bacteroides salyersiae]
MKKSKKGMAALMALAAAFLMFAQKSEACTRAVYLGPDNMVITGRTMDWKEDIMSNLYLFPRGVKRVSYDK
GEVVNWTSKYGSIVASAYDLGICDGMNEKGLVASLLFLPESIYTRPNDTRPVMGIGIWTQYVLDNFATVS
EAVAELKKETFRIDAPHLPNGAASTLHMAITDETGNTAVLEYIDGNLIIHEGKQYQVMTNSPRYDLQLAV
NDYWKEVGGLQMLPGTNRSSDRFVRASFYVHAIPQTADPKIAVPSVLSIMRNVSVPFGISTPDKPHISST
RWRSVSDQKDRVYYFESTLTPNLFWIDLKKVDFSPKVGVKKLTLTNGEIYAGEANKDFKESKGFNFLFRL
P

>WP_007482334.1 MULTISPECIES: linear amide C-N hydrolase [Acinetobacter]
MFKKALFCSFIASSLFLQTAQACTRAVYLGNDNHIITARSMDWKVDVGTNLWIMPSGVNRDSNAGPKSLK
WKSKYGSVIASGYDISTTDGMNEVGLVANVLWLVESEYPDAKKSNKPQLSISAWAQYVLDNYATVAEAVA
ALEKEPFTLITDSVPGEQRLTTLHLSLSDKTGDSAIIEYINGKQVIHHDKKYQVMTNSPIFDQQLALNTY
WKQIGGTVMLPGTNRASDRFARASFYINAIPKNDNPKEALASVFSVIRNASVPFGLNTEEEPNISSTRWR
TVADHKQQLYFFESAVSPNVFWVDLKKINFKDGVTRKLDLGKDQQNTFAGDATDQFKASKPFEFLGPQLH
H

>WP_007487299.1 linear amide C-N hydrolase [Bacteroides nordii]
MCTRVVYSGTNGMVATGRSMDWKTEMHSNLWAFPRGMMRSGEAGENSLKWTSRYGSVVTSAFEIASTDGM
NEKGLVANLLWLPETKYPLRDKNKPGLAITAWVQYMLDNFATVEEAVSYIDEDTFQVVSDMMPDGSRLAT
LHLSISDAVGDCAIFEYVGGRLTVYHNKDYKVMTNSPTYDKQLALNEYWKTIGGLSFLPGTNRAADRFAR
ASFYINALPKTDDERKAVASVFSVVRNASVPYGISTPESPEISTTQWRTVSESKSLRYFFESSLTPNTFW
VDLRDLDFSEGAPVLKLSIANGEMYHGNTAKEFKIALPFKFMGVRG

>WP_007490948.1 linear amide C-N hydrolase [Flavonifractor plautii]
MHETTTKRPGRAGKYIRRALLALAAVILAAVLVLLALFQAELRTLNTIERVDDTDLFTMTYLGDYGLDDF
LAQGGASNDNELLDFLMQKLLKGLPLRFDIPDLGCSTFAAETPEGDAIFGRNFDMYYSPALFVRTAPEDG
YRSISMVNLSYIGFGEDKLPTSLLDSLLTLAAPYVPLDGLNEKGLAVGVLLIDTEPTDQQTDKPDITTTT
AIRLLLDRAATVDEALALLRQYDMHASANSCYHFQIADAAGRAVVVEYIGDEMNVVESPRATNFLLTEGD
WDFGRGQDRFAVLEETMEASGGVLTEEEGMALLQAVSQQPQPGKDSSTQWSCLYNQVRGTVDIAVAMDYD
SLYHFAIDE

>WP_007492327.1 choloylglycine hydrolase family protein [Flavonifractor plautii]
MDSNESRARALLGDLSAGCSAVAWETADGGHLWGRNFDFNRIAADSKVTFVPRGQVFYACGTELEGNLEP
STRCTAAYAAVGIGSLVLRSTPALYEGLNEKGLMGGQLYYRTFAHFAPEARPGTLPLQPPFLVTWCLATC
ASVEEVARALEERVSLVAIPMLGTVPPIHWMFSDRTGESIVVESDRDGLHIYRNTVGVMTNSPGYPWHRT
NLLNHPQLRPLDYGELAWGGERLEPCFSGSGAAGLPGDWSSPSRFVRLAFLREHAVKGGDEAEGVSLLFR
LLHSAAFPLGAVELTGPGEITPHDRGVVPYDYTVYSSVLCAESMRFYWLTYRNSRVRYVELSRLLKGDRP
LQFALGEEPEFCDVTGEGV

>WP_007571407.1 choloylglycine hydrolase family protein [Phocaeicola coprocola]
MKSKLSILLLGIAGWFASQPANACTGITLKSKDGTTIVARTIEWGGSNLNSQYVIVPRGYTAQSYTPEGI
NGMKFTTRYGYVGLAVEQKEFIAEGVNEAGLSAGLFYFPSYGKYEDYNASEKENTISDLQLVSWILGNCA
TLDEVKEAVKSVHVVNIDPRSSTVHWRFTDAEGKQLVLEITEQTPHFFENTLGVLTNSPGFEWQLTNLNN
YVNLFPGTAPAQDLGTTPLKSFGAGSGFLGIPGDVTPPSRFVRAAFYQSTAPLQDSAEKTVLQGFQILNN
FDIPVGIEFPLGKVPADIPSATQWTSATDMTNRTIYYRTMYNSAIRSIDLRTIDFAKVKYQAIPLDNVSQ
QPIEQIKVSPSPKSGRK

>WP_007592981.1 choloylglycine hydrolase family protein [Lachnoanaerobaculum sp. OBRC5-5]
MCTAATYKTKDFYFGRTLDYEFSYGDQIVIAPRNYSFHFRHVGDMKNHYAIIGMAHVAEDYPLYYDAMNE
KGVAMAGLNFVGNAVYSEVQPDVENIAQFEFIPWILSQCASLAEVRKLLNRINIVNTPFSEQLPLAQLHW
IIADENESITVESMSDGLHIYDNPVGVLTNNPPFPQQMFQLNNYMYLSPKQPKNTFGGNLALNAYSRGMG
GLGLPGDLSSSSRFVRVAFTKVNAISGESEEESVSQFFHILGSLDQQRGCCEVTDGKYEITLYTSCCNVI
KGIYYYNTYENHQISAVDMHAEDLESNKLICYPVIQGERINYQNK

>WP_007654569.1 choloylglycine hydrolase family protein [Parabacteroides goldsteinii]
MRTRLFLLFLGMALIFKFPLKTNACTGITLKSESGTTIVARTIEWGGGNLNSQYVVVPRGYQAISYTPDG
INGMTFKARYGYVGFAVEQKEFIAEGLNEVGLSAGLFYFPKYGEYEKYEASKRDISISDLQLVSWLLGEC
ASVDDIKEAISKVRIISLDPQISTVHWRFADISGRQLVLEIIGGEPRFYENTLGVLTNSPGFDWQLTNLN
NYVNLFPGAAPGQSLGVLRLSPFGSGSGFLGIPGDVTPPSRFVRAAFYQTSAPRQKTALDVVFQAFQILN
SFDIPIGIEVATGEVAADIPSATQWTSVTDMQNRIVYFRTMYNSAIRSIDLNTIDFSSVQYHAKPLDRSK
QQPIESIMVK

>WP_007655779.1 linear amide C-N hydrolase [Parabacteroides goldsteinii]
MRRIQKWGIALAAITAGTQLNTTEACTRVVYQGKDNTVLTARSMDWKEDTRSNLWIFPRGMKRNGEIGKN
PLEWTSKYGSVVASAYDICSTDGMNEKGLVANLLWLAESEYPQWDGKKPGLSIAAWVQYILDNFATVDEA
VSYVEKGTFEVVSDMMPDGTRMATLHLSISDADGDNAIFEYIGGELKIHHDKSYQVMTNSPVFDQQLALN
DYWKNIGGTTFLPGTNRAADRFVRASFYINAIPKVADTRTAVASVFSVIRNTSVPLSITTPNEPNISSTR
WRTVSDQKNKVYFFESTIQPNVFWVNLQDVDFSEKAPVKMLDLVSGKTYAGNTAEQFVEAKPFKFLGVD

>WP_007663070.1 choloylglycine hydrolase family protein [Bacteroides intestinalis]
MKLNLFFISVVVGYMFWGTLSAMACTGITLKSQNGTAVVARTIEWGGSNLNSQYVIVPRGYSEQSFTPDG
QNGMVFIARYGYVGLAVEQKEFIAEGINEAGLSAGLFYFPHYGEYEDYDKKVADSSISDFQLVSWILGRC
TTLEEVKEAVANVHIINIDSRASTVHWRFADQTGRQLVLEIIGKETHFYENNLGVLTNSPGFEWHLTNLN
NYVNLYPGTAQTHGLGNLELSSFGAGSGFLGLPGDVTPPSRFVRAAFYQATAPQKSTVFETVLQCFQILN
NFDIPIGIEFSEGKAPVDIPSATQWTSATDMRDRVIYFRTMYDSTIRSIDLRTINFSIVSYHAEPMDNVR
QQKIERLKIH

>WP_007708554.1 linear amide C-N hydrolase [Enterocloster asparagiformis]
MNHSTWKGTHYESGLRYGAKLYERHINLMEHLAVDQARLDYARAAIPAYRRHFPEILDEIRGIAEGQRTE
PARMEGFLLSMYSFAVGNHCSCVAYSDEDTVLFGRNSDFLTAVEPFCDSPMYRLEGAYGFVGATTAWSEM
EDGVNEHGLAAGLTFMYPTKIAPGFNAGMLVRYVLERCRTVEEAIEAIRKLPVGSAQAITLADRSGAAAV
VECNCESLEVIRPGDGGAVFSTNHFVSRALTPYQTQMEDTVHSHERYETMERAFAQRKTWTAGQIQSLLS
GKMGFMCQYDRSLGMDTVWSSVYDLKNGLILRAEGNPARCPFDPDGRLWPEF

>WP_007719133.1 choloylglycine hydrolase family protein [Enterocloster asparagiformis]
MCTAITLQNTQGAAFFGRTMDFSYPLDPELYVVPRGFQWTNLLRTHQIRNRYRYMGIGQDLSSVIFADGV
NEAGFAAAALYFPGYADYDSDKTDDGADTRVPVAAIEIVRFLLGLCASLDQAASLLRTVRITGVEDSVTG
TVAPLHWMIADASGNSMVIEKTADGLHILDNPVGVLTNSPDFPWHLTNLRNYLNLSPTQTKSQDWGPVNL
TPFGQGAGAWGLPGDYTPPSRFVRTAFQKTHAAATEGTPETINAGFHILEGVSIPKGIVLTDRGTMDYTQ
YTAFMDLSQPGYYFRTYDNSRTTAVKLPDENEPGASIVSLGKLSSADRDSG

>WP_007832329.1 linear amide C-N hydrolase [Phocaeicola dorei]
MKLKKGSIALLTLAGMFYMSVQKADACTRAVYIGPDNMVVTGRTMDWKEDIMSNIYVFPRGIQRAGYNKE
NTVKWTSKYGSVIATGYDIGTCDGMNEKGLVASLLFLPESVFDRQGDTRPVMGISIWTQYVLDNFATVHE
AVEELKKESFRIDAPHMPNGSASTLHLAITDETGNTAVLEYLDGNLSIHEGKEFQVMTNSPRYDYQLAIN
DYWKEIGGLQMLPGTNRSSDRFVRASFYIHAIPQTPDAKIAVPSVLSVMRNVSVPFGITTPDKPHISSTR
WRSVSDQKNKIYYFESVMTPNLFWLDLKKIDFSPKAGIKKLPLTNGKIYAGDAVKDLKDSDSFVFLFQTP
VM

>WP_007838035.1 MULTISPECIES: choloylglycine hydrolase family protein [Bacteroidales]
MVMKKILIALALLLTGIASGSACTGISFLAEDGGYVQARTIEWGNSYLPSEYVVVPRGQELVSYTPTGVN
GLRFRAKYGMVGLAIIQKDFVAEGLNEVGLSAGLFYFPHYGKYEEYDEAQNATTLSDLQVVNWMLSQFAT
IDEVKAAIEGVKVVSLDKPGKSSTVHWRIGDAKGNQVVLEFVDGVPHFYENRVGVLTNSPDFPWQVTNLN
NYVNLYPGAVTPQQWGGVTIFPFGAGAGFHGIPGDVTPPSRFVRVAFYKATASACPTAYDAILQSFHILN
NFDIPVGIEHASGKAPDIPSATQWTSAIDLTNRKVYYKTAYNNNIRCINMKKIDFDKVKYQSYPLDKELK
QPIEEIIVK

>WP_007840208.1 MULTISPECIES: linear amide C-N hydrolase [Bacteroidales]
MKLKKGSIALLTLAGMFYMSVQKADACTRAVYIGPDNMVITGRTMDWKEDIMSNIYVFPRGIQRAGYNKE
NAVKWTSKYGSVIATGYDIGTCDGMNEKGLVASLLFLPESVFDRQGDTRPVMGISIWTQYVLDNFATVHE
AVEELKKESFRIDAPHMPNGSASTLHLAITDETGNTAVLEYLDGNLSIHEGKEFQVMTNSPRYDYQLAIN
DYWKEIGGLQMLPGTNRSSDRFVRASFYIHAIPQTPDAKIAVPSVLSVMRNVSVPFGITTPDKPHISSTR
WRSVSDQKNKIYYFESVMTPNLFWLDLKKIDFSPKAGIKKLPLTNGKIYAGDAVKDLKDSDSFVFLFQTP
VM

>WP_007846417.1 MULTISPECIES: linear amide C-N hydrolase [Bacteroidales]
MKLKKGSIALLTLAGMFYMSVQKADACTRAVYIGPDNMVVTGRTMDWKEDIMSNIYVFPRGIQRAGYNKE
NAVKWTSKYGSVIATGYDIGTCDGMNEKGLVASLLFLPESVFDRQGDTRPVMGISIWTQYVLDNFATVHE
AVEELKKESFRIDAPHMPNGSASTLHLAITDETGNTAVLEYLDGNLSIHEGKEFQVMTNSPRYDYQLAIN
DYWKEIGGLQMLPGTNRSSDRFVRASFYIHAIPQTPDAKIAVPSVLSVMRNVSVPFGITTPDKPHISSTR
WRSVSDQKNKIYYFESVMTPNLFWLDLKKIDFSPKAGIKKLPLTNGKIYAGDAVKDLKDSDSFVFLFQTP
VM

>WP_007861063.1 choloylglycine hydrolase family protein [Enterocloster citroniae]
MCTAITMQTMQGDIYFGRTMDFSFPLDPELYISPRGYEWNNMLKTHKITNRYRFIGIGQDISPLVFVDGV
NEMGFAAAVLYFPGFASYDPAPDRTQGPGVISVASLELVNFLLGICKNVNQAVTVLDSIRIVGEEDSITN
TVAPLHWILTDQTGACLVVEKTVDGLYLLDNPIGVLTNSPGFQWHMTNLRNYMNVSPYQEKEAVWDSVSL
TPFGQGAGTLGLPGDFAPPSRFVRAAYLKSHVSVPSGREAAVITGFHILNNVSIPKGAVMTDLEIPSYTQ
YTAFMSLSDQEYFFNTYNNSQIESAKLVPDHDSGSEIVSLGKLNRPVTFECRNC

>WP_007871670.1 linear amide C-N hydrolase [Enterocloster citroniae]
MDHNNKKWKKRLLGLLGCLAGLVIIIVLGGAFMFRHEIKTLGTLEKIDDNVLYSMRYDGDYGFDDFLEIG
ASTDGELVRFVTERLLKGLPFEFSIPDLGCSTFSAWTKEGDYIFGRNFDLTYSPALIVETAPDHGYRSLS
TVNLAFLGFGKDNLPDSLKEKLIALAAPYAPLDGINEKGLAAAVLRIADEPTNQDTGKTDITTTTAIRLM
LDKAATVDEAVELLEQYDMHSSAGSCYHFQIADAGGNSAVVEYVDNELVVLKAEQDYQMATNFLLSDKKY
NFGNGQDRYEILETSLDSCNGVVEDEQAGMDLLQAASKDWHVSESSGRMNATQWSVVFNCTDLTAKIITG
RQYDKPAHEFSLDQ

>WP_007882397.1 choloylglycine hydrolase family protein [Roseburia inulinivorans]
MCTAATYKTKDFYFGRTLDYEFSYGEQIAVTPRNYPFHFRHMGDVAKHYAIIGMAHVAADYPLYYDAVNE
KGVGMAGLNFVGNAYFPEVTEGKENVASFEFIPWVLGQCANMKEVRALLAKINITGTPFAENMPAASLHW
IIADADEAVTVESMKDGLKIYDNPAGVMTNNPPFDQQMFLLNNYRGLSPRQPENHFSEKLPLECYSRGMG
ALGLPGDLSSASRFARVAFTKMNSVSGDSEEESVGQFFHILGSVEQQRGCCEVAEGKYEITIYTSCCNAT
KGIYYYTTYTNRQITAVDMHREDLDGSGLIHYPMLEKEQILRQN

>WP_007887599.1 choloylglycine hydrolase family protein [Roseburia inulinivorans]
MCTAATYKTKDFYMGRTLDYEFSYGEQITITPRNYEFDFRFAGKIKSHYALIGMAFVAGGYPLYYDAVNE
KGLGMAGLNFVGNAAYEEALPEDETEVSQVAQFEFIPWILTQCATVAEAREKLAAMRLTGTAFSEQLPTA
QLHWIIADKDSCIVVESMKDGLHVYDNPVGVLTNNPPFPGQMFALNNYAGVSRKQPESTFAGVLQLDAYS
RGMGGMGIPGDLSSQSRFVKVAFTKLNSISGEEEGESVSQFFHILGSVDQQRGCCEVTEGKYEITIYTSC
CNTAKGIYYYTTYDNHQITAVDMHAENLDSDQLICYPLLSKGEVRWQNK

>WP_007890377.1 MULTISPECIES: choloylglycine hydrolase family protein [Clostridiales]
MCTAATYKTKDFYMGRTLDYEFSYGEQITITPRNYEFDFRFAGKIKSHYALIGMAFVAEGYPLYYDAVNE
KGLGMAGLNFVGNAAYEEALPEDETEVSQVAQFEFIPWTLTQCATVADAREKLAAMRLTGTAFSEQLPTA
QLHWIIADKDSCIVVESMKDGLHVYDNPVGVLTNNPPFPSQMFALNNYAGVSRKQPESTFAGVLQLDAYS
RGMGGMGIPGDLSSQSRFVKVAFTKLNSISGEEEDESVSQFFHILGSVDQQRGCCEVTEGKYEITIYTSC
CNTAKGIYYYTTYDNHQITAVDMHAENLDSDQLICYPLLSKGEVRWQNK

>WP_008021122.1 MULTISPECIES: linear amide C-N hydrolase [Bacteroides]
MCTRVVYSGKNGMVATGRSMDWKTEMHSNLWVFPKGMERNGETGANSLKWTSKYGSVVTSAFEIASTDGM
NEKGLVANLLWLPEAEYPIRDQSKPGLAITAWVQYMLDNFATVDEAVAAIDENTFQVVSDLMPDGSRLAT
LHLSISDATGDCAIFEYTGGKLTVYHSKEYKVMTNSPTYNKQLALNEYWKSIGGLSFLPGTNRPSDRFAR
ASFYINALPQTDDVRIAIASVFSVIRNTSVPYGISTPEFPEISTTQWRTVSDSKNLLYFFESSLTPNTFW
VNLREIDLSEGAPVLKLSIANGETYHGNATKDFKPAQPFRFMGVKG

>WP_008024815.1 MULTISPECIES: linear amide C-N hydrolase [Bacteroides]
MKKRLVGVALVLAAVSLGSIQPVEACTRAVYIGPDQMVITGRTMDWKEDIMTNIYVFPRGIQRAGHNKDK
TVNWTAKYGSVIATGYDIGTCDGMNEKGLVASLLFLPESIYSLPGDTRPAMGISIWTQYVLDNFATVREA
VDELKKETFRIDAPRMPNGGPESTLHLAITDETGNTAVLEYLDGKLSIHEGKEYRVMTNSPRYDYQLAIN
DYWKEIGGLQMLPGTNRASDRFVRASFYIHAIPQTADAKIAVPSVLSVMRNVSVPFGINTPEKPYISSTR
WRSVSDQKNKVYYFESTLTPNMFWLDLKKIDFSPKAGIKKLSLTKGEIYAGDAVKDLKDSQSFTFLFQTP
VM

>WP_008147400.1 linear amide C-N hydrolase [Parabacteroides johnsonii]
MAKRNKLAVFSVVALGMMFFAEQNKACTRAVYLGPDDMIVTGRTMDWKEDPQSNIYLFPRGMGKWGGITD
NTVTWTSKYGSVVTAGYDIGVCDGMNEKGLVANLLFLTESSYHRPNDSRPVMGLSIWTQYVLDNFATVDE
AVNELSLETFRIDDPDLPNGAKSTLHLSISDATGNSAIFEYINGNLIIHEGRECQIMTNSPTYDKQLTLN
DYWKEIGGLVMLPGTNRASDRFVRASFYIQALPQTDNFRQAVAGVFSVMRNVSVPLGISIPEQPNIASTR
WRTVADQKNKVYYFESTLSPDIFWINFKDLDFKTGAPVKKLTLTGGEIYAGNAAGRFQAGKSLHFLFGI

>WP_008158507.1 linear amide C-N hydrolase [Parabacteroides johnsonii]
MAKRNKLAVFSVVALGMMFFAEQNKACTRAVYLGPDDMIVTGRTMDWKEDPQSNIYLFPRGMEKRGGITD
NTVTWTSKYGSVVTAGYDIGVCDGMNEKGLVANLLFLTESSYRRPNDSRPVMGLSIWTQYVLDNFATVDE
AVNELSLETFRIDDPDLPNGAKSTLHLSISDATGNSAIFEYINGNLIIHEGRECQIMTNSPTYDKQLTLN
DYWKEIGGLVMLPGTNRASDRFVRASFYIQALPQTDNFRQAVAGVFSVMRNVSVPLGISIPEQPNIASTR
WRTVADQKSKVYYFESTLSPDIFWINFKDLDFKTGAPVKKLTLTGGEIYAGNAAGRFQAGKSLHFLFGI

>WP_008265611.1 linear amide C-N hydrolase [Stenotrophomonas sp. SKA14]
MARMKWKGRAMLAMALASAIAPGLACTRAVYLGDNGDVITARSMDWKVDVATNLYVLPRGIARTGQAGPK
SLAWTARYGSVVATGYDVSTTDGMNEKGLVANLLWLVESEYPQQRGNKPGLAISLWAQYVLDNFATVDEA
VAALKREPFSIVTDKVPGEDRQATLHLSLSDATGDSAIVEYIGGRQVIHHDRRYQVMTNSPVFDQQLALN
TYWQQIGGTVMLPGTNRSSDRFARASFYINAIPKAEDPVEALASVFSVIRNASVPYGITTPGEPNISSTR
WRTVADHKRRLYFFESALTPNTFWVDLNKVDFGGPVLKLDLGKDQRNTFAGDALGHFVPSAPFTFLGVDG

>WP_008379784.1 MULTISPECIES: choloylglycine hydrolase family protein [Enterococcus]
MCTALTYVTKDHYFGRNFDYDVSYKEVVTITPRNYPFKFRKVSEIDHHYAMIGIAAGVAEYPLYYDAVNE
KGLGIAGLNFPENAVYNEFQEGKENVTPFEFIPWLLGQCATVEEVKGLLANVNLVRINFSEDLPLSPLHW
MIADKKSAIVVESMSDGLHIHENPVGVLTNNPPFDYQLFNLNNYRVLSSKTPETHFSDKLDFDEYSRGMG
GLGLPGDLSSMSRFVKVAFTRLNSVSGESESESISQFFHILGSVEQQKGLCDIGNERYEYTIYSSCCNTD
KGIYYYRTYENSQIVAVDMNKEDLEGNVPISYPLIEDQQVLFSN

>WP_008390781.1 MULTISPECIES: choloylglycine hydrolase family protein [Clostridiales]
MCTAATYKTKDFYFGRTLDYEFSYGDEVVITPRNYPFHFRHIDAIESHYAMIGMAHVVDNDPLYYDAFNE
CGLAMAGLNFVGNAAYYDIEEGKDNIAQFEFIPWILGTCANLEEAKTALIHMNLTNTPYSEQFPLAQLHW
IIADQSGAITVEAMEDGMHIYENNVGVLTNNPPFNIQMFLLNQYMNLSPKQPENLFAKDIDLDQYSRGMG
AIGLPGDLSSSSRFAKVAFTKLHSVSGDSENESVNQFFHILGSVDQQRGCCDVNGKYEITLYTSCCNTQK
GIYYYTTYDNHQISAVDMTKEDLNTKNLICYEVITGEHIQMQN

>WP_008395019.1 linear amide C-N hydrolase [Lacrimispora saccharolytica]
MTHKRLQKSGILCLSFLFGITMLMTGCRERTDDHMPNAENNRTAQTSPDAENVHLISPASEIAELEDGFS
AIRYDGDYGFDEFLAGGGASSDGEVVEYLANNLLSDLNLGDLLGGIFGCSTIAVQSPDGDALFGRNFDWK
NCEAMVVESHPENGHASLSTVNMDFISQNVGGGMVGMALNLDEFKTLAALYAPLDGMNEAGLAVSVNMIQ
DSAVIEQNTDKPDITTTTAIRLLLDKAGSVDEALELLRQYDLHGSMGMMIHFAIADSAGRSVAVEYVDNE
MVITETPVLTNFYLAEGEKQGIGTEQSHERYDILRNKLEETPQMEMEDVRDALDRVSKDNFGEFESTEWS
IVMNLSEGEARYYHRENYNRNYTFRLESR

>WP_008396540.1 MULTISPECIES: choloylglycine hydrolase family protein [Clostridiales]
MCTAATYKTKDFYMGRTLDYEFSYGEQITITPRNYEFDFRFAGKIKSHYALIGMAFVAEGYPLYYDAVNE
KGLGMAGLNFVGNAAYEEALPEDETEVSQVAQFEFIPWILTQCATVAEAREKLAAMRLTGTAFSEQLPTA
QLHWIIADKDSCIVVESMKDGLHVYDNPVGVLTNNPPFPSQMFALNNYAGVSRKQPESTFAGVLQLDAYS
RGMGGMGIPGDLSSQSRFVKVAFTKLNSISGEEEDESVSQFFHILGSVDQQRGCCEVTEGKYEITIYTSC
CNTAKGIYYYTTYDNHQITAVDMHAENLDSDQLICYPLLSKGEVRWQNK

>WP_008399830.1 MULTISPECIES: choloylglycine hydrolase family protein [unclassified Clostridium]
MCTAATYKTKDFYFGRTLDYEFSYGDEITVTPRKFPFEFRHMGKRDSHYAIIGMAHVAGEYPLYYDAINE
KGVGMAGLNFVGNAVYQAVEAGRDNVAQFEFIPWILGQCADLDEVRALLDRMNLVGTPFSEQLPSAQLHW
IIADRNAAITVECMADGMHIHENPVGVLTNNPPFETQMFLLNNYQGLSPKQPENTFAEQLQLQSYSRGMG
ALGLPGDLSSASRFAKVAFTKMNSKSGDSEAESISQFFHILGSVDQQRGCCEVTDGKYEITLYTSCCNAD
KGIYYYTTYENHQITGVDMHHCDLDGSELFRYPLVQGEQIHWMN

>WP_008470519.1 linear amide C-N hydrolase [Lactobacillus hominis]
MCTGLRFTDDQGNLYFGRNLDVGQDYGEGVIITPRNYPLPYKFLDDTKTKKAVIGMGIVVDGYPSYFDCF
NEDGLGIAGLNFPHFAKFSDGPIDGKINLASYEIMLWVTQNFTKVSDVKDALKNVNLVNEAINSSFEVAP
LHWIISDKDEAIIVEVSKQYGMKVFEDKLGVLTNSPDFNWHLTNLGNYTGLDPHDASAQSWNGQKVAPWG
VGTGSLGLPGDSIPADRFVKAAYLNVNYPTVKGEKANVAKFFNILKSVAMIKGSVVNNQGNDEYTVYSAC
YSAATKTYYCNFENDFELKTYKLDDETMNADKLITY

>WP_008470790.1 choloylglycine hydrolase family protein [Lactobacillus hominis]
MCTSILYSPKDHYFGRNLDYEIAYGQKVVITPRNYEFEFTDLPAEKSHYAMIGVAAVADNTPLYCDAINE
KGLGVAGLSFAGQGKYFPNAADKKNIASFEFISYLLATYETVDQVKESLTNANISNVSFAKNTPASELHW
LVGDKTGKSIVVESDEKGLHVYDNPVNALTNAPLFPEQLTNLANYASVVPGEPDNNFLPGVNLKLYSRSL
GTHHLPGGMDSESRFVKVCFALNHAPKDSNEVENVTNFFHILESVEQAKGMDQVGPNSFEYTMYTSCMNL
EKGILYFNCYDDSRISAVDMNKEDLDSSDLVVYDLFKKQDINFVN

>WP_008619721.1 choloylglycine hydrolase family protein [Paraprevotella clara]
MKNVNKIIKDVVFGLAVTAVGLWVPHTADACTGITLKSQDGATVLARTIEWGGSYLNSRYVVVPRGYVQQ
SYVPGGQKNGLEFTAVYGYVGIAVELEDFVADGLNEAGLAAGLFYFPHYGSYEAYDEGQRESTLSDLQLV
PWMLSQFKTVDEVKEALGTVHVVSSDPRASTAHWRIADASGRQVVLEIVDGIPHFYENELGVLTNSPGFE
WQMTNLNNYVNLYAGVAEAKPFGKVKLAAFGAGSGFLGIPGDVTPPSRFVRAAFYQTSSPVQATAQKTVL
QAFQILNNFDIPVGIEFADAKVPADIPSATQWTSATDMKDLVFYYRTMYNSEIRSIDLKAIDFARVKYRS
VAIDDVKEQPIVPIILN

>WP_008644373.1 linear amide C-N hydrolase [Bacteroides sp. 1_1_30]
MCTRVVYSGKNGMVVTGRSMDWKTEMHSNLWVFPKGMERNGETGANSLQWTSKYGSVVTSAFEIASTDGM
NEKGLVANLLWLPETEYPVRDQSKPGLAITAWVQYMLDNFATVDEAVAFIDENTFQVVSDLMPDGSRLAT
LHLSISDATGDCAIFEYTGGKLTVYHSKEYKVMTNSPTYNKQLALNEYWKSIGGLSFLPGTNRPSDRFAR
ASFYINALPQTDDVRIAIASIFSVIRNTSVPYGISTPEFPEISTTQWRTVSDSKNLLYFFESSLTPNTFW
VNLRETDLSEGAPVLKLSIANGETYHGNATKEFKPAQPFRFMGVKG

>WP_008650267.1 MULTISPECIES: linear amide C-N hydrolase [Bacteroides]
MKKKLAGVALVLAVVSLMSIQPVEACTRAVYIGPDQMVVTGRTMDWKEDIMTNIYVFPRGIQRMGHNKEK
TVNWTSKYGSVIATGYDIGTCDGMNEKGLVASLLFLPESIYSLPGDTRPAMGISIWTQYVLDNFATVREA
VDELKKETFRIDAPRMPNGGPESTLHLAITDETGNTAVLEYLDGKLSIHEGKEYRVMTNSPRYEQQLAIN
DYWKEIGGLQMLPGTNRASDRFVRASFYIHAIPQIADAKIAVPSVLSVMRNVSVPFGINTPEKPYISSTR
WRSVSDQKNKVYYFESTLTPNLFWLDLKKIDFSPKAGIKKLSLTKGEIYAGDAVKDLKDSQSFTFLFETP
VM

>WP_008653552.1 MULTISPECIES: linear amide C-N hydrolase [Bacteroidales]
MKLKKGSIALLTLAGMFYMSVQKADACTRAVYIGPDNMVVTGRTMDWKEDIMSNIYVFPRGIQRAGYNKE
NAVKWTSKYGSVIATGYNIGTCDGMNEKGLVASLLFLPESVFDRQGDTRPVMGISIWTQYVLDNFATVHE
AVEELKKESFRIDAPHMPNGSASTLHLAITDETGNTAVLEYLDGNLSIHEGKEFQVMTNSPRYDYQLAIN
DYWKEIGGLQMLPGTNRSSDRFVRASFYIHAIPQTPDAKIAVPSVLSVMRNVSVPFGITTPDKPHISSTR
WRSVSDQKNKIYYFESVMTPNLFWLDLKKIDFSPKAGIKKLPLTNGKIYAGDAVKDLKDSDSFVFLFQTP
VM

>WP_008671381.1 MULTISPECIES: linear amide C-N hydrolase [Bacteroidales]
MKLKKGSIALLTLAGMFYMSVQKADACTRAVYIGPDHMVVTGRTMDWKEDIMSNIYVFPRGIQRAGYNKE
NAVKWTSKYGSVIATGYDIGTCDGMNEKGLVASLLFLPESVFDRPGDTRPVMGISIWTQYVLDNFATVHE
AVEELKKESFRIDAPHMPNGSASTLHLAITDETGNTAVLEYLDGNLSIHEGKEFQVMTNSPRYDYQLAIN
NYWKEVGGLQMLPGTNRSSDRFVRASFYIHAIPQTPDAKIAVPSVLSVMRNVSVPFGITTPDKPHISSTR
WRSVSDQKNKIYYFESVMTPNLFWLDLKKIDFSPKAGIKKLTLTNGKIYAGDAVKDLKDSDSFVFLFQTP
VM

>WP_008680754.1 MULTISPECIES: choloylglycine hydrolase family protein [Clostridium]
MCTALTLETKEGYHLFGRNMDIEVSFNQSVALVPRNFTYKNRATNEMENTKYAMIGMGTIIDEHPCYAEA
MNEKGLACAGLNFPRYSYWEEDVVDGKINIVPYDLILWALGNFECIEDLRGHLENLNLVARPVNENVPLP
ALHWIIYDAKGECLVVEKTKGGLSIFENKIGILTNAPTFDWHMTNLTQYMGVSSHQPSEIKWGDVELKAL
GQGAGGRGLPGDFSSPSRFVKATFLRSNAVVGDDYISAINEFFHILNSVAMVKGSVVTPQNLNDITQYTS
CMLQEKGIYYYNTYNNSTINAIDMNKENLDAKEIKIFEYRDKPFVNFENR

>WP_008697964.1 choloylglycine hydrolase family protein [Fusobacterium ulcerans]
MKISIILIGIVFMLTSAISYACTGISIKTNDNKMVQARTIEYGEGNLNSKIIISPRGKEFQSLTPHGELK
GHKWKAKYGFAGIAIISDMFIGEGINEAGLNAGLFYFPHYGSLTKYSDKISKESVTDMQLVTWILSNFSN
VKEVKEGLKKIKVVNIGYDENGEPFPTAHWRIADASGENIVLEIINNGEIKIYNNEVGVLTNSPDYDWHL
KNLNNYINLYSGNAKNYTMNNHKIFSFGAGTGALELPGDITPPSRFIRAFYYLNTMKPANTSQEGIQEGF
HILNNFDIPIGAEYPPEHKKDIPDNLLTATQWTSVCSLSDKEFYYKTMYNSQIRKIDLKKIDFSRINYQV
LPMDQSFEEGVLEIDVK

>WP_008706993.1 MULTISPECIES: choloylglycine hydrolase family protein [Clostridiales]
MCTAATYKTKDFYFGRTLDYEFSYGDEITITPRNYPFHFRHSDKAPDSHYAIIGMAHVAGDYPLYYDAIN
EKGLGMAGLNFVGNAVYAEPVSDKENVAQFEFIPWILSQCATLKEARQRLSTMNLTNTQFSENFPCAQLH
WILADASGCLVIESMQDGLHIYENPVGVLTNNPPFPQQMFQLNNYQSLSPRQPENTFAPGLELQSYSRGM
GALGLPGDLSSASRFAKVAFTKMNSRSGDSELESVSQFFHILGSVDQQRGCCEVAKGKYEITLYTSCCNT
TKGIYYYTTYENHQINAVDMHRENLDTTVLIRYPVLAKQNICFQN

>WP_008760211.1 choloylglycine hydrolase family protein [Bacteroides sp. 1_1_14]
MNTKLSTFLLASIGIVSQVPAGACTGITLKSKDGAIVAARTIEWAESAMNNMYVVVPRNQELQSLTPSGM
DGIKFRSKHGYVGLAVEQKEFMVEGINEKGLSAGLFYFPGYGKYQPYDASLKYKCLADFQVVSYVLAECG
TLDEVKEALEKVRVIHIDPRSSTVHWRFTESSGKQMVLEIVDGQVHFYDNPLGVLTNSPGIEWHWTNLNN
YINLQPGNAPVHKFGPLEMKNFGHGSGMLGLPGDFTPPSRFVRAAFFQLTAPEQPDARGCVFQAFHILNN
FDIPTGTELAWGKAPADMPSATQFTVASDTRNRMIYYRTMYNSNIRCIDLKEIDFDGVKYHAKPLDVTKT
QPVEKISIR

>WP_008761025.1 MULTISPECIES: linear amide C-N hydrolase [Bacteroides]
MKKKLTGVALVLAAVSLMGIQPAGACTRAVYLGPDRMVVTGRTMDWKEDIMSNIYVFPRGMQRAGHNKEK
TVNWTSKYGSVIATGYDIGTCDGMNEKGLVASLLFLPESVYSLPGDTRPAMGISIWTQYVLDNFATVREA
VDEMKKETFRIDAPRMPNGGPESTLHMAITDETGNTAVIEYLDGKLSIHEGKEYQVMTNSPRYELQLAVN
DYWKEVGGLQMLPGTNRSSDRFVRASFYIHAIPQTADAKIAVPSVLSVMRNVSVPFGINTPEKPHISSTR
WRSVSDQKNKVYYFESTLTPNLFWLDLKKIDFSPKAGVKKLSLTKGEIYAGDAVKDLKDSQSFTFLFETP
VM

>WP_008763035.1 MULTISPECIES: linear amide C-N hydrolase [Bacteroides]
MCTRVVYSGSNGMVATGRSMDWKTDMHSNLWVFPRGMKRNGETGENSLEWTSRYGSVVTSAFEIASTDGM
NEKGLVANLLWLPETEYPVRDKNKPGLAITAWVQYMLDNFATVEEAVAYIDEDTFQVVSDMMPDGSRLAT
LHLSISDATGDCAIFEYIGGKLTVYHSKEYKVMTNSPTYNKQLALSEYWKSIGGLSFLPGTNRAADRFAR
ASFYINALPETDDERIAVASVFSVVRNASVPYGISTPESPEISTTQWRTVSESKNLRYFFESSLTPNTFW
VNLKDFDLSEGAPVFKLSIANGEMYHGNTAKNFKTALPFKFMGVKG

>WP_008766483.1 linear amide C-N hydrolase [Bacteroides thetaiotaomicron]
MKKKLTGVALVLAAVSLMGIQPAEACTRAVYLGPDGMVVTGRTMDWKEDIMSNIYVFPRGMQRAGHNKEK
TVNWTSKYGSVIATGYDIGTCDGMNEKGLVASLLFLPESVYSLPGDTRPAMGISIWTQYVLDNFATVREA
VDEMKKETFRIDAPRMPNGGPESTLHMAITDETGNTAVIEYLDGKLSIHEGKEYQVMTNSPRYELQLAVN
DYWKEVGGLQMLPGTNRSSDRFVRASFYIHAIPQTADAKIAVPSVLSVMRNVSVPFGINTPEKPHISSTR
WRSVSDQKNKVYYFESTLTPNLFWLDLKKIDFSPKAGVKKLSLTKGEIYAGDAVKDLKDSQSFTFLFETP
VM

>WP_008766525.1 choloylglycine hydrolase family protein [Bacteroides thetaiotaomicron]
MNTKLSTFLLASIGIVSQVPAGACTGITLKSKDGAIVAARTIEWAESAMNNMYVVVPRNQELQSLTPSGM
DGIKFRSKHGYVGLAVEQKEFMVEGINEKGLSAGLFYFPGYGKYQPYDASLKYKCLADFQVVSYVLAECG
TLDEVKEALEKVRVIHIDPRSSTVHWRFTESSGKQMVLEIVDGQVHFYDNPLGVLTNSPGIEWHWTNLNN
YINLQPGNAPVHKFGPLEMKNFGHGSGMLGLPGDFTPPSRFVRAAFFQLTAPEQPDARGCVFQAFHILNN
FDIPTGTELAWGKAPADMPSATQFTVASDTRNRMIYYRTMYNSNIRCIDLKEIDFDGVKYHAKPLDGTKT
QPVEKISIR

>WP_008769957.1 linear amide C-N hydrolase [Bacteroides fragilis]
MRRKIMMATLIVIAVNFIWSGQPVKACTRAVYIGPDNMVITGRTMDWKEDIQSNLYLFPRGIKRAGYNKG
NTVEWISKYGSIVATGYDIGTCDGMNEKGLVASLLFLPESIYVRPDDTRPVMGISIWTQYVLDNFATVSE
AVAELKKQTFRIDAPDMPNGSASTLHMAITDETGNSAVLEYIDGNLIIHEGKEYQVMTNSPRYDLQLAVN
DYWKEVGGLNMLPGTNRSSDRFVRASFYIHAIPQTSDAKIAVPSVLSVMRNVSVPFGITTPDKPYISSTR
WRSVSDQKNRVYYFESTLTPNLFWIDLHKVDFSPNASIKKLSLTHGEVYAGDVVKDFKDSRSFTFMFELP
K

>WP_008771181.1 MULTISPECIES: linear amide C-N hydrolase [Bacteroides]
MCTRVVYSGKNGMVATGRSMDWKTEMHSNLWVFPKGIERNGETGANSLKWTSKYGSVVTSAFEIASTDGM
NEKGLVANLLWLPETEYPVRDQSKPGLAITAWVQYMLDNFATVDEAVAFIDENTFQVVSDLMPDGSRLAT
LHLSISDATGDCAIFEYTGGKLTVYHSKEYKVMTNSPTYNKQLALNEYWKSIGGLSFLPGTNRPSDRFAR
ASFYINALPQTDDVRIAIASVFSVIRNTSVPYGISTPEFPEISTTQWRTVSDSKNLLYFFESSLTPNTFW
VNLRETDLSEGAPVLKLSIANDETYHGNATKEFKPAQPFRFMGVKG

>WP_008772371.1 linear amide C-N hydrolase [Bacteroides sp. 2_1_33B]
MCTRVVYSGTNGMVATGRTMDWKTDMHSNLWVFPRGMERNGETGKDSLKWKSKYGSIITSAFEIASTDGM
NEKGLVANLLWLPEAQYPARDKNKPGLAITIWVQYMLDNFATVEEAVSFINEDTFQVVSDKMPDGSRLAT
LHLSISDATGDCAIFEYIGGKLSVYHSKEYKVMTNSPTYNKQLALCEYWKSIGGLSFLPGTNRASDRFAR
ASFYIDAVPKTDDEKIAIACVFSVIRNASVPYGISTPDSPEISTTQWRTVSESKNLIYFFESSLTPNTFW
VRLRDMDLSEGAPVLKLSIANGETYHGNASKDFKPAQPFKFMGVKDLI

>WP_008773999.1 MULTISPECIES: linear amide C-N hydrolase [Bacteroidales]
MKSKNLTLASLFAGLLMFMNPTGSEACTRAVYLGPDNMVVTGRTMDWKEDPQSNLYLFPRGVQRRGAISD
NTIQWISKYGSVVTAGYDIGTCDGMNEKGLVANLLFLTESSYFRPDDNRPVMGLSIWTQYVLDNFATVDE
AVAELSKEVFRIDDPDLPNGAKSTLHLSISDASGNSAIFEYLNGNLVIHEGRECQVMTNSPTYDKQLTLN
DYWQQIGGLVMLPGTNRASDRFVRASFYIHAIPQTSNFREAVAGVFSVMRNVSVPLGITTPDQPNISSTR
WRTVADQKNKVYYFESTLSPDIFWVDFKSLDFKAGTPIKKLTLTDGEIYAGNTAKDFKDSKPLPFLFGI

>WP_008777382.1 MULTISPECIES: choloylglycine hydrolase family protein [Bacteroides]
MMKMTKNLLLGIAAVCGSTFQAVACTGISLTSRDGSYVQARTIEWARGVLQSEYVIIPRGQQLTSFTPTG
VNGLTFTAKYGVVGLAVVQKEFIAEGINEAGLSAGLFFFPHYGGYKTYDAAQNQRTLADLQVTEWLLSQF
STIDEVKAALSSVCVVGLEKTAVVHWRIGEPSGRQVVLEIVGGVPHFYENEVGVLTNAPGFEWQLTNLNN
YVNLHPGDASVQKLSGITLQPTGGNSGFLGIPGDATPPSRFVRAAFYRGTAPQRATGFDTVQQCFHLLNN
FDIPIGIEHSQGDIPDIPSATQWTSAIDLTNRKVYYKTAYNNSIRCIDLKAIDFSKVKYQSQPLDKIQEQ
PVEMVKIPR

>WP_008780856.1 MULTISPECIES: linear amide C-N hydrolase [Bacteroidales]
MKSKNLTLASLFAGLFMFMNPMGSEACTRAVYLGPDDMVVTGRTMDWKEDPQSNLYLFPRGVQRRGAISD
NTIQWTSKYGSVVTAGYDIGTCDGMNEKGLVANLLFLTESSYFRSDDNRPVMGLSIWTQYVLDNFATVDD
AVAELSKEVFRIDDPDLPNGAKSTLHLSISDASGNSAIFEYLNGNLVIHEGRECQVMTNSPTYDKQLTLN
DYWQQIGGLVMLPGTNRASDRFVRASFYIHAIPQTSNFREAVAGVFSVMRNVSVPLGITTPDQPNISSTR
WRTVADQKNKVYYFESTLSPDIFWVDFKSLDFKAGTPIKKLTLTNGEIYAGNTTKDFKDSKPLPFLFGI

>WP_008789929.1 linear amide C-N hydrolase [Coprobacillus cateniformis]
MNWKKILKRTLLTILVIVIVAGSVFYIVFRHEISSLMSLEKIDDYTLYTMEYDGDYGFDDFLKTGASNDA
ELVDFVVKKLLKGLPVEFSIPNLGCSTFNAETQDGDRIFGRNFDLTYSPALFVKTQPDNGYASMSTVNLG
FLGFNEDKQPDSLTKQIITLAAPYAPLDGLNEKGLSIGVLLIPDEATNQQTDKIDITTTTAVRLVLDKAS
TVDEAIEFLKQYDMHSSAKSAYHFQIADANGKSVVVEYINNEISLVKDDKSYQMATNFLLTPGDYDFGHG
QDRYEKMKTILDQNKGILKDEQAGMDILKAASSNIHKNERGEESATQWSILYNNTDLTAKMIMGRKYDQP
AHEFSLK

>WP_008791956.1 choloylglycine hydrolase family protein [Coprobacillus sp. 8_2_54BFAA]
MCTAATYKTKDFYFGRTLDYEYSYGDQIVITPRNYVFNFRHVDDMKNHYAIIGMAHVAEDYPLYYDAMNE
KGVAMAGLNFVGNAVYSEVQSDVENIAQFEFIPWILSQCASLAEVRELLDRINIVNTPFSEQFPLAQLHW
IISDENESITVESMSDGLHIYDNPVGVLTNNPPFPQQMFQLNNYMYLSPKQPRNTFCENLALDAYSRGMG
GLGLPGDLSSSSRFVRVAFTKVNAISGESEEESVSQFFHILGSVDQQRGCCEVAGGKYEITLYTSCCNVT
KGIYYYNTYENHQISAVDMHVENLDSDKMICYPVIQGERINYQNK

>WP_008792961.1 MULTISPECIES: choloylglycine hydrolase family protein [Erysipelotrichaceae]
MCTAIKIYSDNGDIYFGRTMDFSFELNPELYYIPAKYQWRNVLNTHDIENKYNILGIGQDVSPVALSDGV
NDHGFAVAALYFSGFAQYDGLKKDNTSIIPIAAFELVYFLLSQCASVKEAQELIKVIKIIGVEDSITHIA
APLHWIISDANNNCMVIEKTIDGLHAINNPIGVLANSPDFSWHMTNLRNYYNLSPYQFQEAIWNNIKLTP
FGQGAGTLGLPGDYTPPSRFIRAAFQKTYTDIPIDRHQAVITCFRIMETVSIPKGVVITADQTSDYTQYT
MFINLATREYYFKTYWNNQITRVEFPQYDEKDMKMLSLGPLNQTIEFKTRSIFL

>WP_008842312.1 linear amide C-N hydrolase [Pediococcus acidilactici]
MCTSIELTAENGAKFWGRTMDLAMTMFGEDGGAESVITTIPAEAKVASQLTDWTAKYATMGVGVKGTPIL
FDGINEAGLAGDLQVLFESTADSLENLKQRGLTPLMNTEFVTYVLTNFKSVAEIREHYQEFGLADQATQV
NGQGFTFPLHYNFVDESGDGVVLEPVENGAFKLYDSVGVVTNSPEYSWHTTNLRNYLGLTDVDVKDPRTY
KNGVTLPPIEGGTGYGMAGLPGSYTSPARFVRSFTIANAMDDFTADRGIAQLYAAFRPVIIPEGIERKTA
DAPISDYTRYWSGYDLQKRAVYVQTGLGLAFTKQTLNADAQEISYTTIDRGDYVHEV

>WP_008862092.1 choloylglycine hydrolase family protein [Barnesiella intestinihominis]
MKKLLSLWITVVIILFQVHVSEACTGITLTTKDNSMILARTIEWGGSDLNSQYVVVPRGYEQYSYIPGGE
RSGMKFTARYGYIGLSVEQKEFVAEGLNEAGLSAGLFYFPGYGRYEDYDSKLKDSSIADLQLVSWILGNF
STVDEAMKAIKKIHIVPIDPRASTVHWRMADITGKQIVLEIVDGQPNFYENTLGILTNSPGFDWHMTNLN
NYINLYPGTTNPRTLGNIKLSSFGAGSGFLGIPGDVTPPSRFIRAAFYQTSSPQKETAIETVIQSFHILN
NFDIPIGIEFSESETPTDIPSATQWTSSTDLTHRVIYYRTMYNSDIRCIDLKAIDFNRVKYQAVPLDLIK
QQPIQPVRIN

>WP_008910312.1 linear amide C-N hydrolase [Providencia burhodogranariea]
MSFVKKSMVALLTAAVVYVPSVVTQACTRVVYLGEDQQTMTGRTMDWKYDIGTNLWIFPRGMSRDGIAGP
NSLKWKSKYGSVIASGYDISTTDGINEKGLVANLLWLAESQYPQSNDKQPTLSISLWAQYMLDNYATVAE
AVEALEKTPLLVMTDNVPGQDRLATLHLSLSDASGDSAIIEYIDGKQVIHHSRQYQVMTNSPVYEKQLAM
QEYWQGIGGTVMLPGTNRSADRFARAQFYINAIPQQTTPNKAVASVFGVIRNVSVPYGLTSENSPEISST
RWRTLVDHKRQLYFFESALTPNIFWTDLKKIDFSEQTGKVKKLDLGVEQSNIFSGDATKDYIDSEPFQFL
GLSAKQLGY

>WP_008916448.1 linear amide C-N hydrolase [Providencia sneebia]
MSFVKKSVVALLTAAAVYVPSVVTQACTRVVYLGEEQQIMTARTMDWKYEIDTNLWIFPRGMVRDGAAGP
DSLKWKSKYGSVIASGYDISTTDGINEKGLVANLLWLAESKYPSAENKQPALSISLWAQYMLDNYATVAE
AVESLEKTPLIVMTDNVPRQDRLATLHLSLSDASGDSAIIEYIDGKQVIHHSRQYQVMTNSPIYEKQLAM
QEYWQGIGGMTVLPGTNRSADRFARAQFYINAIPQKTTPDKAVASVISVIRNVSVPYGISSADSPEISST
RWRTLADHKRKLYFFESTMTSNTFWTNLNNIDFSAETGKVKKLDLGKEQSNIFSGDATSKYVESKPFEFL
GLSAKQLGY

>WP_009000653.1 linear amide C-N hydrolase [Bacteroides sp. D2]
MCTRVVYSEKNGMVATGRSMDWKTEMHSNLWVFPKGMERNGETGANSLQWTSKYGSVVTSAFEIASTDGM
NEKGLVANLLWLPETEYPVRDQSKPGLAITAWVQYMLDNFATVDEAVAFIDENTFQVVSDLMPDGSRLAT
LHLSISDATGDCAIFEYTGGKLTVYHSKEYKVMTNSPTYNKQLALNEYWKSIGGLSFLPGTNRPSDRFAR
ASFYINALPQTDDVRMAIASVFSVIRNTSVPYGISTPEFPEISTTQWRTVSDSKNLLYFFESSLTPNTFW
VNLRETDLSEGAPVLKLSIANGETYHGNATKEFKPAQPFRFMGVKG

>WP_009038617.1 MULTISPECIES: linear amide C-N hydrolase [Bacteroides]
MNKPIKTIAAALAAIASMSVQQTEACTRATYIGPDNTVITGRTMDWKEDLMSNIYVFPRGMQRAGYNKGN
TVNWTSKYGSVIAAGYDIGTCDGMNEKGLVASLLFLPESVYHRPGDNRPIMGISIWTQYVLDNFATVREA
VDELKKESFRIDAPDLPNGAASTLHLAITDETGNTAVLEYIDGNLEIHEGKQYQVMTNSPKYELQLAIND
YWKEVGGLNMLPGTNRSSDRFVRASFYINAIPQTADAKIAVPSVLSVMRNVSVPFGITTPDKPHISSTRW
RSVSDQKNKVYYFESTLTPNLFWLDLKKIDFSPNAGIKKLSLTNGEIYAGDAIKDLKDSKGFVFLFQTPV
M

>WP_009038764.1 MULTISPECIES: linear amide C-N hydrolase [Bacteroides]
MKKQLAGVALVLVAVSLGSIQPVEACTRAVYIGPDQMVITGRTMDWKEDIMTNIYVFPRGIQRAGHNKDK
TVNWTAKYGSVIATGYDIGTCDGMNEKGLVASLLFLPESIYSLPGDTRPAMGISIWTQYVLDNFATVREA
VDELKKETFRIDAPRMPNGGPESTLHLAITDETGNTAVLEYLDGKLSIHEGKEYRVMTNSPRYDYQLAIN
DYWKEIGGLQMLPGTNRASDRFVRASFYIHAIPQTADAKIAVPSVLSVMRNVSVPFGINTPEKPYISSTR
WRSVSDQKNKVYYFESTLTPNMFWLDLKKIDFSPKAGIKKLSLTKGEIYAGDAVKDLKDSQSFTFLFQTP
VM

>WP_009040459.1 choloylglycine hydrolase family protein [Bacteroides sp. D22]
MNTKLSTFLLASIGIVSQVPAGACTGITLKSKDGAIVAARTIEWAESVMNSMYVVVPRNQELQSLTPTGM
DGIKFRSKHGYVGVAVEQKEFMVEGINEKGLSAGLFYFPGYGKYQPYDASLKDKCLADFQVVSYVLAECG
TLDEVKGTLEKVRVIHIDPRSSTVHWRFTESSGRQTVLEIVNGQMHFYDNPLGVLTNSPGIEWHWTNLNN
YINLQPGNAPEHPFGPLEMKNFGHGSGMLGLPGDFTPPSRFVRAAFFQLTAPEQPNAQESVFQAFHILNN
FDIPTGTELAWGKAPADMPSATQFTVASDTRNRMIYYRTMYNSNIRYIDLKEIDFDGVKYHAKPLDETKM
QPVEKINIR

>WP_009040653.1 MULTISPECIES: choloylglycine hydrolase family protein [Bacteroides]
MMKMTKNLLLGIAAVCGSTFQAVACTGISLTSRDGSYVQARTIEWARGVLQSEYVIIPRGQQLTSFTPTG
VNGLTFTAKYGVVGLAVVQKEFIAEGINEAGLSAGLFFFPHYGGYETYDAAQNQRTLADLQVTEWLLSQF
STIDEVKAALSSVRVVGLEKTAVVHWRIGEPSGRQVVLEIVGGVPHFYENTVGVLTNAPGFEWQLTNLNN
YVNLHPGDASVQKLSGITLQPTGGNSGFLGIPGDATPPSRFVRAAFYRGTAPQRATGFDTVQQCFHLLNN
FDIPIGIEHSQGDIPDIPSATQWTSAIDLTNRKVYYKTAYNNSIRCIDLKAIDFSKVKYQSQPLDKIQEQ
PVEMVKIPR

>WP_009040782.1 MULTISPECIES: linear amide C-N hydrolase [Bacteroides]
MCTRVVYSGKNGMVVTGRSMDWKTEMHSNLWVFPKGMERNGETGANSLQWTSKYGSVVTSAFEIASTDGM
NEKGLVANLLWLPETEYPVRDQSKPGLAITAWVQYMLDNFATVDEAVAFIDENTFQVVSDLMPDGSRLAT
LHLSISDATGDCAIFEYTSGKLTVYHSKEYKVMTNSPTYNKQLALNEYWKSIGGLSFLPGTNRPSDRFAR
ASFYINALPPTDDVRIAVASVFSVIRNTSVPYGISTPEFPEISTTQWRTVSDSKNLLYFFESSLTPNTFW
VNLRETDLSEGAPVLKLSIANGETYHGNATKEFKPAQPFRFMGVKG

>WP_009061471.1 choloylglycine hydrolase family protein [Clostridium sp. MSTE9]
MCTSITLLNAQGENFFGRTMDFSYDIEPELYVLPRNYVWNGACGGQRMHNLYAIIGVGQEDGPLMAFYDG
VNEKGFAAASLYFAGYAAYETKPMPGKMPVASMDFLHYMLANCTSVEDVEKLVSQVSIIGVPDPVTNTAA
PLHWIATDRSGKSVVVERTEQGTRVYPNPIGVMANSPEFPWHMTNLKTYAQVSPRQATENQWGNLTLKPF
GQGAGTSLLPGGYTSPERFARAAYLKTHLPVPQTKEETVMSCFHVMESVSIPKGAVISNRETFDYTRYTV
FLNTKTCEYYFKTYENSQIHMASMWENYRDGESRIRLGRLSRPVQFGKVTVV

>WP_009121061.1 linear amide C-N hydrolase [Bacteroides clarus]
MNTKRGTVALTALAALFSLGIQQADACTRATYIGPDNMVITGRTMDWKEDIMSNIYVFPRGMERAGYNKG
ETVKWTSKYGSVIATGYDIGTCDGMNEKGLVAGLLFLPESVYDRPGDTRPVMGISIWTQYVLDNFATVRE
AVDELKKETFRIDAPQMPNGSASTLHLAITDETGNTAILEYLDGKLSIHEGKEYQVMTNSPKYEDQLAIN
DYWKEVGGLQMLPGTNRSSDRFVRASFYIHAIPQTADAKIAVPSVLSVMRTVSVPFGITTPDKPHISSTR
WRSVSNQKDKVYYFESTLTPNLFWLDLKKIDFSPKAAVKKLALTNGEIYAGDAVKDLKDSSSFTFLFQTP
VL

>WP_009126021.1 linear amide C-N hydrolase [Bacteroides fluxus]
MKKSIRVMVIIFTAILATGVQHTEACTRATYIGQGNMVITGRTMDWKEDIMSNIYVFPRGIQRAGFNKGE
TINWTSKYGSVIATGYDIGTCDGMNEKGLVASLLFLPESVYSLPGDTRPVMGISIWTQYVLDNFATVSEA
VNELKKEIFRIDAPRMPNGSASTLHLAITDETGNTAVLEYLNGKLSVHEGKEYQVMTNSPRYELQLAIND
YWKEIGGLNMLPGTNRSSDRFVRASFYIHAIPQTADAKIAVPSVLSVIRNVSVPFGITTPDKPHISSTRW
RSVSDQKNKIYYFESTLTPNLFWLDLKKIDFSPNSGIKKLALTNGEIYAGDAVKDLKDSRSFTFLFQTPA
M

>WP_009128599.1 linear amide C-N hydrolase [Bacteroides oleiciplenus]
MGKTNVYLAIFSIAVFFGISIDSLNACTRVVYQGVNNMIITGRTMDWKEDTRSNLWIFPRGMERNGEVGK
DPMRWKSKYGSVITSAYDICSTDGMNEKGLVANLLWLAESSYPQWNGERPALSIAAWVQYMLDNFATVNE
AVAAVEQNSFDVVSDMMPDGTRMATLHLSISDATGDNAIFEYINGKLNIHHNRSYQVMTNSPVFDQQLAL
DDYWKNIGGTTFLPGTNRAADRFVRASFYINAIPKTEDTRTALASVFSVIRNTSVPFGISTPDQPNISST
RWRTVSDQKNKIYYFESTLYPNVFWVDFKDVNFSEGAPVKMLNLVSGNTYAGNTAKEFVNTKPFQFLGVK

>WP_009133708.1 choloylglycine hydrolase family protein [Alistipes indistinctus]
MIRRLFVVLLVMCVGWSQPAGACTGITLVSKDGARVLARTIEWGGSNLNSRYVVVPRGYTQPILLPGGKQ
GTLFTAQYGYVGFAVEQEIFVAEGMNEAGLSAGLFYFPGYGQYPEYDPQQKSTTVADLQLVPWILGRCRT
VEEVEAAVRELRVVSIDPRASTVHWRFADVSGRQVVLEIINGQPRFYENKLGVLTNSPGFDWQMTNLNNY
VNLRSGSTTAQWLGHDTELVPFGAGSGFLGIPGDVTPPSRFVRAAFYQSSAPRQDSALQTVLQCFRILGS
FEIPIGIEFSAGEPPTDIPSATQWTSAADLMNRKIYYNTMYNSAIRCIDLRQIDFSRVKYRSVPLDETKH
QSVETLTIR

>WP_009134154.1 linear amide C-N hydrolase [Alistipes indistinctus]
MCTRVVYQGTNATILTGRSMDWKEECRSNLWIFPRGMDRSGEAGNNPVLWKSKYGSVIASAYDICSTDGM
NERGLVANLLWLAESSYPKWSGTKPGLTIAAWVQYVLDNYATVSEAVDDLSQEKFEVVSSLMPDGSRFAT
LHLAISDATGDSAIFEYLGGKLTVHHDRSYQVMTNSPVFDQQLALNEYWKNIGGTTFLPGTNRAADRFVR
ASFYVNAVPKTDDQRIATASVFSVIRNTSVPYGISTPDEPNISSTRWRTVSDQKNLIYFFESTLYPNVFW
VDFKEVDFSEGAPTQMLDLVGGTTYAGNATDRFTEAQPFKFLGVK

>WP_009134394.1 choloylglycine hydrolase family protein [Alistipes indistinctus]
MNSKQPSKLPDTIDLPPQAPIAACTGITLKSSDGSVVAARTVEWAESVMNTMYVVVPRDQELQSFTPSGG
DGMKFTTKHGFFGLSVEQKEFMVEGINEKGLSAGLFYFPNYGKYPPYDPSQKEKSLADFQLVSYVLGECE
TVNEVKEKLQNIRVTNIEPRSSTVHWRFTEPSGRQVVLEIVDETMRFYDNPLGVLTNSPGLEWHWTNLNN
YINLQPGTTLEHDYGPLQMKSFGHGAGLLGLPGDFTPPSRFVRATFFQLTAPQQPSAQESAFQAFHILNN
FDIPTGTEQPWGKASADVPSATQFTVVTDTRNRIIYYRTMYNSNIRCIDLKTIDFENVRYYSMPLDDVKK
QPVERIDIK

>WP_009135862.1 choloylglycine hydrolase family protein [Odoribacter laneus]
MKKSGFCLIIFLFGAFSLSRACTGISFQSKDGAYIQARTIEWGEGMLPSEYVIIPRGEKQVSYTPAGKKG
MVFETRYGIIGLAIVQKEFIAEGLNEAGLSAGLFYFPRYGSYEAYDSAQREKTISDLQLVTWMLSRFATV
AEVKAAVGKVRIVGLDEPGVTSTVHWRIGDATGEQVVLEIIDGKPYFYDNEIGVLTNSPGFPWHLTNLNN
YVNLFPGGAPPQQLAGVKLNAFGAGSGFLGMPGDVTPPSRFVRAAFYKATAPRLHTAEETVLQAFHILNN
FDIPIGIEHPLGKAPDVPSATQWTSVVDLTNRKVYYKTAYNNTIRCLDMKDIDFSKVKYQSYPLDRQKEQ
PIEKIVIS

>WP_009138584.1 choloylglycine hydrolase family protein [Slackia piriformis]
MCTAVRFTDENGGLFFGRNLDWMESYGEKILATPRGFAYDYALGATHSEQPYAVVGVGCIMDSKPMYFDC
ANEAGLAVAGLNFPRCGAFPHEPVEGKCSVATFEFPLWVARNFASTDEVEHALADTQIVSLVQPGQPESL
PHWLIADSTRSIVVESTKAGLHVYENRADVLANSPELPWHIANLDNYLHTSNESPRPSSWGAQELRAWGI
GAGMQGIPGDPSSPSRFVRAAYANAHHPAKTTERENVARLFRTLASVQITEGTAKSAEGHFEKTIFTSGF
SSSTNTYYANTYDDFEIRAFPFESFDLDGRELQTRALYRGEEEVR

>WP_009142149.1 choloylglycine hydrolase family protein [Collinsella tanakaei]
MCTGMRFNDTEGNMFFGRNLDWTFDYGERVLVVPRGFKPASPFGATAECSHALIGMGLVEQGQPMLFDAG
NDAGLAVAGLNFPGYAGYESAPQEGKTNVSAWEFPLWVCANFESVDQVVDALQTTAIVDEPIAPQWPSAL
LHWIVADRTRSVVVEYTDAGMQVFDNPVDVLANQPGYSWHAENLRNYLNVSNAWGGEGSFGRPLAPFGAG
AAQRGLPGDYTSPSRFVRAAYVNANYPQKEREAANVSRMFHSLSQVAMVEGSAMARDGKTEKTLYTGCFS
SATRTYYFNTYEDVSIRSYCLDEYPQTGDAVIEA

>WP_009144946.1 linear amide C-N hydrolase [Phascolarctobacterium succinatutens]
MKTITALLMATLIMCPCSSIMAKNPAASVTDKAQKASISTIKDLDNGRLYVMDYTADYKLDKMLQQNINS
VDTMLAFVGRELLGAAKPAPGAIDAGCSAFAGRTEEGKPIYGRNFDYKMKMTAVMVRTAPKDGYRSIGIA
DAGWVGYDIGSLSDGKSDLSAAVAMPYLIMDGMNEKGLAVSVLKLDGKPTHQRTGKPQITTTAALRLMLD
KAANVDEALALLEKYDMNSSMETANFHFLLSDADGKNVVLEYTIDDMTVIDTNYVANHYLAPKMHGLGHA
YDRFAVLDSAVKFKKSIFTPFEAMSLLSLVSQPETEEATSMTQWSVVYNLHDLTAQVAIRRNYDKLFNFT
LADLSGKAKI

>WP_009202874.1 choloylglycine hydrolase family protein [Anaerostipes hadrus]
MCTAATYKTKDFYFGRTLDYEFSYGDEVVITPRNYPFHFRHIDAIESHYAMIGMAHVVDNDPLYYDAFNE
CGLAMAGLNFVGNAAYYDMEEGKDNIAQFEFIPWILGTCANLEEAKTALIHMNLTNTPYSEQFPLAQLHW
IIADQSGAITVEAMEDGMHIYENNVGVLTNNPPFNIQMFLLNQYMNLSPKQPENLFAKDIDLDQYSRGMG
AIGLPGDLSSSSRFAKVAFTKLHSVSGDSENESVNQFFHILGSVDQQRGCCDVNGKYEITLYTSCCNTQK
GIYYYTTYDNHQISAVDMTKEDLNTKNLICYEVITGEHIQMQN

>WP_009203862.1 choloylglycine hydrolase family protein [Anaerostipes hadrus]
MCTAATYKTKDFYFGRTLDYEFSYGDQIVITPRNYAFNFRHVGDMKNHYAIIGMAHVAEDYPLYYDAMNE
KGVAMAGLNFVGNAVYAAIKPDVENIAQFEFIPWILSQCSSLVEVRELLERINIVNTPFSEQLPLAQLHW
IISDENESITVESMSDGLHIYDNPVGVLTNNPPFPQQMFQLNNYMYLSPKQPRNTFCENLALDAYSRGMG
GLGLPGDLSSSSRFVRVAFTKVNAISGESEEESVSQFFHILGSVDQQRGCCEVADGKYEITLYTSCCNVT
KGIYYYNTYENYQISAVDMHVENLDSDKMICYPVIQGERINYQNK

>WP_009250308.1 choloylglycine hydrolase family protein [Eisenbergiella tayi]
MCTAMTLETAQGEVYLGRTMDFSVTLDPSLYFVPKGYRWGNLAATHTVRNQYSFIAVGQDASPVVFVDGV
NEKGFGAAVLYFPGYAYYDPLDSGQDTRPPIASIELMHFLLSQCTDVDDAAEILRTIRIVGMEDPVTESV
APLHWIMADKSGRCAVIEKTKEGLFVMDNPIGILTNSPDFSWQITNLRNYSNLSPWQMQDKKWCGVQLPP
FGQGTGGFGLPGDYSPPSRFVRTAFQKSHADSCSTPEEAVITGFHLMENVSIPKGVVMTDRNTADFTQYT
AFIRLSTQEYFFTTYNNRQITRAAMPGIREEEPAIRSLGKLIRPITFDEFPG

>WP_009259938.1 MULTISPECIES: linear amide C-N hydrolase [Clostridiales]
MHETTTKRPGRAGKYIRRALLALAAVILAAVLVLLALFQAELRTLNTIERVDDTDLFTMTYLGDYGLDDF
LAQGGASNDNELLDFLMQKLLKGLPLRFDIPDLGCSTFAAETPEGDAIFGRNFDMYYSPALFVRTAPEDG
YRSISMVNLSYIGFGEDKLPTSLLDSLLTLAAPYVPLDGLNEKGLAVGVLLIDTEPTDQQTDKPDITTTT
AIRLLLDRAATVDEALALLSQYDMHASANSCYHFQIADAAGRAVVVEYIGDEMNVVESPRATNFLLTEGD
WDFGRGQDRFAVLEETMEASGGVLTEEEGMALLQAVSQQPQPGKDSSTQWSCLYNQVRGTVDIAVAMDYD
SLYHFAIDE

>WP_009260903.1 MULTISPECIES: choloylglycine hydrolase family protein [Clostridiales]
MDSNESRARALLGDLSAGCSAVAWETADGGHLWGRNFDFNRIAADSKVTFVPRGQVFYACGTELEGNLEP
STRCTAAYAAVGIGSLVLRSTPALYEGLNEKGLMGGQLYYRTFAHFAPEARPGTLPLQPPFLVTWCLATC
ASVEEVARALEERVSLVAIPMLGTVPPIHWMFSDRTGESIVVESDRDGLHIYRNTVGVMTNSPGYPWHRT
NLLNYPQLRPLDYGELAWGGERLEPCFSGSGAAGLPGDWSSPSRFVRLAFLREHAVKGGDEAEGVSLLFR
LLHSAAFPLGAVELTGPGEITPHDRGVVPYDYTVYSSVLCAESMRFYWLTYRNSRVRYVELSRLLKGDRP
LQFALGEEPEFCDVTGEGV

>WP_009265822.1 choloylglycine hydrolase family protein [Anaerostipes hadrus]
MCTAATYKTKDFYFGRTLDYEFSYGDEVVITPRNYPFHFRHIDAIESHYAMIGMAHVVDNDPLYYDAFNE
CGLAMAGLNFVGNAAYYDIEEGKDNIAQFEFIPWILGTCANLEEAKTALIHMNLTNTPYSEQFPLAQLHW
IIADRSGAITVEAMEDGMHIYENNVGVLTNNPPFNIQMFLLNQYMNLSPKQPENLFAKDIDLDQYSRGMG
AIGLPGDLSSSSRFAKVAFTKLHSVSGDSENESVNQFFHILGSVDQQRGCCDVNGKYEITLYTSCCNTQK
GIYYYTTYDNHQISAVDMTKEDLNTKNLICYEVITGEHIQMQN

>WP_009271153.1 choloylglycine hydrolase family protein [[Clostridium] innocuum]
MCTALRFKQFFGRNLDYEFSYGEKITVSPRNYNFKFRHTNKQGKHYAIIGMAYIVGDYPLYYDAINEKGV
GMAGLNFVGNTYFNAHVDGRDDITSFEFIPWVLSQCANIKEVKELLEHTNVVNTAFNSKLPPAQLHYMIS
DDTDSIVIECMKDGMHIYDNPTHVLTNNPPFKEQISRLNDYMYLTNKQPENTFSKDLNLAPYSRGFGAFG
LPGDLSSPSRFVRVAFTRSNATSDENDLSQFFHILGSVEQQKGLCEVSEGEYEYTIYSSCCDLYNGIYYY
TTYNGHQIIGVDMFKEDLDSDKIISYPMMEKEIISFQN

>WP_009276341.1 MULTISPECIES: choloylglycine hydrolase family protein [Parabacteroides]
MRHFFILFAIAGLLINPSAAEACTGITLKSKDGTTIVARTIEWGGSNLNSQYVVVPRGYTERSYTPNGVD
GMTFTARYGYVGLAVEQKEFIAEGLNEVGLSAGLFYFPKYGEYEKYNAAVRDKSISDLQLVSWLLGECSN
VEEVKEAVKKVHVINIDPRASTVHWRFAEPSGRQLVLEIIKGELHFYENTLGVLTNSPSFEWHLTNLNNY
VNLFPGTAPNQQLGNIELSSFGAGSGFLGIPGDVTPPSRFVRAAFYQASAPQQETALETVFQCFQILNNF
DIPVGIEFPLGQVPCDIPSATQWTSVTDMRNHVIYYRTMYNSVIRNIDLRSIDFSTVRYRAVSMDGTKRQ
AVETIKIE

>WP_009295645.1 MULTISPECIES: choloylglycine hydrolase family protein [Firmicutes]
MCTAATYKTKDFYMGRTLDYEFSYGEQITITPRNYEFDFRFAGKIKSHYALIGMAFVAGGYPLYYDAVNE
KGLGMAGLNFVGNAAYEEALPEDETEVSQVAQFEFIPWILTQCATVAEAREKLAAMRLTGTAFSEQLPTA
QLHWIIADKDSCIVVESMKDGLHVYDNPVGVLTNNPPFPSQMFALNNYAGVSRKQPESTFAGVLQLDAYS
RGMGGMGIPGDLSSQSRFVKVAFTKLNSISGEEEDESVSQFFHILGSVDQQRGCCEVTEGKYEITIYTSC
CNTAKGIYYYTTYDNHQITAVDMHAENLDSDQLICYPLLSKGEVRWQNK

>WP_009297367.1 linear amide C-N hydrolase [Clostridium sp. 7_3_54FAA]
MLRSKRKKRLLRAVGCLAALALIIVTGGAVLFRNELKTLDSLKKIDDNVLYTMKYEGDYGFDDFLKVGAS
TDGELVKFVTERLLKGIPLEFSIPDLGCSTFSAQTEDGDQIFGRNFDLTYSPALFVETEPENGYRSLSTV
NLAFLGFGEDKLPETFKEKIITLAAPYAPLDGINEKGLTVAVLRIGDEPTNQDTGKVDITTTTAIRLMLD
KAADVEEALALLEQYDMHSSAGSCYHFQISDARGKSVVVEYVDNEYEVIPAKNNYQMVTNFLLSDKKYNF
GSGQDRYEILKNTLDECKGVLKDEQAAMDLLKAASSDWHVSETTGRLNATQWSIIYNNTDLTASVITGRQ
YAKPAHEFSLVGEIREE

>WP_009300808.1 choloylglycine hydrolase family protein [Coprobacillus sp. 3_3_56FAA]
MCTAIKIYSDNGDIYFGRTMDFSFELNPELYYIPAKYQWRNVLNTHDIENKYNILGIGQDVSPVALSDGV
NDHGFAVAALYFSGFAQYDGLKKDNTSIIPIAAFELVYFLLSQCASVKEAQELIKVIKIIGVEDSITHIA
APLHWIISDANNNCMVIEKTIDGLHAINNPIGVLANSPDFSWHMTNLRNYYNLSPYQFQEAIWNNIKLTP
FGQGAGTLGLPGDYTPPSRFIRAAFQKTYTDIPIDRHQAVITCFRIMETVSIPKGVVITADQTSDYTQYT
MFINLATREYYFKTYWNNQITRVEFPQYDEKNMKMLSLGPLNQTIEFKTRSIFL

>WP_009316694.1 choloylglycine hydrolase family protein [Coprobacter fastidiosus]
MKILYLTFALFFSGLSSALACTGISFFAKDGGYVQARTIEWGDSFLPSEYVIIPRNLNQTSYTPTGINGL
KFKSKYGVVGLAIIQKEFIAEGLNEAGLSAGLFYFPHYGKYPEYDQKQNSRTLSDLQFVSWILSNFSTID
EVKKAIEQVRIVSLDKEGASSTVHWRIGEASGRQVVLEFENGKPCFYENQVGVLTNSPDFKWQVTNLNNY
VNLFPGNAPVQKIGNVTIFPFGAGSGFLGIPGDITPPSRFVRIAFYKATAPQQNTSDETILQCFHILNNF
DIPIGVEFASGKAPNIPSATQWTSAIDLTQKKVYYKTAYNNNIRCIDLKDINFNTISYQSHPLDQTLKQP
IENLQFK

>WP_009319397.1 linear amide C-N hydrolase [Coprobacter fastidiosus]
MKLRTIFCMIALSTLFSFAYIVSIKACTRAVYLGEGGMVVTGRTMDWKEDPQSNIYLFPRGLQKRAALPG
NKNTVTWTSKYGSVSTAGYDIGICDGMNEKGLVANLLFLTESSYYRPDDNRPVMGISIWTQYVLDNFATV
EEAVAGLKDDTFRIDAPDLPNGAKSTLHLSVSDATGNSAIFEYIQGRLIVHEGKDCQVMTNSPTYDKQMT
LNDYWKQIGGMVMLPGTNRASDRFVRASFYINVIPKTSDFKLAVPGVFSVMRNVSVPLGISVPDQPNIAS
TRWRTVSDQKNKVYYFESTLNPDVFWVDFKDLDFNVGAPIKKLWLTNGEIYAGNAVGQFKNSLPLPFLFG
I

>WP_009325371.1 MULTISPECIES: choloylglycine hydrolase family protein [Ruminococcaceae]
MCTAATYKTKDFYFGRTLDYEFSYGEEVVITPRNEPFPFRYMAEMPHHFAVIGMACVAQEYPLYYDAVNE
KGLGMAGLNFVGNACYAASPAKGKDNIAVFEFIPWVLGQCATVKEAGALLAKANLVGLPFNEQMPAAQLH
WLIADREGAITVESVREGLRIYENPVGVLTNNPPFEQQMFGLNNYMRLSPKTPENLFSSELPLSAYSRGM
GGLGLPGDLSSQSRFVRAAFTRMNSVSGCTEKESVSQFFHILGSVEQQRGCCDVGDGKYEITLYTSCCNA
SKGIYYYTTYENRQITAVDMHHEALAGTGLVRYPLIQEQQVKMQN

>WP_009329961.1 MULTISPECIES: choloylglycine hydrolase family protein [Bacillus]
MCTSITLTTAGREHLLARTMDFDFELNGEVLLHPRRYKWKSEADGSEHAGRYAFIGMGRRLKNALFADGV
NEKGLSCAALYFPGYAVYENEAKEQSRNLAPHEFVTWVLSECGDLEDVKKAAVSLNIVEREVSLLSTVTP
LHWLLTDRSGASVVVEPTADGIQIHDNPVGVLTNSPDFPWHLTNLRNFIGLQPGQFAAKKMGGLTLSAFG
QGSGLSGLPGDFTPPSRFVRAAFLKEHMKPVSDETEGVSAAFHVLSNMNIPKGVVMTDQGEDDYTQYTAV
MCSETCSYYFHHYQNRQIQKVCLLQEDLDSNELKAFQPKQEETVHSLQS

>WP_009345209.1 MULTISPECIES: choloylglycine hydrolase family protein [Firmicutes]
MCTAATYKTKDFYFGRTLDYEYSYGDQIVITPRNYVFNFRHVDDMKNHYAIIGMAHVAEDYPLYYDAMNE
KGVAMAGLNFVGNAVYAAIKPDVENIAQFEFIPWILSQCSSLVEVRELLERINIVNTPFSEQFPLAQLHW
IISDENESITVESMSDGLHIYDNPVGVLTNNPPFPQQMFQLNNYMYLSPKQPRNTFCENLALDAYSRGMG
GLGLPGDLSSSSRFVRVAFTKVNAISGESEEESVSQFFHILGSVDQQRGCCEVADGKYEITLYTSCCNVT
KGIYYYNTYENHQISAVDMHVENLDSDKMICYPVIQGERINYQNR

>WP_009511590.1 MULTISPECIES: linear amide C-N hydrolase [Acinetobacter calcoaceticus/baumannii complex]
MFKKILGFSFLTTALILQTSHACTRAVYLGNNDHIITARSMDWKVDVGTNLWILPSGVVRDSNAGPKSLK
WKAKYGSVIATGYDISTTDGMNEAGLVANVLWLVESQYPDTKHSSKPQLSISAWAQYVLDNYATVAEAVS
ALEKQPFDLTTDSVPGEQRLATLHLSISDKTGDSAIIEYIGGKQVIHHHKKYQVMTNSPTFDQQLALNSY
WQQIGGTVMLPGTNRAADRFARASFYINAIPKNDNPKDAIASVFSVIRNASVPYGLNTAEEPNISSTRWR
TVADHKQQLYFFESAVSPNVFWVDLKKINFKDGLTRKLDLGKDQQNTFAGDATNQFKISKPFEFLGPQLH
H

>WP_009596260.1 linear amide C-N hydrolase [Alistipes finegoldii]
MLMKTQFLTVFGAAALAVFPAEPEACTRAVYLGPDGMTVTGRTMDWREDPLTNLYIFPRGTARRGANTDD
TVFWTSKYGSLSAAGYDIGITDGMNEAGLVANLLFLPESVYERPGDTRPVMGLSIWTQYVLDNFATVDEA
VAELSKEKFRIDAPDLPNGVQSRLHLAVSDPSGDSAIFEYIDGRLVIHHGRQYQVMTNSPFYDQQLAILD
YWRQIGGLTMLPGTNRAPDRFVRASFYINAVVKSPDPKIAVPAVMSVMRNVSVPYGISTPDKPHISSTRW
RTVCDQKNRVYYFEPTLAMETFRVDLAKIDFGKGTPERVLKLVGGRTYTGDATAEFRRSDKPFVFLFGV

>WP_009606361.1 MULTISPECIES: choloylglycine hydrolase family protein [Turicibacter]
MSSKLMFYFNRKMGLKNMCTGLSLVTKDNKHLFGRNLDVPATYGQAVHIVPRNYDWFNIVSDETYTSKYA
CIGMGIVVDRLPLLFDAVNEKGLAGAGLNFTHFAKFNEKAVDGKTNISGSTFLYWALSNFSNLDELKEAL
KQLIITNIPVKEGLPVAGLHWMFTDLSGKSIVIEYMEDGMHVYDNPVGALTNDPTFPWHLTNLCQYVTLD
TKTPAPKQFGEYVAKPFGHGLNMCGIPGDASPAARFVRTVYFRDTVVEADDEVSGVSAFFQVLTGVTVIK
GSEIDPNGDMNYTVYKSCMCQESGTYYYTDYKNRRISAVCLSKADLDGKEIISFEYQGKQDILFQN

>WP_009606620.1 MULTISPECIES: choloylglycine hydrolase family protein [Turicibacter]
MCTAITLKTQDGLHALGRNLDIVALLDVAVILIPRSYAFTHTIMSLKKKNKYAMVGMSTTFENHVLLVDG
MNEKGLACAVLELPKYASWSKALDKDKINVAPYDFVYWILANFQSLEEVKDGLKNVNLVNEPLEGKEVSV
DVHWIVTDRTGQSIVIEKTKGNFRIYNNKVGVLTNAPTFDWHLINLNRYMNIQVTNPHKVKWGHQELSFD
SEGFGGIGLPGDVSSSSRFVKAAFLRNHIRVEKGEDALITSTFHILSNVAVIKGTAVTCHQQYLKTQCTS
CMCLETGVYYYNTYNNNQINAIHLFDENLDAFEVKVFPYQDKLVVQKQN

>WP_009620050.1 MULTISPECIES: choloylglycine hydrolase [unclassified Pseudomonas]
MIIHSFVSETREPFERGRQIGERWAEQIHRTVALYLDFFPRVGVPAEQVRGIGEASLAALDAWCPALARE
VEGLAAGVQLPLWQLAALNARTEILAVMPAQPLEGECSTAVYAPHGAAAPLSIQTWDWHDSLVPHGLLLQ
LAAGSGLTVKLFTEFGMLGKIGVNSAGLGMHFNILHHAGDNAEAGVPVHAIARRVLEEATSVAEAIELVG
SACVSASTVLTCFSRDDAELRAASIEMSPAATAVVPPRADGWVLHTNHFVDPQQARGERTADVSTTYARF
DHLAAMAPGMAREGLAQRAEAFCGEAGEQAVVCFHPDLSQPDTERWETLLTIGLDSVGCNLEYHAGNPKA
LARDGFLRF

>WP_009853933.1 choloylglycine hydrolase family protein [Streptococcus gallolyticus]
MCTAITYQTKDNYFGRNLDLDFSYHEEVTICPRNYPLSFKYETKQDTHLAIIGMATVVDDYPLFYDATNE
KGLSMAGLNFPENADFKPAKDGKTNVASFEFILWILSQCESVSEVRQQCENLNLTDDAFSSDYPVSPLHW
MISDSKESIVVEPVKDKVAIYDNPIGVLTNNPTFDKQLFNLNNYRHLSPKVSDNLFSKVLDLDVYSRGMG
GIGLPGDLSSMSRFVKVAFTKLNAVADSSEASSVNQFFHILKSVEQQKGLCYVDESNGYEYTIYSSCVNV
DKGIYYYTTYENSQITAIDMHQENLDSSRLIRYPLQKEWNVLYQNK

>WP_009890622.1 MULTISPECIES: linear amide C-N hydrolase [Clostridiales]
METLEVRNIELSGTNYEIGYRLGELVANMPEIIEGQINKSNLVSKKEEKEMIELFDKYCPGLNEELQGFA
DAIQVNCNQILYYTMTYLKPGCSQVALTPELTENGHVLFARNFDFSHNMEDFVLCKTKVNGKYAHIGTTV
MQFGRGEGMNECGLGVSQSSCGIPVGNSDGLRKPAIVGLQFWAVIRYLLENCKDVDEALEYLKDMPIAYN
INLLLADKSGNIALVETLDGKKEVNIINSLESKREYFLHSTNHTHIDKLHKLEPQSMKNSIHRYKLIKEY
INKAKKIGEKELMNLLSLKYPNGLSCNYYNDFFGTLKSIVMDLNIGKFNILWGGLENKWESYYLKNDIKS
ITQRININIEKAPSDFFDFIE

>WP_009897617.1 linear amide C-N hydrolase [Clostridioides difficile]
METLEVRNIELSGTNYEIGYRLGELVANMPEIIEGQINKSNLVSKKEEKEMIELFDKYCPGLNEELQGFA
DAIQVNCNQILYYTMTYLKPGCSQVALAPELTENGHVLFARNFDFSHNMEDFVLCKTKVNGKYAHIGTTI
MQFGRGEGMNECGLGVSQSSCGIPVGNSDGLRKPAIVGLQFWAVIRYLLENCKDVDEALEYLKDMPIAYN
INLLLADKSGNIALVETLDGKKEVNIINSLESKREYFLHSTNHTHIDKLHKLDPQSMKNSIHRYKLIKEY
INKSKKIGEKELMNLLSSKYPNGLFCNYYNDFFGTLKSIVMDLNIGKFNILWGGLENKWESYYLKNDIKS
ITQRININIEKAPSDFFDFIE

>WP_009903191.1 linear amide C-N hydrolase [Clostridioides difficile]
METLEVRNIELSGTNYEIGYRLGELVANMPEILEGQINKSNVVSKKEEKEMIELFDKYCPGLNEELQGFA
DAIQVNCNQILYYAMTYLKPGCSQVALAPELTENGHVLFARNFDFSHNMEDFVLCKTKVNGKYAHIGTTV
MQFGRGEGMNECGLGVSQSSCGIPVGNSDGLRKPAIVGLQFWAVIRYLLENCKDVDEALEYLKDMPIAYN
INLLLADKSGNIALVETLDGKKEVNIINSLESKREYFLHSTNHTHIDKLHKLEPQSMKNSIHRYKLIKEY
INKSKKIGEKELMNLLSSKYPNGLSCNYYNDFFGTLKSIVMDLNIGKFNILWGGLENKWESYYLKNDIKS
ITQRININIEKAPSDFFDFIE

>WP_009928449.1 bile salt hydrolase [Listeria monocytogenes]
MCTSITYTTKDHYFGRNFDYELSYKEVVVVTPKNYPFHFRKVEDIEKHYALIGISAVMENYPLYYDATNE
KGLSMAGLNFSGNADYKDFAEGKDNVTPFEFIPWILGQCATVKEARRLLQRINLVNISFSENLPLSPLHW
LMADQNESIVVECVKDGLHIYDNPVGVLTNNPTFDYQLFNLNNYRVLSSETPENNFSNEIDLDAYSRGMG
GIGLPGDLSSMSRFVKATFTKLNSVSGDSESESIGQFFHILGSVEQQKGLCDVGGEKYEHTIYSSCCNID
KGIYYYRTYGNSQITGVDMHQEDLESKELAIYPLVNEQQLNIVNK

>WP_010010335.1 linear amide C-N hydrolase [Lactobacillus coryniformis]
MPSQIINMPANITMTGQSTTWRSNYATLGVGLTNSLVLYDGINECGLAGDLQVLMECGRASADDLEQRGL
QPILGEELVTYILTQCKDVAAVKELAATLASVDQPYSFMGQTAQIPAHYTFIDPTGAMVVLESTDNGTFK
LYDSVGVLTNSPEYDYHTTNLRNYISLDNLNKAKKTVGADLELEPSENGTGHGFFGMPGDYTSPSRFVRA
TLIAKNIDPFASSAGIPVLYNTFSSVMIPKGLGRTPQHETVTDYTQYWSGYDLTARKLYVQDYACPTFTS
KALDQTTDTITYTPIDLTFKTNEI

>WP_010012330.1 linear amide C-N hydrolase [Lactobacillus coryniformis]
MPSQIINMPANITMTGQSTTWRSNYATLGVGLTNSLVLYDGINECGLAGDLQVLMECGRASADDLEQRGL
QPILGEELVTYILTQCKDVAAVKELAATLALVDQPYSFMGQTAQIPAHYTFIDSTGAMVVLESTDNGTFK
LYDSVGVLTNSPEYDYHTTNLRNYISLDNLNKAKKTVGADLELEPIENGTGHGFFGMPGDYTSPSRFVRA
TLIAKNIDPFASSAGIPVLYNTFSSVMIPKGLGRTPQHETVTDYTQYWSGYDLTARKLYVQDYACPTFTS
KALDQTTDTITYTPIDLTFKTNEI

>WP_010021092.1 choloylglycine hydrolase family protein [Lactobacillus farciminis]
MCTSLSLGALDGSKFLARTMDFAFELNGRPTFLPQEYKWISSYDKKTYTTDYAIMGTGAKYGNNYMVADG
FNEYGLSAAELYFANAAKYDTEPTDGAINLVAEEFILWALGNNKSIEDLKENIKQVHLIESNAGVMGQNQ
PLHFIFSDATGATYVLEPQGNGLVLQEDKVGVMTNTPDYNWHKTNLANYLGAQTTNFGAKKFGDEEVIPL
GQNGTFRLPGGYTAVDRFVRTAFIRNSTETPKDNKQAVNTILHMLDSVTIPRGVNIKENGEASYTQYQTV
LDLTNKIMYFVPYGNRKVYATKLTDDLIKNQKEPKEFEVSLDQEFEALN

>WP_010242478.1 linear amide C-N hydrolase [Peptoniphilus rhinitidis]
MYHSRWRNSHKEAGYKYGGMLYKNGKNIDFDKLLDEEKLNYGRGVYTIYEKYFPEIIEEIRGFAEGLKQD
FDKVFAFLTSMYVFTYENYCSCIGISNDNGIFVARNSDFDKSIGKLTDSAFYKLDKGYSFIANTTAMIQM
EDGMNEKGLACGLTFVYPTVKDLGFNAGFLIRYILEKCATVDQAKKFLEEVEVGSSQNIIVADAKGGVLL
AELNSENKYFKIISEGALFRTNHFVFEGMQSFKCNLQDDIKSHIRFDTLIKEDYKNYSLEEIKKLLSGKY
GFMCQYDKNLSFDTIWSSIYDINNKKIYRCEGNPSKKRFEIDKRW

>WP_010260903.1 linear amide C-N hydrolase [Alistipes timonensis]
MKIPALTMLCAAALAVQSPQAEACTRAVYLGPDGMTVTGRTMDWREDPLTNLYIFPRGIERRGANSDNTV
FWTSKYGSLSAAGYDIGVADGMNEAGLVASLLFLPESVYERPGDTRPVMGLSIWTQYVLDNFATVDEAVT
ELAKEKFRLDAPDLPNGVKSRLHLAISDASGDSAIFEYRDGKLEIHHGRQYQVMTNSPFYADQLAILDYW
QQIGGLTMLPGTNRAPDRFVRASFYVNAVVQTSDPKIAVPAVMSVMRNVSVPYGISTPDKPHISSTRWRS
VCDQKNRVYYFEPTLAMETFWVNLAAIDFSKGSGERTLTLVGGKNYAGDATAKFRKSAKPFVFLFGA

>WP_010283678.1 choloylglycine hydrolase [Bacillus timonensis]
MKRIFADVIQFRGSHYEFGFKQGKLLKDSFLVKNREQQWKIRRPLFKIDTGETKQVYERLAPFIWEEFLG
LQDALEWTMEKVLMEFGGYRVNIKPSGCSILVGENYMIRNYDYHPKTYDGRFVVFQPLDGGNATIGLTQK
ITGRSDGMNDKGLSMGYTFMNRRRPGNGFVCHMIGRLILELCASVEEAAQLLREIPHRGSFSYVLFDSSC
EIPFIVETSPRRVEVRQGYTCTNHFKILTEENRRVLDDSNKRLQAIEQKESLSGLEAFRLLNDSDKGVFS
KLYGSWAGTIHTSAYFPKNLEAWCALGGDKEPIIFNFDEWLKGTDFPNSKIVGDVDTDIPFVNMEKADWF
K

>WP_010289731.1 choloylglycine hydrolase family protein [Kurthia massiliensis]
MCTGIFTKTEDGKHLLSRTMDFSMPLEPSPLYVPRQFQWTCAVDGAVHTSQYGFVGAGRLLDQSYFVADG
INEKGLSIAELYLPGEVDYATECKEGAINLAPHELILWVLSQFSTIEELEAALQDVHLVAKEVPVLGIVT
PLHWIITDQRGKCVVIEPTTAQLTTIDNPIGVMTNSPQLAWHINNLRNYLHVRPAQYAPKKFGDYIAEPF
SQGTGTLGLPGGFTPPERFVRAAFFKEHIEPAKNEVEGLNNHYHILATVRIPKGIVVTDTGASDYSQYVG
TMCNESLTYYYSSYENPKVVSVRLTETLLATKQPQFFPIEPNFPVEQLHV

>WP_010294924.1 choloylglycine hydrolase family protein [Clostridium senegalense]
MCTSVTLKTQDGNHFLARTMDFSLILNPTAIMYPRKYNWKLYHDKQSIEVNFAFLGVGQKFNGNYCAFAD
GTNEKGFSCASLYFPGYATYSDKESNSLLNIAPYEVVPYLLSKCESVQDAIKKIKKIHLMNRSLDEMKLL
PPLHWIVTDKSGDCIVIEPTKNGLEIKENHIGVMTNSPEFNWHMTNLRNYVGINPLKKKEVTLGNITFKP
LSQGSGTLGLPGDFTSPSRFVKTVFAKYASIDCKNEIEGVTNIFHILEAVTIPKGNVITEYNKIDYTQYT
SCFNLDKGILYYKTYDNSQLTAISLFNENLDSDDIKSWNMTFKQNINFCN

>WP_010305677.1 choloylglycine hydrolase family protein [Kurthia senegalensis]
MCTGVFTKTKDGTYLLSRTMDFVFPLEPSPLFIPRGFEWQAAVKKASFNTQFGFVGAGRLLGDTYFVADG
VNEKGLSVAELYLPGEVYYAEHPINNKVNVAPHELILWLLGTCATIEEVEGKLADLHIVSAMIPELNIVT
PLHWILTDLTGRCVVIEPTEEDLSIKENKIGVMTNTPCLEWHIENLRNYLHVRPKQYEPVRFGEYIANPF
SQGTGTTGLPGGFTPPERFVRAAFFKEHIEEAENEEQGVYNHYHILSTVRIPKGIVVTAADTVDYSQYVG
TMCNNSKTYYYSAYDQHDIVKVTLTEELLARTTPKQFELAAKFKVHAIE

>WP_010482603.1 linear amide C-N hydrolase [Stenotrophomonas maltophilia]
MARMKWKEKALLAVALAAAAAPALACTRAVYLGDNGDVITARSMDWKVDVATNLYVLPRGIARSGQAGPK
SLAWTARYGSVVATGYDVSTTDGMNEKGLVANLLWLVESEYPQQRGNKPGLAISLWAQYVLDNFATVEEA
VAALKREPYSIVTDKVPGEDRQATLHLSLSDASGDSAIVEYIGGRQVIHHDRRYQVMTNSPIFEQQLALN
SYWQQIGGTVMLPGTNRSADRFARASFYINAIPKAEDPVVALASVFSVIRNTSVPYGITTPGEPNISSTR
WRTVADHKRRLYFFESALTPNTFWVDLNKVDFGGKVLKLDLGPDQRNTFAGDALGHFVPSAPFTFLGVDG

>WP_010492969.1 MULTISPECIES: linear amide C-N hydrolase [Lactobacillaceae]
MCSSMTIKSLQGDIFWGRTMDYNTSFFHETPAGGVPGKIVSLPADHQLPAQSGTWTTKYAAVGVGVDQSV
ALFDGVNSEGLAGDLQVLVECSWASADSLAKRNLKPIKGEEFVSLALTTCKNVAEVRELAGQYGLIDEPL
QFGGQGVKIPLHYTFVDPSGAGLVIEPTDHGAFKLYDSIGAMTNSPEYHWHTTNLRNYVSLNDHNYPEGA
DLGDHHLDPIELGTGYGMFGLPGDYTSPSRFVRAMFVSRNLDPFESKDGIRVLYNAFKTVLIPQGLGRDP
KHDILTDYTQYWSGYDLSKRAIYVQDSNTLTMTTKTLDPTVTEVTYDDLVKTEQFNQL

>WP_010497419.1 choloylglycine hydrolase [Paenibacillus elgii]
MGNNENKEPMIFDIHVAEGSHYEVGKQRAITLKENYPEDVAYYISPIEGQDYISAATAHKRMMLIDQICP
GFVDEIQGFADEVGTEPEKMICYANSYHNSQHCCQFAVLPSNTSDGHFYVGRSYEYFVRDERSLCITRVT
GKPKHIGFSLQNAGRMDGINEYGLVVSMSNTAYLKPLAGDGCEFWVAIRAILDRCKDVYEAQCLLEEIPL
CTNANFLVADAANHASVFEVASFSSDKKRMSVRKPFGGLLIATNHYVSHEMKEFDEPHFWHSEMRYSSVW
NSLLRDAPYINDDKMRKLMSTPYPYGPCCHFYSSGMGTLRSMIFDVSEKKVKVSFGPPDMNPWYEVDMDA
PIGLREIVCKYDNVEIENPEQFWREMD

>WP_010537074.1 linear amide C-N hydrolase [Bacteroides faecis]
MCTRVVYSGTNGMVATGRSMDWKTDMHSNLWVFPRGMERNGETGENSLKWVSKYGSVVTSAFEIASTDGM
NEKGLVANLLWLPEAKYPARDKSKPGLAITAWVQYMLDNFATVDEAVAFIDEDTFQVVSDMMPDGSRLAT
LHLSASDATGDCAIFEYTDGKLTVYHSKEYKVMTNSPTYNKQLALNEYWKSIGGLSFLPGTNRPSDRFAR
ASFYVNALPETDDVRIAVASVFSVVRNASVPYGISTPENPEISTTQWRTVSESKDLMYFFESSLTPNTFW
VNLREMDLSEGAPVLKLSISNGETYHGNTNKEFKPAQPFKFMGVRG

>WP_010650316.1 linear amide C-N hydrolase [Oceanobacillus massiliensis]
MTKVFSDIIQFRGNHYEFGYMQGELLKDTPILPNRRKQWDSRWRHFLFEEREVHAAFSQFAPGIWEEIHG
LADALSMDFQDAIREFGGYYYEYGRSGCSIFTDSDYLVRNYDNDPISYEGRYVLYQPTDQGYAFIGPSMQ
ITGRTDGMNEKGLAMGYNFVNRKKSDDGFLCNMVGRIVLETCATVEEAALLLKEIPHRHSFSYVLLDQTG
VSVVAEVSPRNVSIREANVCTNHFEQLTEENRYQMDDSIRRQQVLETKAGHGSNPYEGYRLLNDTDKGIF
SKKYGAWAGTIHTTAYLPKDRKAWIALGGDRRPLILDFEKWLQGEKLHFTKIRGELDAATGFINA

>WP_010674262.1 linear amide C-N hydrolase [Aeromonas caviae]
MTILRSPLLHKTLLALTVSLSVSSLADACTRAVYQGEGALVVTGRTMDWRSAMPTNLWALPRGIAREGEA
GAHSMTWTSRFGSVVAAGFDAGTADGMNEKGLVANLLYLTESEYVTPSDKDPRKTLSISLWAQYALDNFA
TVADAVAALSKDEFYVVTTLTPDGKPGQLHLSLSDASGDSAIFQYVGGKLQIYHDRSYQVMTNSPTFDKQ
LALNDYWEEIGGLTMLPGTNRSADRFARASFYIKTLPKTDQANEAVAGVMSVMRNVSVPMGISTPDQPNI
STTLWRSVADQQHRRYFFELTHLPNTFWVSMDKLDLTAGAPVRKLPLTEQQLYAGETAEKFVPAKAFRFL
PASPKA

>WP_010690294.1 choloylglycine hydrolase family protein [Lactobacillus animalis]
MCTAVSFKTNSHYFGRNLDLELSYGEKAVIVPRNFVFNLRKLPALSEHYAMIGVAAVFADTPLYYDAVNE
YGLGMAGLNFEGNAVFREFEPEMDNVTPFEFIPYILGQCKTVAEAREMLANINLVNEAFSPELPLSPLHW
IISDKKESIVVEPMADGLKVYDDPVGVLTNNPTFDKQLFTLNNYRTLSPKTPENTFYPGVELDTYSRGMG
TLGLPGDLTSSSRFVKAVFTKAHSVCQPDENSSVGQYFHILGSVEQQKGCCDVGNGKYEYTIYSDCYNTD
KGIFYYKTYENSQITALDMHKVDLDGHTFTSYDLLETQQINYAN

>WP_010709158.1 choloylglycine hydrolase family protein [Enterococcus faecalis]
MCTAITYATKDHYFGRNFDYEISYEEVVTIVPRNYCLEFRKVPKLDTHYAMIGIAAGIADYPLYYDATNE
KGLSMAGLNFSGYADYKTFKEGKANVSPFEFIPWILGQCATVDEAKELLETMNLVSINFSETLPLSPLHW
LLADKEKSIVIESVKEGLHIYDNPVGVLTNNPPFTYQLFNLNNYRSLSSQTPKNSFSNKINLNVYSRGMG
GIGLPGDLSSTSRFVKATFTKLNSKTGNSESESISQFFHILGSVEQQKGLCDVGDGKYEYTIYSSCCNID
KGIYYYRTYEDSQINAVNMNNEDLESNRLISYPIIENQHINYVN

>WP_010710911.1 choloylglycine hydrolase family protein [Enterococcus faecalis]
MCTGIKIISKTNDIFYGRTMDFTFDFFGNEDPIAPKIPTLIAQFPKGTILNSQLNPWTAKYAFMGLAMSG
TDQPANDGKTVSLAITDGINEAGLSGDIQYLMESSTAPAESLADRGLTPHIAEEVLAYILSNFESVDEVK
VAFEKIGLLDQKFQLDSLGEVHFTLHWTINDKNNNSIVLQPTDNGAFVIYDSIGVVTNSPEYNYHLTNAR
NYIGMRNYAIKEPYTLKSGATLDPIEGGTSYGLLGIPGDFTSPSRFIRALYYSDNLQEFDSSEGIMQLYR
AFQTVMIPRGIGHLGQSNSLSDFTHYWSGYDVTNLTMYVQPESTTSFTKYTLDPALIEVTTFAVSNELLL
TDLNQ

>WP_010711766.1 choloylglycine hydrolase family protein [Enterococcus faecalis]
MCTAITYVSKDHYFGRNFDYEISYNEVVTITPRNYKFSFREVGNLDHHFAIIGIAAGIADYPLYYDAINE
KGLGMAGLNFSGYADYKKIEEGKENVSPFEFIPWVLGQCSTVDEAKKLLKNLNLVNINFSDELPLSPLHW
LLADKEQSIVVECTKEGLRVFDNPVGVLTNNPTFDYQLFNLNNYRVLSTRTPKNNFSDQIELDIYSRGMG
GIGLPGDLSSVSRFVKATFTKLNSVSRSSEYESISQFFHILSSVEQQKGLCDVGDEKYEYTIYSSCCNLE
KGIYYYRTYDNSQITAVDMNKENLEKDSLIVYPMVETQQINYAN

>WP_010718758.1 choloylglycine hydrolase family protein [Enterococcus hirae]
MCTSITYVTSDHYFGRNFDYEISYNEVVTVTPRNYKLNFRKVNDLDTHYAMIGIAAGIADYPLYYDATNE
KGLSMAGLNFSGYADYKEIQEGKDNVSPFEFIPWILGQCSTVGEAKKLLKNINLANINYSDELPLAPLHW
LLADKEKSIVIESMKDGLHIYDNPVGVLTNNPSFDYQLFNLNNYRVLSSETPKNNFSNQISLNAYSRGMG
GIGLPGDLSSVSRFVKATFTKLNSVSGDSESESISQFFHILGSVEQQKGLCDVGDGEYEYTIYSSCCNVD
KGIYYYRTYEDSQITAIDMNKEDLDSHKLISYPIIEKQQIKYIN

>WP_010719115.1 choloylglycine hydrolase family protein [Enterococcus hirae]
MCTSIVYATKDHYFGRNLDLELSYGQVVTITPRNYPFKFRRTDPLPSHYALIGMAAVVDNYPLYFEATNE
KGLSMAGLNFPENAHYFEEDSGKTNISPFEFIPWLLGKCATIDEAKKLLAEINLVNINFSEELPLSPLHW
MLADQNEALVIESTIDGLKIYNNPVGVLTNNPPFDYQLFNLNNYRHVSPTVSSNHFAKNLELDVYSRGMG
GLGLPGDLSSASRFVKAAFTKWQSVSGESEMESVNQFFHILTSVEQQKGLCDVGNGKFEYTIYSSCCNMD
KGIYYYTTYNNHQITAVEMHKENLEGTELITYPVVDQEQIHYLNK

>WP_010721246.1 choloylglycine hydrolase family protein [Enterococcus faecium]
MCTSITYVTSDHYFGRNFDYEISYNEVVTITPRNYKLNFRKVNDLDTHYAMIGIAAGIADYPLYYDATNE
KGLSMAGLNFSGYADYKEIQEGKDNVSPFEFIPWILGQCSTVGEAKKLLKNINLANINYSDELPLSPLHW
LLADKEKSIVIESMKDGLHIYDNPVGVLTNNPPFDYQLFNLNNYRVLSSETPKNNFSNQISLNAYSRGMG
GIGLPGDLSSVSRFVKATFTKLNSVSGDSESESISQFFHILGSVEQQKGLCDVGDGKYEYTIYSSCCNVD
KGIYYYRTYEDSQITAIDMNKEDLDSHKLISYPIIEKQQIKYIN

>WP_010721567.1 choloylglycine hydrolase family protein [Enterococcus faecium]
MCTSITYVTSDHYFGRNFDYEISYNEVVTVTPRNYKLNFRKVNDLDTHYAMIGIAAGIADYPLYYDATNE
KGLSMAGLNFSGYADYKEIQEGKDNVSPFEFIPWILGQCSTVGEAKKLLKNINLANINYSDELPLSPLHW
LLADKEKSIVIESMKDGLHIYDNPVGVLTNNPPFDYQLFNLNNYRVLSSETPKNNFSNQISLNAYSRGMG
GIGLPGDLSSVSRFVKATFTKLNSVSGDSESESISQFFHILGSVEQQKGLCDVGDGKYEYTIYSSCCNVD
KGIYYYRTYEDSQITAIDMNKEDLDSHKLISYPIIEKQQIKYIN

>WP_010721674.1 choloylglycine hydrolase family protein [Enterococcus faecium]
MCTAITYATKDHYFGRNFDYEISYNEVVTITPRNYRFDFRKVKNLDKHYAMIGIAAGVSNYPLYYEATNE
KGLSMAGLNFPGNADYKELQEGKDNVAPFEFIPWILGQCSTIDEAKELLATINLVNIDFSEKLPLSPLHW
LLADKEKSIVIESMKDGLHLYDNPVGVLTNNPPFDYQLFNLNNYRSLSNGTPENHFSNQISLNVYSRGMG
GLGLPGDLSSVSRFVKATFTKMNAASGDSESESISQFFHILGSVEQQKGVCDTGEGKYEYTIYSSCCNVD
KGIYYYRTYEDSQITAVNINKEDLDRHELVSYPVIKEQQINYVN

>WP_010722595.1 choloylglycine hydrolase family protein [Enterococcus faecium]
MCTAITYATKDHYFGRNFDYEMSYNEVVTITPRNYRFDFRKVKNLDKYYAMIGIAAGVSNYPLYYEATNE
KGLSMAGLNFPGNADYKELQEGKDNVAPFEFIPWILGQCSTIDEAKELLATINLVNIDFSEKLPLSPLHW
LLADKEKSIVIESMKDGLHLYDNPVGVLTNNPPFDYQLFNLNNYRSLSNGTPENHFSNQISLNVYSRGMG
GLGLPGDLSSVSRFVKATFTKMNAASGDSESESISQFFHILGSVEQQKGVCDTGEGKYEYTIYSSCCNVD
KGIYYYRTYEDSQITAVNMNKEDLDRHELVSYPVIKEQQINYVN

>WP_010724277.1 choloylglycine hydrolase family protein [Enterococcus faecium]
MCTSITYVTNDHYFGRNFDYEISYNEVVTVTPRNYKLNFRKVNDLDTHYAMIGIAAGIADYPLYYDATNE
KGLSMAGLNFSGYADYKEIQEGKDNVSPFEFIPWILGQCSTVGEAKKLLKNINLANINYSDELPLSPLHW
LLADKEKSIVIESMKDGLHIYDNPVGVLTNNPSFDYQLFNLNNYRVLSSETPKNNFSNQISLNAYSRGMG
GIGLPGDLSSVSRFVKATFTKLNSVSGDSESESISQFFHILGSVEQQKGLCDVGDGKYEYTIYSSCCNVD
KGIYYYRTYEDSQITAIDMNKEDLDSHKLISYPIIEKQQIKYIN

>WP_010730689.1 choloylglycine hydrolase family protein [Enterococcus faecalis]
MCTAITYVSKDHYFGRNFDYEISYNEVVTITPRNYKFSFREVGNLDHHFAIIGIAAGIADYPLYYDAINE
KGLGMAGLNFSGYADYKKIEEGKENVSPFEFIPWVLGQCSTVDEAKKLLKNLNLVNINFSDELPLSPLHW
LLADKEQSIVVESTKEGLRVFDNPVGVLTNNPTFDYQLFNLNNYRVLSTRTPKNNFSDQIELDIYSRGMG
GIGLPGDLSSVSRFVKATFTKLNSVSRSSEYESISQFFHILSSVEQQKGLCDVGDEKYEYTIYSSCCNLE
KGIYYYRTYDNSQITAVDMNKENLEKDSLIVYPMVELQQINYAN

>WP_010735404.1 choloylglycine hydrolase family protein [Enterococcus mundtii]
MCTSITYTTNDHYFGRNLDLEISYNEQVTITPRNFPFVYRKAPKQESHYAIIGMAAVVDNYPLYYDATNE
KGLSMAGLNFPGNAHFFDEDAEKTNITPFEFIPWILSQCKNVEEARTLLVDINLVNINFSEELPLSPLHW
ILADQKTSIVIESVAEGLKIYDNPIGVLTNNPTFDYQLFNLNNYRSVSPTTLKNHFSDELDLSVYSRGMG
GLGLPGDLSSASRFVKVAFTKLNSVKATTEQESVSQFFHILKSVEQQKGLCDVGNGKFEYTIYSSCCNVD
KGIYYYTTYTNSQINAVDMTKEDLDSTELLTYPLIEEEQVHYVN

>WP_010737622.1 choloylglycine hydrolase family protein [Enterococcus hirae]
MCTSIVYATKDHYFGRNLDLELSYGQVVTITPRNYPFKFRRTDPLPSHYALIGMAAVVDNYPLYFEATNE
KGLSMAGLNFPENAHYFEKDSGKTNISPFEFIPWLLGKCATIDEAKKLLAEINLVNINFSEELPLSPLHW
MLADQNEALVIESTIDGLKIYNNPVGVLTNNPPFDYQLFNLNNYRHVSPTVSSNHFAKNLELDVYSRGMG
GLGLPGDLSSASRFVKAAFTKWQSVSGDSEMESVNQFFHILTSVEQQKGLCDVGNGKFEYTIYSSCCNMD
KGIYYYTTYNNHQITAVEMHKENLEGTELITYPVVDQEQIHYLNK

>WP_010737820.1 choloylglycine hydrolase family protein [Enterococcus hirae]
MCTSITYVTSDHYFGRNFDYEISYNEVVTVTPRNYKLNFRKVNGLDTHYAMIGIAAGIADYPLYYDATNE
KGLSMAGLNFSGYADYKEIQEGKDNVSPFEFIPWILGQCSTVGEAKKLLKNINLANINYSDELPLSPLHW
LLADKEKSIVIESMKDGLHIYDNPVGVLTNNPSFDYQLFNLNNYRVLSSETPKNNFSNQISLNAYSRGMG
GIGLPGDLSSVSRFVKATFTKLNSVSGDSESESISQFFHILGSVEQQKGLCDVGDGKYEYTIYSSCCNVD
KGIYYYRTYEDSQITAIDMNKEDLDSHKLISYPIIEKQQIKYIN

>WP_010743401.1 MULTISPECIES: choloylglycine hydrolase family protein [Enterococcus]
MCTSLTLTTKSKEHFLARTMDFGFQLEGRPVYIPRNYTWKQQADAEQKTIFGFVGTGRNLGEYFLADGVN
EQGLAVAELYFLNEAKYSSEIKKNKINLAPHEFIMWLLGSITDISELREKIASINLVDEAVPVLGFVPPL
HFIVTDKTGETVVIESDSGELVIKENPVGVMTNSPEFGWHLKNLNNYLSLQPNNFPTKKIDAFEVAPFGQ
GSGTYGLPGGYTSPERFVRTAYLRSLTDSGSTLDEALNAITKILDNVTIPKGVNIKNDGSVDYTQYRSIF
DVTEGTYYFNPYENQEVFKLTLNEELLSKKEPVEFEYSEAFKTTNLN

>WP_010743572.1 MULTISPECIES: choloylglycine hydrolase family protein [Enterococcus]
MCTSITYVTNDHYFGRNFDYEISYNEVVTVTPRNYKLVFRKVNNLDKHYAMIGIAAGISDYPLYYDGTNE
KGLSMAGLNFSGYADYKEIQEGKDNVSPFEFIPWILGQCATVDEAKDLLMNINLANINYSEELPLSPLHW
LLADKEKSIVIESMKDGLHIYDNPVGVLTNNPSFDYQLFNLNNYRVLSSETPNNNFSDQISLNAYSRGMG
GIGLPGDLSSVSRFVKATFTKLNSLSGDSESESISQFFHILGSVEQQKGLCDVGDGKYEYTIYSSCCNVD
KGIYYYRTYEDSQITAIDMNKEDLNGEELIRYPIMKKQQIKYAN

>WP_010744128.1 MULTISPECIES: linear amide C-N hydrolase [Enterococcus]
MKLKMTFLLGGIGLLLIILALILFSRIKTISTIKKVEGDLYRVEYTADYKLDELLTSDIDSVNELEKQLS
KKLFFGYPIKTKEDLFGCSAFSAVTPGGKHLVGRNFDYAKGGAILVHTKPKKGFASYSMVSLAHLGVAKE
QNTMPETLQGKLAILAAPYGSVDGMNEKGLSVSVLELQTEPTKQNNGKTPIITTLAVRMLLDKAASTEEA
VMLLKKYDMNSSAGKPYHFFISDKSGKSVIVDWAKQKMTVLPTQLATNFQLSQGEDYHVGIGHDRYDTLE
KTLNQNNDRLTAAEAMKLLEKVKITWNGEWQTEWSVVYHLDNFSVDLVTDMNYKKIHHFSGQSK

>WP_010749443.1 choloylglycine hydrolase family protein [Enterococcus casseliflavus]
MCTALTYVTKDHYFGRNFDYDVSYKEVVTITPRNYQLKFRKVSEIDHHYAMIGIAAGVAEYPLYYDAVNE
KGLGIAGLNFPENAVYNEFQEGKENVTPFEFIPWLLGQCATVEEAKALLAKVNLVKINFSEELPLSPLHW
MIADKKSAIVVESMSDGLHIHENPVGVLTNNPPFDYQLFNLNNYRVLSSKTPETHFSDKLDFDEYSRGMG
GLGLPGDLSSMSRFVKAAFTRMNSVSGESESESISQFFHILGSVEQQKGLCDTGNENYEYTIYTSCCNTD
KGIYYYRTYENSQIVAVDMNKEDLEGDVPISYPLVEDQQVFFSN

>WP_010751826.1 choloylglycine hydrolase family protein [Enterococcus villorum]
MCTSITYVTSDHYFGRNFDYEISYNEVVTVTPRNYKLVFRKVNDLDTHYAMIGIAAGIADYPLYYDATNE
KGLSMAGLNFSGYADYKEIQEEKDNVSPFEFIPWILGQCSTVDEAKNLLANINLANINYSDELPLSPLHW
LLADKEKSIVIESMKDGLHIYDNPVGVLTNNPPFDYQLFNLNNYRVLSSETPKNNFSDQINLNAYSRGMG
GIGLPGDLSSVSRFVKATFTKLNSVAGDSESESISQFFHILGSVEQQKGLCDVGDGKYEYTIYSSCCNVD
KGIYYYRTYEDSQITAVDMNKEDLNSEKLISYPIIEEQQIKYIN

>WP_010752266.1 choloylglycine hydrolase family protein [Enterococcus villorum]
MCTSITYVTGDHYFGRNFDYEISYDEVVTITPRNYKLVFRKVNNLDTHYAMIGIAAGIADYPLYYDATNE
KGLSMAGLNFSGYADYKEIQEEKDNVSPFEFIPWILGQCSTVDEAKNLLANINLANINYSDELPLSPLHW
LLADKEKSIVIESMKDGLHIYDNPVGVLTNNPPFDYQLFNLNNYRVLSSETPKNNFSEQINLNAYSRGMG
GIGLPGDLSSVSRFVRATFTKLNSVAGDSESESISQFFHILGSVEQQKGLCDVGDGKYEYTIYSSCCNVD
KGIYYYRTYEDSQITAVDMNKEDLNSHKLISYPIIEKQQIKYIN

>WP_010756891.1 linear amide C-N hydrolase [Enterococcus pallens]
MKEIRTILINRKKFKYCGFALFALLSLSACGNSSDVEKSAGNEQAQDKEQLISPTKKVTELEDGLSTVSF
EGDYGFDTFLENGGASSDSAVVDFLSSELLGQVSGLAFTSNGFGCSTLSVKNNEGQQLFGRNFDWQKSNA
QIVKVSPENGYRSISTVNLDFLDGYDNYLKLIPGEAKNIPVIYAPMDGMNEEGLTAAVLVIEDSDVINQT
TEKPDLTTTTAIRLLLDKAATVDEAIALLEQYDMNSSMGLMVHFSLSDRSGKSVVVEYVDNQMIVTETPV
VTNFYLAEGEKKGLGSQQSHERFEILSWQLEATPVMDEEQVKNALDSVSKDDFGEFESTEWSIVYNQTAG
QVHYYHRENYDKRFIFELEK

>WP_010761765.1 choloylglycine hydrolase family protein [Enterococcus haemoperoxidus]
MCTSITMTTKDQHVLLARTMDFAVVLEAEPTFIPRNKFAFVNDENDDRKNDYAFVGMARQVDDGHFVFAD
GLNEKGLSCAALYFSGYAGYNSQDTSKKYTLAPHDVAPFVLSTCSTIEEVTRTMENAQVENTALDFLGIV
LPLHWVITDKTGKSIVIEYTEQTLHIHENTIGVMTNSPDYKWHTTNLRNYIGLQPEQKTEVHLKDMVMKP
FGEGAGAFGLPGDFTPPSRFVRAAFLKACLQDVQTELDGVTSMFHVLANVDIPKGVVKTTQAYDYTQYTS
VMVNSSLNYYYKTYNNQRIRCIQLENEDFDAISGKIWSSGDSEDILYRNCKK

>WP_010766334.1 choloylglycine hydrolase family protein [Enterococcus moraviensis]
MCTSITMTTKDQNVLLARTMDFAVVLDGEPTFIPRNKFVFVNDEAYDRKNDYAFVGMARQVDQEHFVFAD
GLNEKGLSCAALYFSGYADYNSQDEDKKYTLAPHDVVPFLLSTCSTTEEVVRTMKNAQVENTALDFLGIV
LPLHWVITDTTGKSIVVEYTDQTLHIHENSIGVMTNSPDYKWHTTNLRNYIGLQPSQKTEVHLKDMVMKP
FGEGAGAFGLPGDFTPPSRFVRATFLKNCLQDIKTELDGVTSLFHVLANVDIPKGVVKTTQAYDYTQYTT
VMVNNSLNYYYKTYNNQRIRCIQLGNEDFDATSGKIWSSGDTEDILYRNTKQ

>WP_010770520.1 choloylglycine hydrolase family protein [Enterococcus caccae]
MCTSITMATKDQTVLLARTMDFAVILDGEPTFIPRNKFVFVNDENYDQKNEYAFVGMARQVDKEHFVFAD
GLNEKGLSCAALYFSGYADYNSQDTTKKYTLAPHDVVPFLLSTCSTIEEVTRTMENAQVENTALDFLGIV
LPLHWVITDKTGKSIVIEYTEQTLHIHENTIGVMTNSPDYKWHTTNLRNYIGLQPKQKTEVHLKDMVMKP
FGEGAGAFGLPGDFTPPSRFVRAAFLKACLQDVQTELDGVTALFHVLANVDIPKGVVKTTQAYDYTQYTS
VMVNSSLNYYYKTYNNQRVRCIQLENEDFDATSGKIWSNGDSEDILYRNSKK

>WP_010771174.1 choloylglycine hydrolase family protein [Enterococcus caccae]
MCTGITIQSIKGNSYWGRTQEFNLLLEYDAAIIPRNYDLTVSLDHFLTRYAAMGVSISGQPLLVDGVNEK
GLMGGSFYFGHYNRYIEAEKIRAMGKLPLAGAEFVTYALTNYASVEELKERVNQDTAIAIVDNPAGIPQH
YVFQDESGASVVVEPSIDGGYEIYDNPVGVFTNSPKFDWHLTNLQNYVGLSDTIAPDIQMNDLHVISNGK
GSGLRGIPGDFTPQSRFVRAAYLKHFSEKVEDEQAIEQIFHILDSFDIPKGVVKVSSDTDVQYTQYTSAY
DCKEKQMYIHLYENRTIQTLSLNAGILDSSVPQYFELKMEQQYHTMLKKG

>WP_010776457.1 choloylglycine hydrolase family protein [Enterococcus faecalis]
MCTGIKIISKTNDIFYGRTMDFTFDFFGNEDPIAPKIPTLIAQFPKGTVLNSQLNPWTAKYAFMGLAMSG
TDQPANDGKTISLAITDGINEAGLSGDIQYLMESSTAPAESLAERGLTPHIAEEVLAYILSNFESVDEVK
VAFEKIGLLDQKFQLDSLGEVHFTLHWTINDKNNNSIVLQPTDNGAFVIYDSIGVVTNSPEYNYHLTNVR
NYIGMRNYAIKEPYTLKSGATLDPIEGGTSYGLLGIPGDFTSPSRFIRALYFSDNLQEFDSSEGIMQLYR
AFQTVMIPRGIGHLGQSNSLSDFTHYWSGYDVTNLTMYVQPESTTSFTKYTLDPALTEVTTFAVSNELLL
TDLNQ

>WP_010779087.1 choloylglycine hydrolase family protein [Enterococcus gilvus]
MCTSIFITTNDKKHLLARTMDFSYPIDAQPLYLPRDYSWASASDGKKWTNQFGFLGTGADLGEDYFVCDG
VNEAGLSVAELYLPGEAVYQEKSNPEKTNLCPHEFITWILGNFSSIDTLREAIEDINLVDIAVPILGFVT
PLHWIITDTNGKSVVIEPTEETLHFKEDPVNVMTNTPQLEWHLENLRNYLDVRPKQYESKEFDHFQATPF
SQGTGTSGLPGGYTPPERFVRATFFKEHIEDAKDEDEGVMNALNILAPVTIPKGVVIKTTGETDYSQFIS
IMCNESKTIYYKDYASNGITKVVMSDELLNNTEVQRFEVAKAPKYN

>WP_010785309.1 choloylglycine hydrolase family protein [Enterococcus faecalis]
MCTAITYATKDHYFGRNFDYEISYEEVVTIVPRNYCLEFRKVPKLDTHYAMIGIAAGIADYPLYYDATNE
KGLSMAGLNFSGYADYKTFKEGKANVSPFEFIPWILGQCATVDEAKELLETMNLVSINFSETLPLSPLHW
LLADKEKSIVIESVKEGLHIYDNPVGVLTNNPPFTYQLFNLNNYRSLSSQTPKNSFSNKINLNVYSRGMG
GIGLPGDLSSTSRFVKATFTKLNSKTGNSESESISQFFHILGSVEQQKGLCDVGDGKYEYTIYSSCCNID
KGIYYYRTYEDSQINAVNMNNEDLESNRLISYPIIENQQINYVN

>WP_010801473.1 MULTISPECIES: linear amide C-N hydrolase [Parabacteroides]
MRRIQKWGIALAAITAGTQLNTTEACTRVVYQGKDNTVLTARSMDWKEDTRSNLWIFPRGMKRNGEIGKN
PLEWTSKYGSVVASAYDICSTDGMNEKGLVANLLWLAESEYPQWDGKKPGLSIAAWVQYILDNFATVDEA
VSYVEKGTFEVVSDMMPDGTRMATLHLSISDADGDNAIFEYIGGELKIHHDKSYQVMTNSPVFDQQLALN
DYWKNIGGTTFLPGTNRAADRFVRASFYINAIPKVADTRTAVASVFSVIRNTSVPLGITTPNEPNISSTR
WRTVSDQKNKVYFFESTIQPNVFWVNLQDVDFSEKAPVKMLDLVSGKTYAGNTAEQFVEAKPFKFLGVD

>WP_010802127.1 MULTISPECIES: choloylglycine hydrolase family protein [Parabacteroides]
MRTRLFLLFLGMALIFKFPLKTNACTGITLKSESGTTIVARTIEWGRGNLNSQYVVVPRGYQAISYTPDG
INGMTFKTRYGYVGFAVEQKEFIAEGLNEVGLSAGLFYFPKYGEYEKYEASKRDISISDLQLVSWLLGEC
ASVDDIKEAISKVRIISLDPQISTVHWRFADISGRQLVLEIIGGEPRFYENTLGVLTNSPGFDWQLTNLN
NYVNLFPGAAPGQSLGVLRLSPFGSGSGFLGIPGDVTPPSRFVRAAFYQTSAPRQKTALDVVFQAFQILN
SFDIPIGIEVATGEVAADIPSATQWTSVTDMQNRIVYFRTMYNSAIRSIDLNTIDFSSVQYHAKPLDRSK
QQPIESIMVK

>WP_010816800.1 choloylglycine hydrolase family protein [Enterococcus faecalis]
MCTGIKIISKTNDIFYGRTMDFTFDFFGNEDPIAPKIPTLIAQFPKGTVLNSQLNPWTAKYAFMGLAMSG
TDQPANDGKTVSLAITDGINEAGLSGDIQYLMESSTAPAESLAERGLTPHIAEEVLAYILSNFESVDKVK
VAFEKIGLLDQKFQLDSLGEVHFTLHWTINDKNNNSIVLQPTDNGAFVIYDSIGVVTNSPEYNYHLTNAR
NYIGMRNYAIKEPYTLKSGATLDPIEGGTSYGLLGIPGDFTSPSRFIRALYYSDNLQEFDSSEGIMQLYR
AFQTVMIPRGIGHLGQSNSLSDFTHYWSGYDVTNLTMYVQPESTTSFTKYTLDPALTEVTTFAVSNELLL
TDLNQ

>WP_010821867.1 choloylglycine hydrolase family protein [Enterococcus faecalis]
MCTGIKIISKTNDIFYGRTMDFTFDFFGNEDPIAPKIPTLIAQFPKGTVLNSQLNPWTAKYAFMGLAMSG
TDQPANDGKTVSLAITDGINEAGLSGDIQYLMESSTAPAESLADRGLTPHIAEEVLAYILSNFESVDEVK
VAFEKIGLLDQKFQLDSLGEVHFTLHWTINDKNNNSIVLQPTDNGAFVIYDSIGVVTNSPEYNYHLTNVR
NYIGMRNYAIKEPYTLKSGATLDPIEGGTSYGLLGIPGDFTSPSRFIRALYFSDNLQEFDSSEGIMQLYR
AFQTVMIPRGIGHLGQSNSLSDFTHYWSGYDVTNLTMYVQPESTTSFTKYTLDPALTEVTTFAVSNELLL
TDLNHADCKIKLDK

>WP_010822150.1 choloylglycine hydrolase family protein [Enterococcus faecalis]
MCTGIKIISKTNDIFYGRTMDFTFDFFGNEDPIAPKIPTLIAQFPKGTVLNSQLNPWTAKYSFMGLAMSG
TDQPANDGKTVSLAITDGINEAGLSGDIQYLMESSTAPAESLADRGLTPHIAEEVLAYILSNFESVDEVK
VAFEKIGLLDQKFQLDSLGEVHFTLHWTINDKNNNSIVLQPTDNGAFVIYDSIGVVTNSPEYNYHLTNVR
NYIGMRNYAIKEPYTLKSGATLDPIEGGTSYGLLGIPGDFTSPSRFIRALYYSDNLQEFDSSEGIMQLYR
AFQTVMIPRGIGHLGQSNSLSDFTHYWSGYDVTNLTMYVQPESTTSFTKYTLDPALTEVTTFAVSNELLL
TDLNQ

>WP_010823232.1 choloylglycine hydrolase family protein [Enterococcus faecalis]
MCTGIKIISKTNDIFYGRTMDFTFDFFGNEDPIAPKIPTLIAQFPKGTVLNSQLNPWTAKYAFMGLAMSG
TDQPANDGKTVSLAITDGINEAGLSGDIQYLMESSTAPAESLADRGLTPHIAEEVLAYILSNFESVDEVK
IAFEKIGLLDQKFQLNSLGEVHFTLHWTINDKNNNSIVLQPTDNGAFVIYDSIGVVTNSPEYNYHLTNAR
NYIGMRNYAIKEPYTLKSGTTLDPIEGGTSYGLLGIPGDFTSPSRFIRALYYSDNLQEFDSSEGIMQLYR
AFQTVMIPRGIGHLGQSNSLSDFTHYWSGYDVTNLTMYVQPESTTSFTKYTLDPALTEVTTFAVSNELLL
TDLNQ

>WP_010823971.1 choloylglycine hydrolase family protein [Enterococcus faecalis]
MCTGIKIISKTNDIFYGRTMDFTFDFFGNEDPIAPKIPTLIAQFPKGTVLNSQLNPWTAKYAFMGLAMSG
TDQPANDGKTVSLAITDGINEAGLSGDIQYLMESSTAPAESLADRGLTPHIAEEVLAYILSNFESVDEVK
IAFEKIGLLDQKFQLDSLGEVHFTLHWTINDKNNNSIVLQPTDNGAFVIYDSIGVVTNSPEYNYHLTNAR
NYIGMRNYAIKEPYTLKSGATLDPIEGGTSYGLLGIPGDFTSPSRFIRALYYSDNLQEFDSSEGIMQLYR
AFQTVMIPRGIGHLGQSNSLSDFTHYWSGYDVTNLTMYVQPESTTSFTKYTLDPALTEVTTFAVSNELLL
TDLNQ

>WP_010825528.1 choloylglycine hydrolase family protein [Enterococcus faecalis]
MCTGIKIISKTNDIFYGRTMDFTFDFFGNEDPIAPKIPTLIAQFPKGTVLNSQLNPWTAKYSFMGLAMSG
TDQPANDGKTVSLAITDGINEAGLSGDIQYLMESSTAPAESLADRGLTPHIAEEVLAYILSNFESVDEVK
VAFEKIGLLDQKFQLDSLGEVHFTLHWTINDKNNNSIVLQPTDNGAFVIYDSIGVVTNSPEYNYHLTNAR
NYIGMRNYAIKEPYTLKSGATLDPIEGGTSYGLLGIPGDFTSPSRFIRALYYSDNLQEFDSSEGIMQLYR
VFQTVMIPRGIGHLGQSNSLSDFTHYWSGYDVTNLTMYVQPESTTSFTKYTLDPALTEVTTFAVSNELLL
TDLNQ

>WP_010826257.1 choloylglycine hydrolase family protein [Enterococcus faecalis]
MCTGIKIISKTNDIFYGRTMDFTFDFFGNEDPIAPKIPTLIAQFPKGTVLNSQLNPWTAKYAFMGLAMSG
TDQPANDGKTVSLAITDGINEAGLSGDIQYLMESSTAPAESLADRGLTPHIAEEVLAYILSNFESVDEVK
VAFEKIGLLDQKFQLDSLGEVHFTLHWTINDKNNNSIVLQPTDNGAFVIYDSIGVVTNSPEYNYHLTNVR
NYIGMRNYAIKEPYTLKSGATLDPIEGGTSYGLLGIPGDFTSPSRFIRALYFSDNLQEFDSSEGIMQLYR
AFQTVMIPRGIGHLGQSNSLSDFTHYWSGYDVTNLTMYVQPESTTSFTKYTLDPALTEVTTFAVSNELLL
TDLNQ

>WP_010827924.1 choloylglycine hydrolase family protein [Enterococcus faecalis]
MCTAITYTTKDHYFGRNFDYEISYKEVVTIVPRNYRLEFRKVPNLDTHYAMIGIAAGIVDYPLYYDATNE
KGLSMAGLNFAGYADYKTFEEGKVNVSPFEFIPWILGQCSTVDEAKKLLETMNLVFINFSETLPLSPLHW
LLADKEKSIVIESVKEGLHIYDNPVGVLTNNPSFDYQLFNLNNYRSVSNETPKNSFSNKIDLDAYSRGMG
GIGLPGDLSSTSRFVKATFTKLNSKTGDSESESISQFFHILGSVEQQKGLCDVGDGKYEYTIYSSCCNVD
KGIYYYRTYEDSQINAVNMNNEDLESERLISYPIIEHQRVNYIN

>WP_010828406.1 choloylglycine hydrolase family protein [Enterococcus faecalis]
MCTGIKIISKTNDIFYGRTLDFTFDFFGNEDPIAPKIPTLIAQFPKGTVLNSQLNPWTAKYSFMGLAMSG
TDQPANDGKTVSLAITDGINEAGLSGDIQYLMESSTAPAESLADRGLTPHIAEEVLAYILSNFESVDEVK
VAFEKIGLLDQKFQLDSLGEVHFTLHWTINDKNNNSIVLQPTDNGAFVIYDSIGVVTNSPEYNYHLTNAR
NYIGMRNYAIKEPYTLKSGATLDPIEGGTSYGLLGIPGDFTSPSRFIRALYYSDNLQEFDSSEGIMQLYR
AFQTVMIPRGIGHLGQSNSLSDFTHYWSGYDVTNLTMYVQQESTTSFTKYTLDPALTEVTTFAVSNELLL
TDLNQ

>WP_010830672.1 choloylglycine hydrolase family protein [Enterococcus faecalis]
MCTGIKIISKTNDIFYGRTMDFTFDFFGNEDPIAPKIPTLIAQFPKGTVLNSQLNPWTAKYSFMGLAMSG
TDQPANDGKTVSLAITDGINEAGLSGDIQYLMESSTAPAESLADRGLTPHIAEEVLAYILSNFESVDEVK
VAFEKIGLLDQKFQLDSLGEVHFTLHWTINDKNNNSIVLQPTDNGAFVIYDSIGVVTNSPEYNYHLTNAR
NYIGMRNYAIKEPYTLKSGAILDPIEGGTSYGLLGIPGDFTSPSRFIRALYYSDNLQEFDSSEGIMQLYR
AFQTVMIPRGIGHLGQSNSLSDFTHYWSGYDVTNLTMYVQPESTTSFTKYTLDPALTEVTTFAVSNELLL
TDLNQ

>WP_010906161.1 linear amide C-N hydrolase [Lactococcus lactis]
MIGCSSFTLESQDNKHFLSRTMDFQIEMAEQILFIPRNKEIGFAHSNEETIETSYACLGMGAMEEGHPVL
FDGINEKGLMGATLYFPGYADYSENIKKNQKGISPDMVIPTVLTQASNLEEIIDLFDKKFVIINDTNPTL
GLTPPLHFIFSDSSGQSLIIEPRQGGLSIIKDSIGVMTNSPDYQWHETNLRNYLSFTPNQKESIELLGKT
LKPFSQGSGTFGFPGDFTPPSRFVRTAYLKNYAEKPSNELAAITLCHHILESVIIPKGIVITEHGASDFT
CYSAYMCSETLSYYFSTYGNQRIRKISLSESLKNEKEFKNFPIVNEEDILELN

>WP_010929006.1 MULTISPECIES: linear amide C-N hydrolase [Bordetella]
MIFRRSRPGTIGAALFLCASLLATPAASACTRFVYHGANDEVITARSMDWKVDVGTNLWVFPRGMKRSGQ
AGPNSIQWTSKHGSVIASGYDISTTDGMNEAGLVANVLWLAESSYPEYDGKTPGLTLAAWAQYVLDNFAS
VREAVDTLASEPFTVVTDNVPGEQRPATLHLSLSDASGDSAIIEYIDGKQVIHHNRAYQVMTNSPTFDKQ
LALNEYWKQIGGTVMLPGTNRASDRYARAYFYVNAIPKSEDPVEAIASVFSVIRNVSVPYGITTPDQPNI
SSTRWRTVADHKRKRYFFESALTPNIFWIDLGALDFSAESGKVMKLDLGPDQAHIYSGQANAHFEQAAPF
KFLGL

>WP_010929827.1 linear amide C-N hydrolase [Bordetella pertussis]
MIFRRSRPGTIGAVTLLCASLLAMPASSACTRFVYHGANDEVITARSMDWKVDVGTNLWAFPRGMQRSGQ
AGPNSIQWTSKHGSVIASGYDISTTDGMNEAGLVANVLWLAESSYPEYDGKTPGLTLAAWAQYVLDNFAS
VREAVDTLASEPFTVVTDNVPGEQRPATLHLSLSDASGDSAIIEYIDGKQVIHHNRAYQVMTNSPTFDKQ
LALNEYWKQIGGTVMLPGTNRASDRYARAYFYVNAIPKSEDPVEAIASVFSVIRNVSVPYGITTPDQPNI
SSTRWRTVADHKRKRYFFESALTPNIFWIDLGALDFSAESGKVMKLDLGPDQAHIYSGQANAHFEQAAPF
KFLGL

>WP_010959001.1 bile salt hydrolase [Listeria monocytogenes]
MCTSITYTTKDHYFGRNFDYELSYKEVVVVTPKNYPFHFRKVEDIEKHYALIGIAAVMENYPLYYDATNE
KGLSMAGLNFSGNADYKDFAEGKDNVTPFEFIPWILGQCATVKEARRLLQRINLVNISFSENLPLSPLHW
LMADQNESIVVECVKDGLHIYDNPVGVLTNNPTFDYQLFNLNNYRVLSSETPENNFSNEIDLDAYSRGMG
GIGLPGDLSSMSRFVKATFTKLNSVSGDSESESISQFFHILGSVEQQKGLCDVGGGKYEHTIYSSCCNID
KGIYYYRTYGNSQITGVDMHQEDLESKELAIYPLVNEQQLNIVNK

>WP_010993480.1 linear amide C-N hydrolase [Bacteroides fragilis]
MRRKIMMATLIVIAVNFIWSGQPVKACTRAVYIGPDNMVITGRTMDWKEDIQSNLYLFPRGIKRAGYNKG
NTVEWISKYGSIVATGYDIGTCDGMNEKGLVASLLFLPESIYVRPNDTRPVMGISIWTQYVLDNFATVSE
AVEELKKQTFRIDAPDMPNGSASTLHMAITDETGNSAVLEYIDGNLIIHEGKEYQVMTNSPRYDLQLAVN
DYWKEVGGLNMLPGTNRSSDRFVRASFYIHAIPQTSDAKIAVPSVLSVMRNVSVPFGITTLDKPYISSTR
WRSVSDQKNRVYYFESTLTPNLFWIDLHKVDFSPNASIKKLSLTHGEVYAGDVVKDFKDSRSFTFMFELP
K

>WP_011016090.1 linear amide C-N hydrolase [Fusobacterium nucleatum]
MYHSRWKNSHREAGLTYGDRLYKNNIIINFKSYLTKEKINYVEQVFDIYNEYYPEIIEEIKGFAEGQHTD
FKIVFAFLVTMYVFTYDNYCSMLALTNKNCLVFARNSDFLVDIKKVSDSTFYKLNSNFSFIGNTTAMIQM
EDGINEKGLACGLTFVYPTVKNYGFNAGFLIRYILEKCETTEQAVDFLNKVPIGSSQNIIIIDRFRNLAV
AELNSSHKTIRINEANVVYRTNHFIEQTMLKYKYLGDDDVFSHLRYKTLNSQNYTEFNLSGIFELLKGKN
GFICQYDKTKKFDTIWSSVFDIKNKVIYRCEGNPKQKKFIIDKRLKFSF

>WP_011100864.1 MULTISPECIES: choloylglycine hydrolase family protein [Lactiplantibacillus]
MCTSLTYTNSHGGHFLARTMDFNVDFETRIMFMPRHYRVTGDLGDFTTTYGFIGAGRQLNHEIFTDGVNE
CGVSIAALYFPNHAIYQPHSNQDKIDLAPHDFVAWVLGKITSVADLRERVKDVQLISSTAELINEIPPLH
FIISDQTGETAVLEPTSGELRLLNNPVGVLTNSPNLKWQLQNLSKYGTLTNTERPLNKFINYQPGSQGPG
TGALGLPGDYTSMSRFARTVFLKHYAQVPATTTDTVNLLQHILNAVTIPKGAKVAANGQATYTEYRSYMD
LNHQTYALELYENPGVIQQVNLTDHLLEKQTVPLEYVLSRTPHVQLLTPDVATLPAAH

>WP_011101831.1 linear amide C-N hydrolase [Lactiplantibacillus plantarum]
MCTSLTYLDTDNHRYFARTMDFPTTTPWRPIFLPRRYPWPTGLATTRMTQYAILGGGRLPDHFKACLMAD
SINEAGLVCAELYLPHAVEYATQSQVNQINLTPQAFINWALGEHQSVAAVIADLPSVNLVGASWGDDTGE
VYPFHWYLSDAHTSAVIEPTGGPLTVQPNPAGVLTNTPVLSDHQRRLNRYLAVSGNQITTATRQAAQHVI
QTKQPLPSGPIPTDRFIHMALRRLGTPQLAPQQVPTTLFRWLQEVSLPYHADRRHLISHNYTHYRCLITL
ATRTYRFIPRTTGHEQRLTLTPEMATTWRTPYLFPAD

>WP_011102211.1 choloylglycine hydrolase family protein [Lactiplantibacillus plantarum]
MCTAITYQSYNNYFGRNFDYEISYNEMVTITPRKYPLVFRKVENLDHHYAIIGITADVESYPLYYDAMNE
KGLCIAGLNFAGYADYKKYDADKVNITPFELIPWLLGQFSSVREVKKNIQKLNLVNINFSEQLPLSPLHW
LVADKQESIVIESVKEGLKIYDNPVGVLTNNPNFDYQLFNLNNYRALSNSTPQNSFSEKVDLDSYSRGMG
GLGLPGDLSSMSRFVRAAFTKLNSLSMQTESGSVSQFFHILGSVEQQKGLCEVTDGKYEYTIYSSCCDMD
KGVYYYRTYDNSQINSVSLNHEHLDTTELISYPLRSEAQYYAVN

>WP_011161986.1 choloylglycine hydrolase family protein [Lactobacillus johnsonii]
MCTSILYSPKDNYFGRNLDYEIAYGQKVVITPRNYQLNYRHLPTQDTHYAMIGVSVVANDYPLYCDAINE
KGLGIAGLNFTGPGKYFSVDESKKNVTSFELIPYLLSNCETIEDVKKLLSETNITDESFSKDLPVTTLHW
LMGDKSGKSIVIESTETGLHVYDNPVNTLTNNPVFPAQVETLANFASVSPAQPKNTLVPNADINLYSRGL
GTHHLPGGTDSNSRFIKASFVLAHSPKGNDEVENVTNFFHVLHSVEQAKGTDEVEDNVFEFTMYSDCMNL
DKGILYFTTYDNNQINAVDMNNEDLGTSDLITYELFKDQAIKFEN

>WP_011162170.1 choloylglycine hydrolase family protein [Lactobacillus johnsonii]
MCTSIVYSSNNHHYFGRNLDLEISFGEHPVITPRNYEFQYRKLPSKKAKYAMVGMAIVENNYPLYFDAAN
EEGLGIAGLNFDGPCHYFPENAEKNNVTPFELIPYLLSQCTTVAEVKDALKDVSLVNINFSEKLPLSPLH
WLMADKTGESIVVESTLSGLHVYDNPVHVLTNNPEFPGQLRNLANYSNIAPAQPKNTLVPGVDLNLYSRG
LGTHFLPGGMDSASRFVKIAFVRAHSPQGNNELSSVTNYFHILHSVEQPKGTDEVGPNSYEYTIYSDGTN
LETGTFYYTNYENNQINAIELNKENLNGDELTDYKLIEKQTINYQN

>WP_011203447.1 linear amide C-N hydrolase [Bacteroides fragilis]
MRRKIMMATLIVIAVNFIWSGQPVKACTRAVYIGPDNMVITGRTMDWKEDIQSNLYLFPRGIKRAGYNKG
NTVEWISKYGSIVATGYDIGTCDGMNEKGLVASLLFLPESIYVRRNDTRPVMGISIWTQYVLDNFATVSE
AVEELKKQTFRIDAPDMPNGSASTLHMAITDETGNSAVLEYIDGNLIIHEGKEYQVMTNSPRYDLQLAVN
DYWKEVGGLNMLPGTNRSSDRFVRASFYIHAIPQTSDAKIAVPSVLSVMRNVSVPFGITTPDKPYISSTR
WRSVSDQKNRVYYFESTLTPNLFWIDLHKVDFSPNASIKKLSLTHGEVYAGDVVKDFKDSRSFTFMFELP
K

>WP_011274626.1 choloylglycine hydrolase family protein [Staphylococcus haemolyticus]
MCTGFTFQAKNGDVILGRTMDYDYPLSGHPAVQPRHYYWESRVDYKGTTTYGFTGAGSDMEGFIFGDGVN
EHGLAISNQYDRGYASYANKIHDGYINISQTEVLTWVLGYNKTIEELIEQADQVNVVAHTLNDINEAPPL
HYHVSDATGRTAEITFVEGRIVLHDNPVGVLTNSPDLNWHYENLKNYANVTPYKPQYKRYKNLYIGNESG
TSGLPGGYTSAERYVRAAYLVSNMLPDDGDDAVLDAFRILDSVSIPKGAVRPSEDEFHYTLYQTVFNLTS
RTLYVKYYNSNRIAELQLTEELLNSDDLVIFDPIPQGLSTDKVN

>WP_011275336.1 MULTISPECIES: choloylglycine hydrolase [Staphylococcus]
MQQVKSDIMTFRGSHYDLGVITALWLKQTPLLQNREREWKKRMPRFDIDVNETYQVFQTYAPEIWEELMG
MQEVLNLPTKQMILNFAHYRFTDLKESGCTVFQGKDFMVRNYDYHPATYDGRYLLFQPNDGGLAQIGPTS
RVTGRMDGMNEAGLTMGYNFMHRKHPANGFVCYMIGRLVLEYCKDVDEAVRFLKELPHRSSFSYILMDRK
LNHAIVEVTPRSFDVRYDKVCTNHFEILTHENRNYTKESRERLERTVSQTSQSLDKHTAFKLFNDPKFEI
YSKLFKSWSGTIHTSMYEPQNLTAWMTLGENQSPTSINFQSWLDGNELTIQQFNGLIDTDLTFANY

>WP_011373920.1 choloylglycine hydrolase family protein [Lactobacillus sakei]
MCTSLTYSTVDGHHFLARTMDFSFELNGNPLFLPRQHQWQPVLEKQAIQNQYALMGAGAKLGDQYLVADG
FNEHGLGCAELYFAHAAVYEPQPVPNKLNLVAEEFIVWVLGNHQTLEEVAADLDNVRIIESDQGVMGANQ
PLHWILSDRSGKTMVIEPRGNGLQLIDDPVGVMTNTPDLDWHIKNLSNYLNLQPQPFMERPFGNYQAGLF
SQGTGTQALPGSYTPPDRFVRAAYSRQYMPEANNVAEGVNHILHILDNVTIPKGVNIGSGGSSDYTQYQG
ISGLNNLAYYMVNYDNRHVYQTNLTTDLIENQKEPLIYHLPQGQQNTILN

>WP_011406353.1 MULTISPECIES: choloylglycine hydrolase family protein [Methanosphaera]
MCSAANYTTKNHYFGRNFDYEISYNEQVMITPRNYPLKFRKINDITTTHYAIIGISAGINEYPLYYDATN
EKGLSMAGLNFAGYTKYHEYDSNKLNITPFEFIPYILSKYESVDDVKEALENINLVNINYSDKLPLSPLH
WIISDSESSITVECLKDELKVYDNPLGILTNNPPFDLQMFNLNNYRRVSNKTPSNDFLKDYNLDVYSRGM
GGMGIPGDLSSMSRFVKLAFTLTNSLSDDSEESSVNQFFHILASVEQQNGCTFIESPDKYEYTIYSSCVN
TSCGIYYYRTYGNSQINAVNMHNENLDTDKLITYPLVNKEKFNFQN

>WP_011475798.1 choloylglycine hydrolase family protein [Ligilactobacillus salivarius]
MCTSVSVISEDGTHVMGRTMDWYDLYVKPMYVPRGYQWKSAFDNKKYTNKYAIVGGGFQDNNYIDLSDGV
NECGLMAQKLTFSNGAQLVDDKHDDKIQLEAYEFVTYILGNFSSVTEVEENIEKIELMSNVINNTKHGGS
ELHFSLSDESGRNIVVEPSQHPMRIIDNPLGVVTNMPKFERQLAKLENYMEFTDEFKENSIKYGKFHVTT
GKLGGKKTPPGSYSPSQRFIRASYLKELVDMPKTRDEAASLAFGILDTVSIPKSKAHRPTYTVYRAVTVS
EDRTYYYQANGQATVSGIKLDEELVQNTEPIVFNLSNIWNPQMLS

>WP_011476592.1 choloylglycine hydrolase family protein [Ligilactobacillus salivarius]
MCTAITLNGNNNYFGRNLDLDFSYGEQVIITPAEYEFKFRKEKAIKNHKSLIGVGIVANDYPLYFDAINE
DGLGMAGLNFPGNAYYSDALENDKDNITPFEFIPWILGQCSDVNEARNLVEKINLINLSFSEQLPLAGLH
WLIADREKSIVVEVTKSGVHIYDNPEFNYQMYNLNKYRNLSINTPQNTFSDSVDLKVDGTGFGGIGLPGD
VSPESRFVRAAFSKLNSSKGTTVEEDITQFFHILGTVGQIKGVNKTESGKEEYTVYSNCYDLDNKTLYYT
TYENRQIVAVTLNKDKDGNRLVTYPFERKQIINKLN

>WP_011590670.1 linear amide C-N hydrolase [Clostridium perfringens]
MCTHIHISSVNNNLYWGRTLDTSFNPFEVGSKITIVPRNFTLETQSKPWKTKYAFLGINLCGSTLFFDGV
NEKGLAGGLLFLKACTWDKKENIEKQGLIAINSGEIVTWILSNFESVSDIKNNISKVVVTSDDIPSLGEL
GKGNPITAHYTFTDKMGESVVLEPTNHGHFRVFDNTVGVMANDPTFDWHMTNLANYLQVQGFNKQQNHLN
SKTVITPISNGTGLLGLPGDYTSPSRFVRVAYLRNLIGDITDEEAPARLFSILNSVWVPKDVERFYEDKK
ESDFSSYMCAYDQSLGKLYLRVFNDIDTKEFSLENVKENELVTYSI

>WP_011592161.1 linear amide C-N hydrolase [Clostridium perfringens]
MCTHIHISSVNNNLYWGRTLDTSFNPFEVGSKITIVPRNFTLQTESNPWKTKYSFLGINLCGSTLFFDGV
NEKGLAGGLLFLKACTWDKKENIEKQGLTAINSGEIVPWILSNFESVSDIKNNISKVVVTPDDIPSLGEL
GKGNPITAHYTFTDKMGESVVLEPTDHGHFRVFDNNVGVMANDPTFDWHMTNLANYLQVQGFNKQQNHLN
SKTVITPISNGTGLLGLPGDYTSPSRFVRVAYLRNLIGDVTDEEAPARLFSILNSVWVPKDVERFYEDKK
ESDFSSYMCAYDQKLGKLYLRVFNDIDTKEFSLENVKENELVTYSI

>WP_011668417.1 linear amide C-N hydrolase [Lactobacillus brevis]
MCTSILQIAKDGSHILARTMDWHVLAVQPLFVPRGYQWESVYDNRVHTNRYAMIGGGGAHHHEIDVSDGV
NEMGLSVQKLTFANGSQLVDEPTPGRVQLAPYEFSFYLLGHYASVADIEAHLDEIQLMTNRYAVNDIGHA
ELHFAVVDRTGRTVVIEPTHFPLRVRENPLGVVTNSKDFDLQLERLGQYVNFTEAFKQGKVPLNTPRVTT
GKFSGKPVPSGSFTPGGRFVRAAYYKERADIPVDETTGIISAWHLLDSVTVPQSHQYRPTYSVYRAATVC
ESLTYYFQPYNRLDLVQLTLTPEMLSWTAPKFYPVANDLQTTVLN

>WP_011668641.1 choloylglycine hydrolase family protein [Lactobacillus brevis]
MCTSLTYENSRGDHFLARTMDFAFELGGQPIFMPRQQEISGDAGTFTTKYGFIGAGRNLSHYIFVDGVNE
FGLGAAALYFRGYAKYQQSAPADKLAIAPHDVVAWALGNAQSVADLRELVKHIQILDVPVSLLGLTTPLH
FIFSDPTGDTAVLETTNADLHLIDDPVGVMANSPELNWHLQNLSTYGTLQAAERPLQDRLGYQLPTQGPG
TGALGLPGDYTSPSRFVRTVFNKHYSEAAADTPSTLTTLQHLLDGVTIPKGVKLMADGTSDYTQYRGYAC
LDDRVYYMEPYDNQELQGIRLTDEMLNDWDTPVEYPLDHTPHVKHLN

>WP_011668908.1 linear amide C-N hydrolase [Lactobacillus brevis]
MCTSLTYTSATGHHFFARTMDFPTTTPWRPVFLPRHYHWETALHVTRTTQYAILGGGRIAADFSAYLLAD
GFNESGISCAELYLPGVVDYAPAPVAGQLNLTPQDFINWALGEHATLAAIAADLPHVTLVDQPWGADRYV
YPFHWILSDRSGQTLVIEPTGGPLTAQLNPAGVLTNTPILATHLRNLNDFLNVDAPDFSPATVAAARSYL
VSGQPLPSGPVPTHRFIHTAIRRWGNPPATTTTAAVTHLFQWLAEVQLPYQPKRRHDRNHNYTHYRGICD
LDTKSYLFIPRTTGRLQQITLTPEMAACRHFPHAFPAN

>WP_011672799.1 MULTISPECIES: linear amide C-N hydrolase [Pediococcus]
MCTNIEITAKNGEHFWGRTMDLALPMFGEDPEHDLGARGMITTIPAGVDIDSQLANWQADYAAMGIGIGG
THILFDGINEHGLAGDLQVLFESTADTLENIQQRQQVPVMNTEFVTYVLTHFKSVKEIRENYQNFAVVDQ
PTMLNGHSISFPLHYSFVDESGDGVVLEPVDNGSFKLYDSVGVVTNSPEYNWHTVNLRNYIALNELNIKQ
PKTYKNGVTLNPIEGGTGYGLTGLPGTYTSPDRLVRSFMVANLMDDFEAEDGIAQLYAAFRPVIIPRGME
RNTSEDILSDYTRYWSGYDLKQRKVYIQTGRGLAITAKCLNQTATTISFDEVDTGNYIHEI

>WP_011705570.1 linear amide C-N hydrolase [Aeromonas hydrophila]
MKRQSRPLLQKTLLALTMALSVSSLADACTRAVYQGDGGLVVTGRTMDWRAAMPTNLWALPRGIDRSGAA
GPHSMTWNARYGSLVAAGFDAGTADGMNEKGLVANLLYLTESEYVTPSDKDPRKTLSISLWAQYVLDNFA
TVSEAAAALSKDEFYVVTTLTPDGKPGQLHLSISDASGDSAIFQYVDGKLQIHHDRSYQVMTNSPVFDKQ
LALNEYWEEIGGLTMLPGTNRSADRFARASFYIKTLPKTDQANEAVAGVMSVMHNVSVPMGISTPDQPNI
STTLWRSVSDQQHRRYFFELTHLPNTFWVSMDQLDLSVGAPVKKLPLTERQLYAGETADKFVPAKAFTFL
PATPGA

>WP_011743221.1 choloylglycine hydrolase family protein [Bifidobacterium adolescentis]
MCTGVRFSDEEGNMYFGRNLDWSFSYGESILATPRGYHYDNVFGASGKATPNAVIGVGVVMADRPMYFDC
ANEHGLAIAGLNFPGYAEFVHEPVEGTDNVATFEFPLWVARNFDSVDEVEEALKNVTLVSQIVPGQQESL
LHWIIGDSERSIVVEQMADGMHVHHDDVDVLTNQPTFGFHMENLRNYMCVGNEMAEPATWGKASLSAWGA
GVSMHGIPGDVSSPSRFVRVAYANTHYPQQEGEAANVSRLFHTLGSVQMVDGMAKMSNGQFERTLFTSGY
SSKTNTYYMNTYDDPAIRSYAMADFDMDSSELITAA

>WP_011861550.1 linear amide C-N hydrolase [Clostridioides difficile]
METLEVRNIELSGTNYEIGYRLGELVANMPEILEGQINKSNLVSKKEEKEMIELFDKYCPGLNEELQGFA
DAIQVNCNQILYYTMTYLKPGCSQVALAPELTENGHVLFARNFDFSHNMEDFVLCKTKVNGKYAHIGTTV
MQFGRGEGMNECGLGVSQSSCGIPVGNSDGLRKPAIVGLQFWAIIRYLLENCKDVDEALEYLKDMPIAYN
INLLLADKSGNIALVETLDGKKEVNIINSLESKREYFLHSTNHTHIDKLHKLEPQSMKNSIHRYKLIKEY
INKSKKIGEKELMNLLSSKYPNGLSCNYYNDFFGTLKSIVMDLNIGKFNILWGGLENKWESYYLKNDIKS
ITQRININIEKAPSDFFDFIE

>WP_011986736.1 linear amide C-N hydrolase [Clostridium botulinum]
MYHSRWRGSHYEAGLHYGNILHKNGVNPTSSIPISDERKEFSVKCLPIYEKFYPEIVEEIKGMANGLKIG
YMDIASFIFTMYCFVFDNKCSCLAISNKEKTLFARNSDFVVSIEKLCDSAYYKLNNVYSFVGNTTAWTEM
EDGVNEHGLAVGLTFIYPIKIKPGFNAGMLVRYILEKCKTTDEAILALKKLPIASPQTITLADKSGNIAV
VECNCDKVVVLNPQQGKNYVFTTNHFISEEMQEYQFNGVDDVHSHERYETLVNAFANSKDYSLDFIKNLL
SGKMGFMCQYDRKQGLDTVWSSIYDLTEGTIFRVEGNPSRKVFKKDKRLILGK

>WP_011987820.1 linear amide C-N hydrolase [Clostridium botulinum]
MKNLKAFYYELEGTNYEVGKLLGEKMKAMPQFVEMQKMQKSPFSKEEEIQIIRMFDEYCPGINEEIQGFT
DVLGLDKFQALYYTMSFLKPGCSQMTILPQKTRNNHVLLARNYEFNDEMEELVLCTTKIKGKYAHIGTSM
IQFGRGDGMNECGLGVSQTSTGIPVANNIEGAKKPAIVGLQFWAVIRSVLENCKDVDEAIKYVQSVPIAY
NINLMVADKMGNAALIESLDGKKAIKRISANTKEQFICSTNHIHFEELKKYEPKSMKNSVVRYNLINKYL
NNKEIVTQDNLKSLLSTMYPEGLCCHYYEDFFGTLRGMVFDLNDGTVDVCFGSTALNDWHTFKIDNGKKY
LEYPAKIIKDRAPKDFYELI

>WP_012055977.1 MULTISPECIES: linear amide C-N hydrolase [Phocaeicola]
MKLKKGSIALLTLAGMFYMSVQKADACTRAVYIGPDHMVVTGRTMDWKEDIMSNIYVFPRGIQRAGYNKE
NAVKWTSKYGSVIATGYDIGTCDGMNEKGLVASLLFLPESVFDRPGDTRPVMGISIWTQYVLDNFATVHE
AVEELKKESFRIDAPHMPNGSASTLHLAITDETGNTAVLEYLDGNLSIHEGKEFQVMTNSPRYDYQLAIN
DYWKEVGGLQMLPGTNRSSDRFVRASFYIHAIPQTPDAKIAVPSVLSVMRNVSVPFGITTPDKPHISSTR
WRSVSDQKNKIYYFESVMTPNLFWLDLKKIDFSPKAGIKKLPLTNGKIYAGDAVKDLKDSDSFVFLFQTP
VM

>WP_012059629.1 linear amide C-N hydrolase [Clostridium beijerinckii]
MKKTKTYLKNFVGTSYEVGTQIGNWILSEPNLLKRVILPPNAYPQSKLKEIFTFLDRYCSGANEEIEGFV
DTVGISKEQAIFYAMTYLERGCSLMSAVPNKIENGHTLMARNYDFNDEMEEMCFAYTSIRGKYRYIGSTL
NLFGRCDGMNEYGLAACKASNGLPVGNFKGGQKAGITGFSFWVVIRSVLENCKNVEEAIAWAMDAPIGYN
INLMLADNSNKIALLQSIDGHKSYRILDNESKQKFLISTNHTVLTEIKAYEKILIENSVIRYKAIEEMFC
EKEKISEKDLKDILSTSYPKGLCCHYYPEFFGTLRSMVFNTTEKKIEMTFGSPQANEWKTFMVEKLQEQE
IIVNLPCEKAGKDFYNIMP

>WP_012100181.1 choloylglycine hydrolase family protein [Clostridium botulinum]
MCTSVTLKTKDGKNLFGRTMDFSVKFNESVRLVPRNFKWTNVTDKEEKSTKYAFIGMSIVTDNHPVFADG
VNEKGLTCATLYFPGFAKYEEENIENKENIACYDFVLWALSQFKHLEEVKKSLENVVVINKVLSILNFAP
PLHWILSDKSGKSIVVEKTNRGLEVFDNPIGVMTNSPNFEWHLSNLRQYIGVRAKQFDNVTWNDLELSAF
SQGSGTFGLPGDFTPPSRFVRAVYLKNNIVDIDDEIEGVNGIFHILSNCEIPKGTVLKSDNACDYTLYTS
AMCSESATYYYYTYEDCQISAVHLFNENLDAPFIKNFPISKVQSINNIN

>WP_012100239.1 linear amide C-N hydrolase [Clostridium botulinum]
MYHSRWKGSHYEAGLHYGNILHKNGVNPMSSIPISDERKEFSVKCLPIYEKFYPEIVEEIKGMANGLKIG
YMDIASFIFTMYCFVFDNKCSCLAISNKGKTLFARNSDFVVSIEKLCDSAYYKLNNVYSFVGNTTAWTEM
EDGINEHKLAVGLTFIYPIKIKPGFNAGMLVRYILEKCKTTDEAILALKKLPIASPQTITLADKSGNIAV
VECNCDKVVVLNPQQGKNYVFTTNHFISEEMQEYQFNGVDDVHSHERYETLVNAFGNSKDYSLDFIKNLL
SGKMGFMCQYDRKQGLDTVWSSIYDLTEGTIFRVEGNPSRKVFKKDKRLIFAK

>WP_012261531.1 MULTISPECIES: choloylglycine hydrolase family protein [Bacillus]
MCTSLTLQTKNGQHLFARTMDFTLDLNQEVIIIPRHYQWNNITGEIINTKHATVGMGINHQGRVIMADGV
NEAGMTCATLYFPGFATYSKSIDNNKTNLAPFDFVTWSLTQFNSVKELKKSVDSLTFLDIPLPDLGLTPP
LHWILADKWGDCIVLEPTNEGLKMYDNPLGVMTNSPEFNWHLQNLRQYIGLKSQPFSPTEWSNLPLSAFG
QGSGSMGLPGDFTPPSRFVRAAYGKQNIQGIDSEEEGVSALFHILSNCEVPKGGVITEEGTLDNTIYTSV
MCMESGTYYYHTYDCRQIIAIHLFHENLDTDEIKAYSFQRKQKIFYEN

>WP_012290394.1 linear amide C-N hydrolase [Finegoldia magna]
MCTTIIVDYPQGSVMARTLDFEVPLEYNMIYIPRGFHYADDLYHKPMRSKFKMMGMCFRNLYPIKDGVNE
HGLCGCTNMFIANNLFSNHPIEGKINTNSLDFMNFALGNYKTVEELLDDLDNIHLANKDVDGNSVICPDF
HFMFVDRTGDSIILEYKDHKLVPCGDNPKVMTNSPKYSSHVKRYEKSIGDLSKFNQIKDLTGAYDPVSRF
IRAKYILSTHKKSNNVNEAYSSAFSILEPLKITEGFFKNDSHDYYTFTRYISAFDTQTASMAVRTHSNTQ
TYLIDFDDIPDENKIFSYYFENKLEFKRINKG

>WP_012342598.1 linear amide C-N hydrolase [Clostridium botulinum]
MYHSRWKGSHYEAGLNYGNILHKNGVNLTSSIPISDERKEFSVKCLPIYEKFYPEIVEEIKGMADGLKIG
YMDIASFIFTMYCFVFDNKCSCLAISNKGETLFARNSDFVVSIEKLCDSAYYKLNNVYSFVGNTTAWTEM
EDGVNEHGLAVGLTFIYPIKIKPGFNAGMLVRYILEKCKTTDEAILALKKLPIASPQTITLADKSGNIAV
VECNCDKVVVLNPQQGKNYVFTTNHFISEEMQEYQFNGIDDVHSHERYETLVNAFANSKDYSLDFIKNLL
SGKMGFMCQYDRKQGLDTVWSSIYDLTEGTIFRVEGNPSRKVFKQDKRLILVE

>WP_012343173.1 linear amide C-N hydrolase [Clostridium botulinum]
MKNLKACYYELEGTNYEVGKLLGEKMKAMPQCLEMQKIQKSSFSEEEQMQIIKIFDEYCPGINEEIEGFT
DVLGIDKFQALYYAMSFLKPGCSQMAILPQKTKNNHVLLARNYEFNDEMEELILCTTKIKGKYAHIGTSM
VQFGRGDGMNECGLGVSQTSTGIPVANNFEGAKKPAIVGLQFWAVIRSILENCKDVDEAIKYVQSVPIAY
NINLMVADKMGNAALIESLDGKKAIKRILANTKEQFICSTNHIHFEELKKYDPKSMKNSVVRYNLINKYL
NNKEIVTQDNLKSLLSTMYPEGLCCHYYEDFFGTLRGMVFDLNDGTVDVCFGSPALNDWHTFKIDNGKKY
LEYPAKIIKDRAPKDFYELI

>WP_012370303.1 linear amide C-N hydrolase [Exiguobacterium sibiricum]
MQSVSNEITQFRGTHYEFGREQGRYVKRNELLHNREDNWKIRVPRFQVDPVETKEMFLRYAPYIWDELLG
LQDELELSLADTLLHFGHYRVEGPSSGCSIMTGDNFLVRNYDYHPMTYDGRFSVFQPTDGGSAIIGPASR
VTGRMDGMNEHGLAMGYNFINRRRPGDGFVSFMIGRIILETCTSVEDAISLVKEMPHRGSFSYVVHDRSN
RSFVIEATARDIEVRETNLCTNHFDLLQHENRFHLDDSKRRMMELKTHQHLIQDAESAFRLLNDSDKGVF
SELYSHWAGTIHTSAYFPTDMKVWFALGSDQEPVTFDFKDWLAGNDFSSTHIHGELETDIQFANTLQTWR

>WP_012390665.1 choloylglycine hydrolase family protein [Limosilactobacillus fermentum]
MCTSINVITKDGYHVLGRTMDWDDLLVSPIFTPRHYQWASVFDHRVHENPYAIIGGGSITERRTDVSDGV
NEFGLMAQKLTFKNGARLVDERHPDKVQLAAFELIFYLLGHFKSVADVAAHLDQIELMSDVNADVPFGYS
EQHFVLSDPTGRCVVIEPSEHPLKLIDNPLGIMTNMPKFDHQLERLQDYLDFTPDFLNGTLAPNTFHVTT
GKLSGKKTPPGAYTPKGRYVRAAYMKELADQPASKDEALATTWHLLDSVTVPKSKAHRPTFSVYRAATVA
EDRTYYFQSYHQAQVTSVKLTDDLLKRATPLVFDTADVWAPVKLN

>WP_012391234.1 linear amide C-N hydrolase [Limosilactobacillus fermentum]
MCTAVSFWSTEHHRYFGRTMDFPVKNTPWNLTYLPKGYLWRPLAPQAAYPSKYAILGGMRRVDDYYLIGD
GFNQAGLAVAELYFPGQVDYAARAQPGKINLSPQDVIGYLLGNCANISEVAALLPRLVITNRQWYDHDII
HPFHWFIQDASGTYLLEPTSPTLSLQRVELGVLTNSPTYANHLRRLRSFLGLGADAPLKTVEEALKDYQG
DLPQARSPRSRFIATSIRLAHQLPVDDHQAVAQSMKVLGAVKMAHLPGHDDFTHYLGMADLNSLRYFFTP
VPEMTTITQSLPALMAKYSTPQVLSQVP

>WP_012480021.1 MULTISPECIES: linear amide C-N hydrolase [Stenotrophomonas]
MARMKWMGRGMLAVALAAAVAPALACTRAVYLGDNGDVITARSMDWKVDVATNLYILPRGIARTGQAGPK
SLAWTARYGSVVATGYDVSTTDGMNEKGLVANLLWLVESEYPQQRGNKPGLAISLWAQYVLDNFATVEEA
VAALKREPYSIVTDKVPGEDRQATLHLSLSDASGDSAIVEYIGGRQVIHHDRRYQVMTNSPIFEQQLALN
SYWQQIGGTVMLPGTNRSADRFARASFYINAIPKAEDPVEALASVFSVIRNASVPYGITTPGEPNISSTR
WRTVADHKRRLYFFESALTPNTFWVDLNKVDFAGKVLKLDLGKDQRNTFAGDALGQFVPSAPFAFLGVDG

>WP_012510875.1 linear amide C-N hydrolase [Stenotrophomonas maltophilia]
MARMKWKGKAMLAMALASAITPALACTRAVYLGDNGDVITARSMDWKVDVATNLYVLPRGIARTGQAGPK
SLAWTARYGSVVATGYDVSTTDGMNEKGLVANLLWLVESEYPQQRGKKPGLSISLWAQYVLDNFATVEEA
VAALKREPYSIVTDKVPGEDRQATLHLSLSDASGDSAIVEYIGGRQVIHHDRRYQVMTNSPTFEQQLALN
SYWQQIGGTVMLPGTNRSSDRFARASFYINAIPKAEDPVEALASVFSVIRNASVPYGITTPGEPNISSTR
WRTVADHKRRLYFFESALTPNTFWVDLNKVDFGGQVLKLDLGKDQRNTFAGDALGQFVPSAPFTFLGVDG

>WP_012565218.1 MULTISPECIES: choloylglycine hydrolase family protein [Enterobacteriaceae]
MLRKSVAVFLTAMIVLPSVSVGNACTGISLTSRDSHYIQARTMEWGGENLRSKLIVSPQGYRYSSVLSGG
EKGLSWQARYGFVGISVFDDRYIAEGINQEGLSAGLFYFKNYGSLSKYNPQTPDKNLADMDVVRWILTHF
KTVREVREHIQQLNIVPTVIDRNQKNTDTVHWRVADRLGGNIIIEIKNQGSISIHENLAGVITNSPDYEW
HLTNLNNYINLAAGTVASGQINGVNTFSFGAGSRALGLPGDITPPSRFIRAAFYVNTTPELKNGDEAVSQ
AFHILNNFDIPVGVEYTYKHEVPELPSATQWTTVIDQNRRLLFYKTMNDSTVKLIDLGNIRFTQEKENHY
PLDNGVFSFQRTVID

>WP_012577775.1 choloylglycine hydrolase family protein [Bifidobacterium longum]
MCTGVRFSDDEGNTYFGRNLDWSFSYGETILVTPCGYHYDTVFGASGKAKPNAVIGVGVVMADRPMYFDC
ANEHGLAIAGLNFPGYASFVHEPVEGTENVATFEFPLWVARNFDSVDEVEEALRNVTLVSQIVPGQQESL
LHWFIGDGKRSIVVEQMADGMHVHHDDVDVLTNQPTFDFHMENLRNYMCVSNEMAEPTSWGKASLTAWGA
GVGMHGIPGDVSSPSRFVRVAYTNAHYPQQNDEAANVSRLFHTLGSVQMVDGMAKMGNGQFERTLFTSGY
SSKTNTYYMNTYDDPAIRSYAMADYDMDSSELISVAR

>WP_012580981.1 bile salt hydrolase [Listeria monocytogenes]
MCTSITYTTKDHYFGRNFDYELSYKEVVVVTPKNYPFHFRKVEDIEKHYALIGIAAVMENYPLYYDATNE
KGLSMAGLNFSGNADYKDFAEGKDNVTPFEFIPWILGQCATVKEARRLLQRINLVNISFSENLPLSQLHW
LMADQNESIVVECVKDGLHIYDNPVGVLTNNPTFDYQLFNLNNYRVLSSETPENNFSNEIDLDAYSRGMG
GIGLPGDLSSMSRFVKATFTKLNSVSGDSESESISQFFHILGSVEQQKGLCDVGGEKYEHTIYSSCCNID
KGIYYYRTYGNSQITGVDMHQEDLESEELAIYPLVNEQQLNIVNK

>WP_012727335.1 linear amide C-N hydrolase [Exiguobacterium sp. AT1b]
MQQFSSELTQFRGSHYDFGRFQGKYIKRSQLLENRTDQWKLRVPRFEIDATEAKAAFIEFAPKIWEELIG
LQDELKLSLNDTLLHFGHFRVNNPISGCSILTGDNFLVRNYDYHPMTYDGRYNVFQPDDGYAVIGPVSRV
TGRMDGMNEKGLAMGYNFINRRRPGDGFVCQMIGRIILETCATVEEAVDLLKEIPHRGSFTYVVHDKSSK
TRVIEATPRDIKVRESNICTNHFELLQHENRYHLDDSTRRMMEIKVVQHLIQDAESAFRLMNDTDKGVFS
ELYKSWAGTIHTAAYFPETLETWFALGGDRDPVIFDFQKWLDGEDFDLHALDGELATDIEFANTVQLWR

>WP_012739862.1 choloylglycine hydrolase family protein [Lachnospira eligens]
MCTAATYKTKDFYMGRTLDYEFSYGDEVTVTPRNYPINFRFMGVRNNHFAMIGMAHVADDYPLYYEAFNE
KGLGMAGLNFVDNAAYSEPDLRGLNGESNIENVAVFEFIPWILSQCATVDEAKERLQFINLTNTQFNEMF
PCANLHWIIADKESCITVESMSDGLHIYDNPVGVLTNNPPFNIQMFNLNNYMGLSAKQPESNFSDRLDFN
RYSRGMGALGLPGDLSSQSRFVKVAFTKMNSVSGDDEKSSVSQFFHILGSVDQQRGCCQLDDDKYEITIY
TCCCNTTKGIYYYTSYDNHQICAVDMHKENLDGDKLVRYPLITDGEIRAVN

>WP_012778321.1 MULTISPECIES: choloylglycine hydrolase family protein [Lactobacillaceae]
MCTSLTYTNSHGGHFLARTMDFNVDFETRIMFMPRHYRVTGDLGDFTTTYGFIGAGRQLNHEIFTDGVNE
CGVSIAALYFPNHAIYQPHSNQDKIDLAPHDFVAWVLGKITSVADLRERVKDVQLISSTAELINEIPPLH
FIISDQTGETAVLEPTSGELRLLNNPVGVLTNSPNLKWQLQNLSKYGTLTNTERPLNKFINYQPGSQGPG
TGALGLPGDYTSMSRFARTVFLKHYAQVPATTTDTVNLLQHILNAVTIPKGAKVAANGQATYTEYRSYMD
LNHQTYALELYENPGVIQQVNLTDHLLEKQTVPLEYALSRTPHVQLLTPDIATLPVAH

>WP_012845443.1 linear amide C-N hydrolase [Lactobacillus johnsonii]
MCTGLRFTDDQGNLYFGRNLDVGQDYGEGVIITPRNYPLPYKFLDNTTTKKAVIGMGIVVDGYPSYFDCY
NEDGLGIAGLNFPHFAKFSDGPIDGKINLASYEIMLWVTQNFTHVSEVKEALKNVNLVNEAINTSFAVAP
LHWIISDSDEAIIVEVSKQYGMKVFDDKVGVLTNSPDFNWQLTNLGNYTGLSPHDATAQSWNGQKVAPWG
VGTGSLGLPGDSIPADRFVKAAYLNVNYPTAKGEKANVAKFFNILKSVAMIKGSVVNDQGKDEYTVYTAC
YSSGSKTYYCNFEDDFELKTYQLDDKTMNSTGLITY

>WP_012897738.1 linear amide C-N hydrolase [Lactococcus lactis]
MCTSFQLKSSDGGLVFARTMDWHTFNAAALVLPRNYEWTSVYNNQKMINPYAILGVGNSEMRLHADISDG
VNEYGLAAQKLTFSNQSDYAKEAEKGKVQLAAFEFLLWLLGNCRSIEEVRQNIDNVQLMTDENAIYKFGR
NDLHFSATDPSGQMINIEPHGGRLVISDNPIGVVTNAPKFENEVEKLRTYMDINLLTESENTSVSKNEDS
NSSLENLSVKNDNPNQISTGSFNGKPVFPGGFTPTARFIRAAIYKERAVYPKDEQQNIVEAWHILNGVTV
PKSEGRSGTYTVYRSAVEVNSRRLYLQMYDDLSIQVYRFPDKL

>WP_012898405.1 linear amide C-N hydrolase [Lactococcus lactis]
MIGCSSFTLESQDNKHFLSRTMDFQIEMAEQILFIPRNKEIGIAHSNEETIETSYACLGMGAMEEGHPVL
FDGINEKGLMGATLYFPGYAEYSENIKKNQKGISPDMVIPTVLTQASNLEEIIDLFDKKFVIINDTNPTL
GLTPPLHFIFSDSSGQSLIIEPRQGGLSIIKDSIGVMTNSPDYQWHETNLRNYLSFTPNQKESIELLGKI
LKPFSQGSGTFGFPGDFTPPSRFVRTAYLKNYAEKPSNELAAITLCHHILESVSIPKGIVITEHGASDFT
CYSAYMCSETLSYYFSTYGNQRIRKISLSESLKNEKEFKNFPIVNEEDILELN

>WP_012902133.1 choloylglycine hydrolase family protein [Bifidobacterium dentium]
MCTGVRFSDAEGNMYFGRNLDWSFSYGETILVTPRAYKYDYVFGAEAKAEPNAVIGVGVVMADKPMYFDC
ANENGLAIAGLNFPGYASFAHEPIDGTINVATFEFPLWVARNFNTVDEVEEALKNVTLVSQIVPGQQESL
LHWFIGDGTRSIVIEQMADGMHIHHDNVDVLTNQPTFDFHMENLRNYMCAGNEMAEPTTWGKAELTAWGA
GVSMHGIPGDVSSPSRFVRVAYTNTHYPQQADEQSNVSRLFHTLGSVQMVDGCAKMANGKFERTLFTSGY
SAKTKTYYMNTYDDPAIRSYAMADFDMDSSELITAE

>WP_012951869.1 bile salt hydrolase [Listeria monocytogenes]
MCTSITYTTKDHYFGRNFDYELSYKEVVVVTPKNYPFHFRKVEDIEKHYALIGIAAVMENYPLYYDATNE
KGLSMAGLNFSGNADYKDFAEGKDNVTPFEFIPWILGQCATVKEARSLLQRINLVNISFSENLPLSPLHW
LMADQTESIVVECVKDGLHIYDNPVGVLTNNPTFDYQLFNLNNYRVLSSETPENNFSKEIDLDAYSRGMG
GIGLPGDLSSMSRFVKATFTKLNSVSGDSESESISQFFHILGSVEQQKGLCDVGGGKYEHTIYSSCCNID
KGIYYYRTYGNSQITGVDMHQEDLESKELAIYPLVNEQRLNIVNK

>WP_012986167.1 bile salt hydrolase [Listeria seeligeri]
MCTSITYTTRDHYFGRNFDYELSYKEVVVVTPKNYPFHFRKVEDMPQHYALIGIAAVMENYPLYYDATNE
KGLSIAGLNFSGNADYKELAEDKDNVTPFEFIPWILGQCATVKEARVLLEKINLVNINFSDNLPLSPLHW
LMADQTESIVIESLKDGLHIYDNPVGVLTNNPPFNYQLFNLNNYRVLSSKTPENNFSKDLDLDAYSRGMG
GIGLPGDLSSMSRFVKATFTKLNSVSGNSESESIGQFFHILGSVEQQKGLCDVGGEKYEHTIYSSCCNMD
KGIYYYKTYENSQITGVDMHQEDLESKELVVYPLINNQQVNLVNK

>WP_013086210.1 choloylglycine hydrolase family protein [Lactobacillus crispatus]
MCTSIIFSPQDHYFGRNLDLEITFGQQVVVTPRNYTFNFRKMPEMKHHYAMVGIALDAGNYPLYFDAVNE
KGLGMAGLNYPDNATYYDEVANKDNIASFEFIPWILGQCATVADAKVLLKKINIVNLNFSDKMQASPLHW
LIADKTGVSIVVETDKDGMHVYDNPVGCLTNNPQFSCQLFNLNNYADVSPAMPKNNFSKEVNMNGYSRGL
GSRNLPGGMDSESRFVRVAFNKFNAPVGKSEEENVDNYFHILHSVEQQKGLDQVGPNSFEYTIYSDGTNL
DKGIFYYTTYTNQQINVVDINKEDLDAKDLIKYDMLTKPTFNHQN

>WP_013140694.1 choloylglycine hydrolase family protein [Bifidobacterium longum]
MCTGVRFSDDEGNTYFGRNLDWSFSYGETILVTPRGYRYDTVFGAGGKAKPNAVIGVGVVMADRPMYFDC
ANEHGLAIAGLNFPGYASFVHEPVEGTENVATFEFPLWVARNFDSVDEVEKALRNVTLVSQIVPGQQESL
LHWFIGDGKRSIVVEQMADGMHVHHDDVDVLTNQPTFDFHMENLRNYMCVSNEMAEPTSWGKASLTAWGA
GVGMHGIPGDVSSPSRFVRVAYTNAHYPQQNDEAANVSRLFHTLGSVQMVDGMAKMGDGQFERTLFTSGY
SSKTNTYYMNTYDDPAIRSYAMADYDMDSSELISVAR

>WP_013197447.1 linear amide C-N hydrolase [Acinetobacter oleivorans]
MLKKTFISSFVALAVGLSSYAVACTRAVYLGNNQHIITARSMDWKVDTGTNLWIMPSGVSRDGSAGSNSI
KWTSKYGSVIATGYEVSTTDGMNEAGLVANILWLVESQYPDVKKTDKPLLSIAAWAQYVLDNFATVDEAV
KALEKEPYTIVTDNVPGETRLTTLHLSISDKTGDSAIIEYIGGKQVIHHSRSYQVMTNSPTFDKQLALAE
YWKQIGGTIMLPGTNRASDRFARASFYINAIPKNDDSKQAQASVFSVIRNASVPYGLNTQEEPNISSTRW
RTVADHKQMLYFFESALSPNVFWVDLKKINFKDGKTRRLDLGPDQSHIYAGDATSSFKIAKPFVFLSPSM
R

>WP_013243601.1 choloylglycine hydrolase [Brachyspira pilosicoli]
MYHSRFKGSHYEAGFKYGNILSKNNINPLSKMKISKERKDFSDKCLPIYKEFFPEIIEEIKGIADGLSCN
NIKTNYKDIADFLFTIYAFTFENKCSSFAFKTDDNIILAKNSDFIKSIKKYCDSVYYKLIDSYSFIANTT
AFIEMEDGINEKGLACALTFVYPVKINYGFNAGMLVRYILEKCNDVNEALSFLEEVPISSSQNIIIADRN
SNIVLVECNCDKKHIIKNDYVFTSNHFASECMRVYQTDLEDDVHSHERYNTLENAFKNYKYNLYFSKELL
SGKYGFMCQYDKKDDIDTIWSSIYSIRDKKIYRAEGNPSRNSFKEDKRLKFSY

>WP_013355779.1 MULTISPECIES: linear amide C-N hydrolase [Lactobacillaceae]
MCTSLTYLDTDNHCYFARTMDFPTTTPWRPIFLPRRYPWPTGLATTRMTQYAILGGGRLPDHFKACLMAD
GINEAGLVCAELYLPHAVEYATQPQVNQINLTPQAFINWALGEHQSVAAVIADLPSVNLVGASWGDDTGE
VYPFHWYLSDAHTSAVIEPTGGPLTAQPNPAGVLTNTPVLSDHQRRLNRYLAVSGNQITTATRQAAQHVI
QTKQPLPSGPIPTDRFIHMALRRLGTPQLAPQQVPTTLFRWLQEVSLPHHADRRHLISHNYTHYRCLITL
ATRTYRFIPRTTGHEQRLTLTPEMATTWRTPYLFPAD

>WP_013356047.1 MULTISPECIES: choloylglycine hydrolase family protein [Lactobacillaceae]
MCTAITYQSYNNYFGRNFDYEISYNEMVTITPRKYPLVFRKVENLDHHYAIIGITADVESYPLYYDAMNE
KGLCIAGLNFAGYADYKKYDADKVNITPFELIPWLLGQFSSVREVKKNIQKLNLVNINFSEQLPLSPLHW
LVADKQESIVIESVKEGLKIYDNPVGVLTNNPNFDYQLFNLNNYRALSNSTPQNSFSEKVDLDSYSRGMG
GLGLPGDLSSMSRFVRAAFTKLNSLPMQTESGSVSQFFHILGSVEQQKGLCEVTDGKYEYTIYSSCCDMD
KGVYYYRTYENSQINSVSLNHEHLDTTELISYPLRSEAQYYAVN

>WP_013378848.1 MULTISPECIES: linear amide C-N hydrolase [Clostridiales]
MNKAKKRILIVLLAILAVVVFALLAFLGLYFTRIQTIGSIEQLTDYADGYNLYRMDVKYDYDLDDIIDYG
IQDDQTMIDAILKEALPLLPVTIKAPNFGCTVFSLTDTDGDVHMGRNYDFSKDTSAMLVYCAPKDGYKSI
AFAALDNVSANVPDENIKKELASLTAPFICLDGMNEKGVSIAVLTLDSEPVRQNTGKPVIATTLAIRLVL
DRAATTEEAVELLRSYDMFASSGRDYHFYINDASGDGRVIEYDIDGEPRELIDTPSEAVTNFFIRYKDEV
LPNQKNGIYGHGKERYDAVMEVLEAEKGNYTNDTVWNAMKSAAQDPNPDDITSNTQWSISYNNTDLTADI
AIRRHWSDVTHCELETKVTTPLK

>WP_013379629.1 MULTISPECIES: choloylglycine hydrolase family protein [Clostridiales]
MCTAATYTTKDHYFGRNLDLEFSYNETVTVTPRNYPFQFRKVKALESHYAMIGMAFVVDNYPLYYDATNE
KGLSMAGLNFPENADYKQETEGKDNVTPFEFIPWILGQCSTIKEVKELLGRINLININFSEKLPLSPLHW
MISDRNESITVESVKEGLKIYDNPVGILTNNPTFDIQIFNLNNYVNVTREVPENRFSNAIALDIYSRGMG
GIGIPGDLSSSSRFVKAVFTKLNSVSGTSESESISQFFHILGSVNQERGCVRLAEDTYEITIYSSCCNID
KGVYYYKTYENSQITGVDMHNENLNSQNLVSYPLIKEQQIKIQN

>WP_013380161.1 MULTISPECIES: choloylglycine hydrolase family protein [Clostridiales]
MCTAATYVTKDHYFGRNLDLEFSYNQKVTIVPRNYEFNFRKVKPMKSHYAMIGMAFVVENYPLYYDATNE
KGLSMAGLNFPGNADYKQEVEGIDNIAPFEFIPWILGQCATIAEVKSLLDRINLINIDFSKELPLSPLHW
IISDKEVSITVESVKAGLKIYDNSIGILTNNPTFDIQMFNLNNYINITKEVPENRFSSKLDLDIYSRGMG
AIGLPGDLSSSSRFVKAAFTKLNSISGTSESESISQFFHILGSVNQERGCVRLAKDTYEITIYSSCCNTD
KGIYYYKTYENSQITGIDLYNENLDSQILISYPLISGQHIKMQNR

>WP_013389832.1 choloylglycine hydrolase family protein [Bifidobacterium bifidum]
MCTGVRFSDDEGNMYFGRNLDWSFSYGETILVTPRGYQYDYVYGAEGKSEPNAVIGVGVVMVDRPMYFDC
ANEHGLAIAGLNFPGYASFAHEPVEGTENVATFEFPLWVARNFDSVDEVEEALKNVTLVSQVVPGQQESL
LHWFIGDGTRSIVVEQMADGMHIHHDDVDVLTNQPTFDFHMENLRNYMCVSNEMAEPTTWGKAELSAWGA
GVSMHGIPGDVSSPSRFVRVAYTNTHYPQQNNEAANVSRLFHTLVSVQMVDGMSKMGNGQFERTLFTSGY
SGKTNTYYMNTYEDPAIRSFAMSDFDMDSSELITAD

>WP_013410903.1 choloylglycine hydrolase family protein [Bifidobacterium longum]
MCTGVRFSDDEGNTYFGRNLDWSFSYGETILVTPRGYHYDTVFGAGGKAKPNAVIGVGVVMADRPMYFDC
ANEHGLAIAGLNFPGYASFVHEPVEGTENVATFEFPLWVARNFDSVDEVEETLRNVTLVSQIVPGQQESL
LHWFIGDGKRSIVVEQMADGMHVHHDDVDVLTNQPTFDFHMENLRNYMCVSNEMAEPTSWGKASLTAWGA
GVGMHGIPGDVSSPSRFVRVAYTNAHYPQQNDEAANVSRLFHTLGSVQMVDGMAKMGDGQFERTLFTSGY
SSKTNTYYMNTYDDPAIRSYAMADYDMDSSELISVAR

>WP_013437710.1 choloylglycine hydrolase family protein [Lactobacillus amylovorus]
MCTSIVFSPKDHYFGRNLDLEITFGQQVVITPRNYDFKFRKMPELKQHYAMVGIALNAGGYPLYFDAANE
KGLGMAGLNYPGNATYYDVKDDKDNVASFEFIPWILGQCATVEEAKKLLAKINIADINFSEKMVASKLHW
LIADKTGTSIVVETDKDGMHVYDNPVGCLTNNPQFPKQLFNLNNYADVSAAMPKNNFSDQVKMDGYSRGL
GSRNLPGGMDSESRFVRVAFNKFNAPTSDSEEENVDTYFHILHSVEQQKGLDQVGPDAFEYTIYSDGINL
DKGIFYYTTYTNKQINVVDMNKEDLDSSDLITYDMLTKGKFNHQN

>WP_013437974.1 choloylglycine hydrolase family protein [Lactobacillus amylovorus]
MCTSICYSPSDHYFGRNLDYEIAYGQKVVIVPRNYEFEYRELPTQKSHYAFIGVSVVNDDYPLLCDAINE
KGLGIAGLNFQGPNHYFPKMEGKKNITSFELTPYLLSNCETTDDVKEILADASILNVSFSDNLPVADLHW
ILSDKSGKSIVVESTKSGLHVYDNPVHVLTNNPEFLDQLIKLSDYADVTPHNPKNTLVPNVDLNLYSRGL
GTHHLPGGMDSSSRFVKVAFVLSHAPKGKDEAENVTNYFHILHSVEQPKGLDEVEDNRYEYTMYSDCMNL
DKGILYFTTYDNNRINAVDMHKADLDSKDLICYDLFKKQDIEYMN

>WP_013439461.1 choloylglycine hydrolase family protein [Lactobacillus delbrueckii]
MCTAITFATNDHYIGRNLDLDFSYNETVTITPRNYVFPMRKVPDLNSHYAIIGMATVVGDYPLYYDAVNE
KGLGMAGLNFPGNAHYFPDQEGKDNIASFEFIPYILGTCKSVAEAKEALKKISISAEDFSKDFPTSTLHW
IIADKDSSIVVESMEDGLHVYDNPVGVMTNNPPFPIMKFALNDYYALSAHCLDHKFADGVELTEYSRGMS
SIGLPGDLSSKSRFVRCVFTKYNSLCDKDEASSVNQFFKILGSVEQVKGLCEVTPGEYEYTIYSSCMNQE
KGIYYYTTYGNPEVHAVDMHKTDLDGKELTSYKLQKDLQFHFDN

>WP_013617562.1 choloylglycine hydrolase family protein [Phocaeicola salanitronis]
MKIRTFFLVGALVALFAASLPVNACTGITLTSRDSTAIVARTIEWGGSDLNSQYVIVPRGYTQHSYTPDG
TQGMSFTARYGYVGLAVEQKDFIAEGINEAGLSAGLFYFPNYGEYETYNPSQKDASIADLQLVSWILGQC
ATIDEVMESVRQAHVIAIDPRASTVHWRFADPAGRQVVLEITGGEPKFYENTLGVLTNSPGFEWHLTNLN
NYVNLYPGSAPSQPLGNVRLASFGAGSGFLGIPGDVTPPSRFVRAAFYQATAPRQENAEKTVLQAFQILN
NFDIPVGIEFAGGKVPADIPSATQWTSATDMKHRIIYFRTMYNSEIRSIRLKDIDFSKVSYQAVPLDKVK
QQPIRTISITDCSQSEI

>WP_013641791.1 MULTISPECIES: choloylglycine hydrolase family protein [Lactobacillus]
MCTSIVFSPKDHYFGRNLDLEITFGQQVVITPRNYDFKFRKMPELKQHYAMVGIALNAGGYPLYFDAANE
KGLGMAGLNYPGNATYYDVKDGKDNVASFEFIPWILGQCATVEEAKKLLAKINIADINFSEKMVASKLHW
LIADKTGTSIVVETDKDGMHVYDNPVGCLTNNPQFPKQLFNLNNYADVSAAMPKNNFSDQVKMDGYSRGL
GSRNLPGGMDSESRFVRVAFNKFNAPTSDSEEENVDTYFHILHSVEQQKGLDQVGPDAFEYTIYSDGINL
DKGIFYYTTYTNKQINVVDMNKEDLDSSDLITYDMLTKGKFNHQN

>WP_013641959.1 MULTISPECIES: choloylglycine hydrolase family protein [Lactobacillus]
MCTSICYSPSDHYFGRNLDYEIAYGQKVVIVPRNYEFEYRELPTQKSHYAFIGVSVVNDDYPLLCDAINE
KGLGIAGLNFQGPNHYFPKMEGKKNITSFELTPYLLSNCETTDDVKEILADASILNVSFSDNLPVADLHW
ILSDKSGKSIVVESTKSGLHVYDNPVHVLTNNPEFPDQLIKLSDYADVTPHNPKNTLVPNVDLNLYSRGL
GTHHLPGGMDSSSRFVKVAFVLSHAPKGKDEAENVTNYFHILHSVEQPKGLDEVEDNRYEYTMYSDCMNL
DKGILYFTTYDNNRINAVDMHKADLDSKDLICYDLFKKQDIEYMN

>WP_013727061.1 choloylglycine hydrolase family protein [Lactobacillus buchneri]
MCTSVTFLSETGDNFLARTMDFAFELDGRPIVIPRKQHFDSDAAEAGYDTTYGFVGAGRNLGHYILVDGV
NEKGLSAAALYFSGEATYAKTAKTNRVNLAPHEVLNWLLGNASDCEDLGRKVDQLNIIDAPVKILGKATP
LHWIISDRSGACYVLEMLADGIHYQKNPVGVMTNSPDFGWHLKNLSNYTELKPSPHPARSYNGYEITSFG
PGSGALGMPGDYTSVSRFIRTVFMREYADQVPTDQTVNELSHILNSVEIPKGVKLKQDGSEDYTQYRGYM
DMKNCAYYMQPYDNQTIYKVSLSEELLNKKAPSEFPIKHQQVYETLR

>WP_013727325.1 linear amide C-N hydrolase [Lactobacillus buchneri]
MCTSIFQIGHEDGAHVLSRTMDWPQLGAHPVFVPRNYGWHSVYDDKRYVTKYATLGSGHQHAKRIDMSDG
VNEFGLAVQKLTFTNGSQLVETPGENKIHLAPFELSFFLLSNYRSVKDIEDHIEEIELMADKYSLMKYGH
SELHFAACDPTGRIVVIEPVTTPIEIIENPLGVLTNSNHFDRQIDKLNKYLDFTPDFVNGTVPLNTPRVT
TGNVSGKSIPPGSYSPGSRFIRAAYLKERIDIPQNENEAVDNCWHLLDSVNVPKSKEHQPTYSVYRAAVC
CESRNYYYQPYHAKSVAKIQLTDDLIKSNEVKFFKVADQITFNELN

>WP_013728734.1 linear amide C-N hydrolase [Lactobacillus buchneri]
MCTSLTLETLNQHVLLARTMDFPVKAAWKPVLINQPNYVTALSGTRPIKYPYIGGGRTEENDNILVADGV
NTQGLSCAELMFPLKAHYLDNEVDDKLNLTPQDFLPWVLGEHASLEEVKADLKNIALIGKYWMAGKEVFS
FHWILTDKSGQTLILEPTVDGLEVIEDSIGVMTNSPTYPEHMARLEKKLKVTNQQSLAAKAQQIIMSQDL
PKATNTPTTRFLVAAVNKLGTQPSRTQYEARNRLFNVLDEVAIPYKPSMDDHPNFNYTHYISVLDSTDQT
YYFRYHDSRQLLSFSLADLVEEYPNTSRFLA

>WP_013851669.1 MULTISPECIES: choloylglycine hydrolase family protein [Streptococcus]
MCTAITYQTKDNYFGRNLDLDFSYHEEVTICPRNYPLSFKYETKQDTHLAIIGMATVVGDYPLFYDATNE
KGLSMAGLNFPENADFKPAKDGKTNVASFEFMLWILSQCESVSEVRQQCENLNLTDDAFSSDYPVSPLHW
MISDSKESIVVEPVKDKVAIYDNPIGVLTNNPTFDKQLFNLNNYRHLSPKVSDNLFSKVLDLDVYSRGMG
GIGLPGDLSSMSRFVKVAFTKLNAVADCSEASSVNQFFHILKSVEQQKGLCYVDESNGYEYTIYSSCVNV
DKGIYYYTTYENSQITAIDMHQENLDSSRLIRYPLQKEWNVLYQNR

>WP_013858120.1 choloylglycine hydrolase [Bacillus coagulans]
MKQIFSTVVQFRGSHEKFGYMQGLALKESLSVQNRDNQWKVRKPRFVIDLNETKDAITRFAPGIWEELRG
LQEALEWPMEKVLQEFGGYRVDCAKSGCSILTGDGYLIRNYDYHPKTYEGRYVLYQPSDQGYAIAGPSQR
VTGRMDGMNEKGLAIGYTFIHRKSPGDGFICCMIGRLLLESCANIDEAVALLKEIPHRHSFSYVVYDKSG
ETRIVEASPRAVAVRNGNTCTNHFETLGKENRHHLNDSMRRTAILEQEKGHLSSARDAFQLLNSREKGVF
SELYSSWAGTIHTSAYLPKQMEAWFALGGDCEPVKIDFDKWLSGEDLPIEKITGEVDTDIPFLHMDKGAD
WFRK

>WP_014036995.1 MULTISPECIES: linear amide C-N hydrolase [Stenotrophomonas]
MVRMKWTGRAMLAVALAAAVAPALACTRAVYLGDNGDVITARSMDWKVDVATNLYVLPRGIARTGQAGPK
SLAWTARYGSVVATGYDVSTTDGMNEKGLVANLLWLVESEYPQQRGNKPGLAISLWAQYVLDNFATVDEA
VAALKREPYSIVTDKVPGEDRQATLHLSLSDATGDSAIVEYIGGRQVIHHDRRYQVMTNSPIFEQQLALN
SYWQQIGGTVMLPGTNRSSDRFARASFYINAIPKAEDPVEALASVFSVIRNASVPYGITTPGEPNISSTR
WRTVADHKRRLYFFESALTPNTFWVDLNKVDFGGQVLKLDLGKDQRNTFAGDALGHFVPSAPFAFLGVDG

>WP_014072784.1 choloylglycine hydrolase family protein [Ligilactobacillus ruminis]
MCTAATYTGKDHYFGRNLDLELSYNESVTVTPRKFPLKFRQVHDMNEHFAIIGMATVVDDYPLYYDATNE
KGLSMAGLNFPGNADYKEPAEDVDNVASFELIPWILGQCETVADVRKLLAKINITNVEFSEQFPPSPLHW
MISDKNESITVEQTKAGLNVYDNPVGIMTNNPEFPFQMFTLNNYRRVSPKPVASTFADGLELDEYTRGMG
SMGLPGDLSSNSRFVKATFTKLNAPKMADENTSVSQFFHILGSVEQQKGCCDVGNGKFEFTIYSSCCNVD
RGIYYYRTYDNSQITAVDMHKEDLDSAALKSYKLIEEQQIFAQN

>WP_014081052.1 choloylglycine hydrolase family protein [Roseburia hominis]
MCTAATYRTKDFYFGRTLDYEFSYGEEIVITPRNYEFHFRHMGQAEEHYAIIGMAHVAGDYPLYYDAINE
KGIGMAGLNFVGNAVYAEVTEGKENVASFEFIPWVLRQCATMDEVRALLAKINLVGTPFAEQFPASQLHW
IIADENEAITVESVADGLHVYENPVGVLTNNPPFAQQMFMLNNYIGLSPKQPENSFAKDVPLNTYSRGMG
ALGLPGDLSSASRFARVAFTRMNAVSGDSEAESVSQFFHILGSVDQQRGCCEVAEGKYEITIYTSCCNAT
RGIYYYTTYDNHRIMGVDMHAEDLDGTTLTCYPMIAEGQVSWQNGQN

>WP_014081104.1 choloylglycine hydrolase family protein [Roseburia hominis]
MCTAATYKTKDFYMGRTLDYEFSYGEQITITPRNYEFDFRFAGKIKSHYALIGMAFVAGGYPLYYDAVNE
KGLGMAGLNFVGNAAYEEALPEDETEVSQVAQFEFIPWILTQCATVAEVREKLAAMRLTGTAFSEQLPTA
QLHWIIADKDSCIVVESMKDGLHVYDNPVGVLTNNPPFPSQMFALNNYAGVSRKQPESTFAGVLQLDAYS
RGMGGMGIPGDLSSQSRFVKVAFTKLNSISGEEEDESVSQFFHILGSVDQQRGCCEVTEGKYEITIYTSC
CNTAKGIYYYTTYDNHQITAVDMHAENLDSDQLICYPLLSKGEVRWQNK

>WP_014093400.1 bile salt hydrolase [Listeria ivanovii]
MCTSITYTTRDHYFGRNFDYELSYNEVLVVTPKNFPFHFRKVENMKQHYALIGIASVMENYPLYYDATNE
KGLSMAGLNFSGNADYKEMVEGKDNVTPFEFIPWILGQCATVKEARVLLEKINLVNISFSDNLPLASLHW
LMADQTESIVIESVKDGLHIYDNPVGVLTNNPPFNYQLFNLNNYRVLSSKTPENHFSKKLELDPYSRGMG
GMGLPGDLSSMSRFVKVAFTKLNSISGNSESESISQFFHILGSVEQQKGLCDVGGEKYEHTIYSSCCNMD
KGIYYYKTYDNSQITGIDMHRENLESEELVIYPLINSQQVNWVNK

>WP_014115756.1 choloylglycine hydrolase family protein [Bacillus subtilis]
MCTSLTLETADRNHLLARTMDFAFQLGTEVILYPRRYSWTSEADGKVHQTQYAFIGMGRKLGNILFADGV
NESGLSCAALYFMGYAEYEKTRREDGVQIAPHEFVTWALSVCKSLEDVKEKIRSLTIVEKKLELLDTVLP
LHWILSDRTGRSLTIEPRADGIKIYDNQPGVMTNSPDFLWHVTNLRQYIGIRPKQFESKEMGGLMLSAFG
QGSGTVGLPGDYTPPSRFVRAVFLKEHLEPAADETRGVSAAFQLLANMAIPKGAVITEEDEIDYTQYTSV
MCNDTGNYYFHHYDNRQIQKVSLFHEDLDCLEPKVFSAKAEENILELN

>WP_014185442.1 choloylglycine hydrolase [Desulfosporosinus orientis]
MLTLQTHTAELSGTSYEIGYQLGRMTASIPPLRAAHTAAVDNFGPRQAEEGARLFDRWCPGLTEELCGFA
DALAVQPEEIFFYGMTYLLPRCSQIAVLPGLAAEGKPLLARNYEFNHEAEDFTLLKTRVTGKYTHMGTGV
LHFGRDDGFNEHGLAVTMSSCGFPVGAPPSMRAPKLKGLQFWAVVRALLENCKDVGESLAYLEGMPIAYN
INMILMDKAGYAALYETLDGRTAVRRIGPDSPEQLLYATNHAVLPELRDVEPEVMAHSARRYDYISRQLA
GRRGVTKEQLKSMLLAKYPEGLCCHYFEEFFGTTKSMVISPADGMIDLCWGGRAENGWQAYAIAQPLANQ
AGTIQINREIALPGTYAWQPLY

>WP_014207030.1 MULTISPECIES: linear amide C-N hydrolase [Acinetobacter calcoaceticus/baumannii complex]
MLKKTFISSFVAIAVGLSSYAVACTRAVYLGNNQHIITARSMDWKVDTGTNLWIMPSGVSRDGSAGPNSI
KWTSKYGSVIATGYEVSTTDGMNEAGLVANILWLVESEYPDAKKTDKPLLSIAAWAQYVLDNFATVDEAV
KALEKEPYTIITDNVPGETRLTTLHLSISDKTGDSAIIEYIGGKQVIHHSRSYQVMTNSPTFDKQLALVE
YWKQIGGTIMLPGTNRASDRFARASFYINAIPKNDNTKQAQASVFSVIRNASVPYGLNTQEEPNISSTRW
RTVADHKQMLYFFESALSPNVFWVDLKKINFKDGQTRRLDLGPDQSHIYAGDATSSFKIAKPFVFLGPTT
R

>WP_014299350.1 linear amide C-N hydrolase [Bacteroides fragilis]
MRRKIMMATLIVIAVNFIWSGQSVKACTRAVYIGPDNMVITGRTMDWKEDIQSNLYLFPRGIKRAGYNKG
NTVEWISKYGSIVATGYDIGTCDGMNEKGLVASLLFLPESIYVRPNDTRPVMGISIWTQYVLDNFATVSE
AVAELKKQTFRIDAPDMPNGSASTLHMAITDETGNSAVLEYIDGNLIIHEGKEYQVMTNSPRYDLQLAVN
DYWKEVGGLNMLPGTNRSSDRFVRASFYIHAIPQTSDAKIAVPSVLSVMRNVSVPFGITTPDKPYISSTR
WRSVSDQKNRVYYFESTLTPNLFWIDLHKVDFSPNASIKKLSLTHGEVYAGDVVKDFKDSRSFTFMFELP
Q

>WP_014334522.1 MULTISPECIES: choloylglycine hydrolase family protein [Streptococcus]
MCTAITYTTKDSYFGRNLDLDFSYNETVTICPRTYPFSFKHKGENKDHYAMIGMATVVADYPLFYEAVNE
KGVGMAGLNFPENADYKEVAKGKDNVASFELIPWLLSQCDSVAQVKELCQNLNVTNEAFSDDFQPSPLHW
LIADRNESIVLESVASGLKVYDNPTGVLTNNPTFDKQLFNLNNYRHLSPKVSDNLFSTEIQLDTYSRGMG
GLGLPGDLSSMSRYVKVAFTKLNSVAEDTEASSVNQFFHILKSVEQQKGLCYVDESGKYEYTIYSSCINA
DKGIYYYTTYDNSQITAVDMHKENLDDSKLVTYPLVKDWQVNYQN

>WP_014478467.1 penicillin V amidase [Bacillus subtilis]
MCTSLTLETADCKHVLARTMDFAFQLGTEVILYPRRYSWNSEADGKAHQTQYAFIGMGRKLGNILFADGV
NENGLSCAALYFPGYAEYEKTIREDTVHIAPHEFVTWVLSVCQSLEDVKEKIRSLTIVEKKLDLLDTVLP
LHWILSDRTGRSLTIEPRADGLKVYDNQPGVMTNSPDFIWHVTNLQQYTGIRPKQLESKEMGGLALSAFG
QGLGTVGLPGDYTPPSRFVRAVYLKEHLEPAADETKGVTAAFHILANMTIPKGAVITEEDEIHYTQYTSV
MCNETGNYYFHHYDNRQIQKVNLFHEDLDCLEPKVFSAKAEESIHELN

>WP_014481399.1 penicillin V amidase [Bacillus subtilis]
MCTSLTLETADRNHLLARTMDFAFQLGTEVILYPRRYSWKSEADGKAHQTQYAFIGMGRKLGNILFADGV
NENGLSCAALYFPGYAEYEKTIREDTVHIAPHEFVTWVLSVCQSLEDVKEKIRSLTIVEKKLDLLDTVLP
LHWILSDRTGRSLTIEPRADGLKVYDNQPGVMTNSPDFIWHVTNLQQYTGIRPKQLESKEMGGLALSAFG
QGLGTVGLPGDYTPPSRFVRAVYLKEHLEPAADETKGVTAAFQILANMTIPKGAVITEEDEIHYTQYTSV
MCNETGNYYFHHYDNRQIQKVNLFHEDLDCLEPKVFSAKAEESILELN

>WP_014483762.1 MULTISPECIES: choloylglycine hydrolase family protein [Bifidobacterium]
MCTGVRFSDDEGNTYFGRNLDWSFSYGETILVTPRGYHYDTVFGAGGKAKPNAVIGVGVVMADRPMYFDC
ANEHGLAIAGLNFPGYASFVHEPVEGTENVATFEFPLWVARNFDSVDEVEEALRNVTLVSQIVPGQQESL
LHWFIGDGKRSIVVEQMADGMHVHHDDVDVLTNQPTFDFHMENLRNYMCVSNEMAEPTSWGKASLTAWGA
GVGMHGIPGDVSSPSRFVRVAYTNAHYPQQNDEAANVSRLFHTLGSVQMVDGMAKMGNGQFERTLFTSGY
SSKTNTYYMNTYDDPAIRSYAMADYDMDSSELISVAR

>WP_014485666.1 choloylglycine hydrolase family protein [Bifidobacterium longum]
MCTGVRFSDDEGNTYFGRNLDWSFSYGETILVTPRGYHYDTVFGAGGKEKPNAVIGVGVVMADRPMYFDC
ANEHGLAIAGLNFPGYASFVHEPVEGTENVATFEFPLWVARNFDSVDEIEEALRNVTLVSQIVPGQQESL
LHWFIGDGKRSIVVEQMADGMHVHHDDVDVLTNQPTFDFHMENLRNYMCVSNEMAEPTSWGKASLTAWGA
GVGMHGIPGDVSSPSRFVRVAYTNAHYPQQNDEATNVSRLFHTLGSVQMVDGMAKMGDGQFERTLFTSGY
SSKTNTYYMNTYDDPAIRSYAMADYDMDSSELISVAR

>WP_014521071.1 choloylglycine hydrolase family protein [Clostridium botulinum]
MCTSVTLKTKDGKNLFGRKMDFSVKFNESVRLVPRNFKWTNVTDKEEKSTKYAFIGMSIVTDNHPVFADG
VNEKGLTCATLYFPGFAKYEEENIENKENIACYDFVLWALSQFKHLEEVKKSLENVVVINKVLSILNFAP
PLHWILSDKSGKSIVVEKTNRGLEVFDNPIGVMTNSPNFEWHLSNLRQYIGVRAKQFDNVTWNDLELSAF
SQGSGTFGLPGDFTPPSRFVRAVYLKNNIVDIDDEIEGVNGIFHILSNCEIPKGTVLKSDNACDYTLYTS
AMCSESAIYYYYTYEDCQISVVHLFNENLDAPFMKNFLISKVQSINNIN

>WP_014562053.1 choloylglycine hydrolase family protein [Limosilactobacillus fermentum]
MCTSINVIAQDGYHVLGRTMDWDDLLVSPIFTPRHYQWASVFDHRVHENPYAIIGGGSITERRTDVSDGV
NEFGLMAQKLTFKNGARLVDERHPDKVQLAAFELIFYLLGHFKSMADVAAHLDQIELMSDVNADVPFGYS
EQHFVLSDPTGRCVVIEPSEHPLKLIDNPLGIMTNMPKFDHQLERLQDYLDFTPDFLNGTLAPNTFHVTT
GKLSGKKTPPGAYTPKGRYVRAAYIKELADQPASKDEALATTWHLLDSVTVPKSKAHRPTFSVYRAATVA
EDRTYYFQSYHQAQVTSVKLTDDLLKRATPLVFDTADVWAPVKLN

>WP_014562403.1 linear amide C-N hydrolase [Limosilactobacillus fermentum]
MCTAVSFWSTEHHRYFGRTMDFPVKNTPWNLTYLPKGYLWRPLAPQAAYPSKYAILGGMRRVDDYYLIGD
GFNQAGLAVAELYFPGQVDYAARAQPGKINLSPQDVIGYLLGNCANISEVAALLPRLVITNRQWYDHDII
HPFHWFIQDASGTYLLEPTSPTLSLQRVELGVLTNSPTYANHLRRLRSFLGLSADAPLKTVEEALKDYQG
DLPQARSPRSRFIATSIRLAHQLPVDDHQAVAQSMNVLGAVKMAHLPGHDDFTHYLGMADLNSLRYFFTP
VPEMTTITQSLPALMAKYSTPQVLSQVP

>WP_014566734.1 linear amide C-N hydrolase [Lacticaseibacillus paracasei]
MCSSMTIKSLQGDIFWGRTMDYNTSFFHESPVGGVPGKIVSLPANKALPTQSAKWTTKYAAVGVGIDQST
ALFDGVNSEGLAGDLQVLVECSWASADSLKQRGLKAIKGEEFVTLALTTCKNVDEVRALAGEYGLLDEPY
EFGGQGVKIPLHYTFVDPSGKGIVVEPTDHGAFKLYDSIGAMTNSPEYGWHETNLRNYVSLNDNNYPKGS
ELGDYHIEPIELGTGYGMFGLPGDYTSPSRFLRAMFVSRNLDPFNSKDGIRVLYNAFKTVLIPQGLGHDP
QHQVLTDYTQYWSGYDLTKKTIFVQDSDTLTMTTKTLDPTITDVTYEDLAKTEQFNQL

>WP_014567380.1 choloylglycine hydrolase family protein [Lactobacillus johnsonii]
MCTSIVYSSNNHHYFGRNLDLEISFGEHPVITPRNYEFQYRKLPSKKAKYAMVGMAIVENNYPLYFDAAN
EEGLGIAGLNFDGPCHYFPENAEKNNVTPFELIPYLLSQCTTVAEVKDALKDVSLVNINFSEKLPLSPLH
WLMADKTGESIVVESTLSGLHVYDNPVHVLTNNPEFPGQLRNLANYSNIAPAQPKNTLVPGVDLNLYSRG
LGTHFLPGGMDSASRFVKVAFVRAHSPQGNNELSSVTNYFHILHSVEQPKGTDEVGPNSYEYTIYSDGTN
LETGTFYYTNYENNQINAIELNKENLNGDELIDYKLIEKQTINYQN

>WP_014567501.1 choloylglycine hydrolase family protein [Lactobacillus johnsonii]
MCTSILYSPKDNYFGRNLDYEIAYGQKVVITPRNYQLDYRHLPTQDTHYAMIGVSVVANDYPLYCDAINE
KGLGIAGLNFTGPGKYFAVDESKKNVTSFELIPYLLSSCETIEDVKKLLSETNITDESFSKDLPVTTLHW
LMGDKSGKSIVIESTETGLHVYDNPVNTLTNNPVFPAQVETLANFASVSPAQPKNTLVPNADINLYSRGL
GTHHLPGGTDSNSRFIKASFVLAHSPKGNDEVENVTNFFHILHSVEQAKGTDEVEDNVFEFTMYSDCMNL
DKGILYFTTYDNNQINAVDMNNEDLDTSDLITYELFKDQAIKFEN

>WP_014568264.1 choloylglycine hydrolase family protein [Ligilactobacillus salivarius]
MCTSVSVISEDGTHVMGRTMDWYDLYVKPMYVPRGYQWKSAFDNKKYINKYAIVGGGFQDNNYIDLSDGV
NECGLMAQKLTFSNGAQLVDDKHDDKIQLEAYEFVTYILGNFSSVTEVEENIEKIELMSNVINNTKHGGS
ELHFSLSDESGRNIVVEPSQHPMRIIDNPLGVVTNMPKFERQLAKLENYMEFTDEFKENSIKYGKFHVTT
GKLGGKKTPPGSYSPSQRFIRASYLKELVDMPKTRDEAASLAFGILDTVSIPKSKAHRPTYTVYRAVAVS
EDRTYYYQVNGQATVSGIKLDEELVQNTEPIVFNVSNIWNPQMLS

>WP_014569128.1 linear amide C-N hydrolase [Lactobacillus rhamnosus]
MCSSMTIKSLQGDIFWGRTMDYNTSFFHESPAGGVPGKIVSLPANQTLPAQTATWKTKYAAVGVGVDQSV
ALFDGVNSEGLAGDLQVLVECSWASAESLAKRNLKPIKGEEFVTLALTTCKNVAEVRALASQYGLLDEPF
QFGGQGVKIPLHYTFVDPSGAGLVIELTGHGAFKLYDSVGAMTNSPEYGWHTTNLRNYVSLNDRNYPEGA
DLGDQHLEPIELGTGYGMFGLPGDYTSPSRFVRAMFVSRNLDPFNSNEGIRVLYNAFKTVLIPQGLGRDP
KHSILTDYTQYWSGYDLSKRAIFVQDANTLTMTTKTLDPNLTEVTYDDLVKTEQFNQL

>WP_014571124.1 MULTISPECIES: linear amide C-N hydrolase [Lactobacillaceae]
MCSSMTIKSLQGDIFWGRTMDYNTSFFHESPAGGVPGKIVSLPANQTLPAQTATWKTKYAAVGVGVDQSV
ALFDGVNSEGLAGDLQVLVECSWASAESLAKRNLKPIKGEEFVTLALTTCKNVAEVRALASQYGLLDEPF
QFGGQGVKIPLHYTFVDPSGAGLVIEPTDHGAFKLYDSVGAMTNSPEYGWHTTNLRNYVSLNDRNYPEGA
DLGDQHLEPIELGTGYGMFGLPGDYTSPSRFVRAMFVSRNLDPFNSNEGIRVLYNAFKTVLIPQGLGRDP
KHSILTDYTQYWSGYDLSKRAIFVQDANTLTMTTKTLDPNLTEVTYDDLVKTEQFNQL

>WP_014646937.1 MULTISPECIES: linear amide C-N hydrolase [Stenotrophomonas]
MVRMKWTGRAMLAVALAAAVAPALACTRAVYLGDNGDVITARSMDWKVDVATNLYVLPRGIARTGQAGPK
SLAWTARYGSVVATGYDVSTTDGMNEKGLVANLLWLVESEYPQQRGNKPGLAISLWAQYVLDNFATVDEA
VAALKREPYSIVTDKVPGEDRQATLHLSLSDASGDSAIVEYIGGRQVIHHDRRYQVMTNSPIFEQQLALN
SYWQQIGGTVMLPGTNRSSDRFARASFYINAIPKAEDPVEALASVFSVIRNASVPYGITTPGEPNISSTR
WRTVADHKRRLYFFESALTPNTFWIDLNKVDFGGQVLKLDLGKDQRNTFAGDALGHFVPSAPFAFLGVDG

>WP_014666000.1 choloylglycine hydrolase family protein [Bacillus sp. JS]
MCTSLTLETADRNHLLARTMDFAFQLGTEVILYPRRYSWKSEADGKVHQTQYAFIGMGRKLGNILFADGV
NESGLSCATLYFMGYAEYEKTLRGDGVHIAPHEFVTWALSVCKSLDDVKEKIHSLTIVEKKLDLLDTVLP
LHWILSDRTGRSLTIEPRADGIKIYDNQPGVMTNSPDFLWHVANLRQYIGLRPKQFESKELGGLMLSAFG
QGSGTVGLPGDYTPPSRFVRACFLKEHLEPAADETKGVSAAFQLLANMAIPKGVVITEEDEIDYTQYTSV
MCSDTGNYYFHHYDNRQIQKVSLFHEDLDRLEPKVFSAKAEESILELN

>WP_014697704.1 choloylglycine hydrolase family protein [Bifidobacterium animalis]
MCTAVRFDDGQNNMYFGRNLDWSEDYGEKIVFAPHDYHYTPAFNAEDKNHPVIGIGIIVEDTPLYFDCMN
DAGLAVAGLNFAKYCKYATEAVNFTTNVAAYEFPLWVTRNFTSVDDVQEALKNVTIVGKPINDRFPVATL
HWIIADNTRSIVVECTEDGMHVYDDDVDVLTNQPPFPQQIEHLDNYAYVSPRTGKSVKWGSSELETNQDS
NSSQGLPGGYGSMARFVRAAYNNTHYPTQSGEDANVNRLFKTLSTAAVIEGTAISANGEFEKTLYSDCYS
TATQTVYLKKYDDMAVHSYAVKDFDASSNQLQSK

>WP_014760177.1 choloylglycine hydrolase family protein [Bifidobacterium bifidum]
MCTGVRFSDDEGNMYFGRNLDWSFSYGETILVTPRGYQYDYVYGAEGKSEPNAVIGVGVVMVDRPMYFDC
ANEHGLAIAGLNFPGYASFVHEPVEGTENVATFEFPLWVARNFDTVDEVEEALKNVTLVSQVVPGQQESL
LHWFIGDGTRSIVVEQMADGMHIHHDDVDVLTNQPTFDFHMENLRNYMCVSNEMAGPTTWGKAELSAWGA
GVSMHGIPGDVSSPSRFVRVAYTNTHYPQQNNESANVSRLFHTLVSVQMVDGMSKMGNGQFERTLFTSGY
SGKTNTYYMNTYEDPAIRSFAMSDFDMDSSELITAD

>WP_014776263.1 linear amide C-N hydrolase [Alistipes finegoldii]
MLMKTQFLTVFGAAALAVFPAEPEACTRAVYLGPDGMTVTGRTMDWREDPLTNLYIFPRGTARRGANTDD
TVFWTSKYGSLSAAGYDIGITDGMNEAGLVANLLFLPESVYERPGDTRPVMGLSIWTQYVLDNFATVDEA
VAELSKEKFRIDAPDLPNGVQSRLHLAVSDPSGDSAIFEYIDGRLVIHHGRQYQVMTNSPFYDQQLAILD
YWQQIGGLTMLPGTNRAPDRFVRASFYINAVVKSPDPKIAVPAVMSVMRNVSVPYGISTPDKPHISSTRW
RTVCDQKNRVYYFEPTLAMETFRVDLAKIDFGKGTPERVLKLVGGRTYTGDATAEFRRSDKPFVFLFGV

>WP_014862243.1 choloylglycine hydrolase family protein [Enterococcus faecalis]
MCTAITYTTKDHYFGRNFDYEISYEEVVTIVPRNYRLEFRKVPNLDTHYAMIGIAAGIADYPLYYDATNE
KGLSMAGLNFSGYADYKTFEEGKTNVSPFEFIPWILGQCATVDEAKKLLEMMNLVSINFSETLPLSPLHW
LLADKEKSIVIESVKEGLHIYDNPVGVLTNNPPFNYQLFNLNNYRSLSSQTPQNSFSNKIDLNVYSRGMG
GIGLPGDLSSTSRFVKATFTKLNSKTGDSESESISQFFHILGSVEQQKGLCDVGDGKYEYTIYSSCCNID
KGIYYYRTYEDSQINAVNMNNEDLESDRLISYPIIENQQINYVN

>WP_014862307.1 choloylglycine hydrolase family protein [Enterococcus faecalis]
MCTAITYATKDHYFGRNFDYEKSYEEVVTIVPRNYCLEFRKVPKLDTHYAMIGIAAGIADYPLYYDATNE
KGLSMAGLNFSGYADYKTFKEGKANVSPFEFIPWILGQCATVDEAKKLLETMNLVSINFSETLPLSPLHW
LLADKEKSIVIESVKEGLHIYDNPVGVLTNNPPFNYQLFNLNNYRSLSSQTPQNNFSNKIDLNVYSRGMG
GIGLPGDLSSASRFVKATFTKMNSKTGNLESESISQFFHILGSVEQQKGLCDVGDGKYEYTIYSSCCNID
KGIYYYRTYEDSQINAVNMNNEDLENNRLISYPIIENQQINYVN

>WP_014905944.1 linear amide C-N hydrolase [Bordetella pertussis]
MIFRRSRPGTIGAVTLLCASLLAMPASSACTRFVYHGANDEVITARSMDWKVDVGTNLWAFPRGMQRSGQ
AGPNSIQWTSKHGSVIASGYDISTTDGMNEAGLVANVLWLAESSYPEYDGKTPGLTLAAWAQYVLDNFAS
VCEAVDTLASEPFTVVTDNVPGEQRPATLHLSLSDASGDSAIIEYIDGKQVIHHNRAYQVMTNSPTFDKQ
LALNEYWKQIGGTVMLPGTNRASDRYARAYFYVNAIPKSEDPVEAIASVFSVIRNVSVPYGITTPDQPNI
SSTRWRTVADHKRKRYFFESALTPNIFWIDLGALDFSAESGKVMKLDLGPDQAHIYSGQANAHFEQAAPF
KFLGL

>WP_014929747.1 bile salt hydrolase [Listeria monocytogenes]
MCTSITYTTKDHYFGRNFDYELSYKEVVVVTPKNYPFHFRKVEDIEKHYALIGIAAVMENYPLYYDATNE
KGLSMAGLNFSGNADYKDFAEGKDNVTPFEFIPWILGQCATVKEARRLLQRINLVNISFSENLPLSPLHW
LMADQTESIVVECVKDGLHIYDNPVGVLTNNPTFDYQLFNLNNYRVLSSETPENNFSKEIDLDTYSRGMG
GIGLPGDLSSMSRFVKATFTKLNSVSGDSESESISQFFHILGSVEQQKGLCDVGGEKYEHTIYSSCCNID
KGIYYYRTYGNSQITGVDMHQEDLESKELAIYPLVNEQQLNIVNK

>WP_014930834.1 choloylglycine hydrolase family protein [Listeria monocytogenes]
MCTSFVLETLDGKHLLSRTMDFAFILEANPTISPRNYGWKSSTDGANYINRYAFVGAGRELDKYIFADGL
NEEGLSCASLYLPGEAVYAPAPVEGKINLAPQEFLLWLLGTCATIKDVEAKLSVINLVDQPVPLLGITTP
LHWIFTDKSGRCVVIEPTETSLRIKENPVGVMTNTPRIEWHIENLRNYTGLQATQLAPVKFGEYMAKPFS
QGTGTSKLPGGYTPPERFVRAAYLKENIIKAKNEEEAITNVWYVLNSVRIPNGAVIKESGDPDLTQYVAS
MCSESKTYYFTSYENNQINSVTLSKEVIENMKEPTTYQVDKVQNVNKLV

>WP_014933591.1 choloylglycine hydrolase [Brachyspira pilosicoli]
MYHSRFKGSHYEAGFKYGNILSKNNINPLSKIKISKERKDFSDKCMPIYKEFFPEIIEEIKGIADGLSCN
NIKTNYKDIADFLFTIYAFTFENKCSSFAFKTDDNIILAKNSDFIKSIKKYCDSVYYKLIDSYSFIANTT
AFIEMEDGINENGLACALTFVYPVKINYGFNAGMLVRYILEKCNDVNEALSFLEEVPISSSQNIIIADRN
YNIALVECNCDKKHIIKNDYVFTSNLFVSECMRVYQTDLEDDVHSHERYNTLENAFKNYKYNLDFSKELL
SGKYGFMCQYEKKDDIDTIWSSIYSIKDKKIYRAKGNPSRNTFKEDKRLKFSY

>WP_014935551.1 choloylglycine hydrolase [Brachyspira pilosicoli]
MYHSRFKGSHYEAGFKYGNILSKNNINPLSKIKISKERKDFSDKCMPIYKEFFPEIIEEIKGIADGLSCN
NIKINYKDIADFLFTIYAFRFENKCSSFAFKTDDDIILAKNSDFIKSIKKYCDSVYYKLIDSYSFIANTT
AFIEMEDGINENGLACALTFVYPVKINYGFNAGMLVRYILEKCNDVNEALSFLEEVPISSSQNIIIADRN
SNIVLVECNCDKKHIIKNDYVFTSNHFVSECMRVYQTDLEDDVHSHERYNTLENAFKNYKYNLDFSKELL
SGKYGFMCQYDKKDDIDTIWSSIYSIKDKNIYRAEGNPSRNNFKEDKRLNFSY

>WP_014939265.1 choloylglycine hydrolase family protein [Lactobacillus buchneri]
MCTSVTFLSETGDNFLARTMDFAFELDGRPIVIPRKQHFDSDAAEAGYDTTYGFVGAGRNLGHYILVDGV
NEKGLSAAALYFSGEATYAKTAKTNRVNLAPHEVLNWLLGNASDCEDLGRKVDQLNIIDAPVKILGKATP
LHWIISDRSGACYVLEMLADGVHYQKNPVGVMTNSPDFGWHLKNLSNYTELKPSPHPARSYNGYEITSFG
PGSGALGMPGDYTSVSRFIRTVFMREYADQVPTDQTVNELSHILNSVEIPKGVKLKQDGSEDYTQYRGYM
DMKNCAYYMQPYDNQTIYKVSLSEELLNKKAPSEFPIKHQQVYETLR

>WP_014939490.1 linear amide C-N hydrolase [Lactobacillus buchneri]
MCTSIFQIGQEDGAHVLSRTMDWPQLGAHPVFVPRNYGWHSVYDDKRYVTKYATLGSGHQHAKRIDMSDG
VNEFGLAVQKLTFTNGSQLVETPGENKIHLAPFELSFFLLSNYRSVKDIEDHIEEIELMADKYSLMKYGH
SELHFAACDPTGRIVVIEPVTTPIEIIENPLGILTNSNHFDRQIDKLNKYLDFTPDFVNGTVPLNTPRVT
TGNVSGKSIPPGSYSPGSRFIRAAYLKERIDIPQNENEAVDNCWHLLDSVNVPKSKEHQPTYSVYRAAVC
CESRNYYYQPYHAKSVAKIQLTDDLIKSNEVKFFKVADQITFNELN

>WP_014940533.1 linear amide C-N hydrolase [Lactobacillus buchneri]
MCTSLTLETLNQHVLLARTMDFPVKAAWKPVLINQPNYVTALSGTRLIKYPYIGGGRTEENDNILVADGV
NTQGLSCAELMFPLKAHYLDNEVDDKLNLTPQDFLPWVLGEHASLKEVKADLDNIALIGKYWMAGKEVFS
FHWILTDKSGQTLILEPTVDGLEVIEDSIGVMTNSPTYPEHMARLEKKLKVTNQQALAAKAQQIIMSQDL
PKATNTPTTRFLVAAVNKLGTLPSRTQYEARNRLFNVLDEVAIPYKPSMDDHPNFNYTHYISVLDSTDQT
YYFRYHDSRQLLSFSLTDLVEEYPNTSRFLA

>WP_014970315.1 linear amide C-N hydrolase [Exiguobacterium antarcticum]
MQSVSNEITQFRGTHYELGREQGRYVKRNELLHNREDNWKIRVPRFQVDPVETKEMFLRYAPHIWDELLG
LQDELELSLADTLLHFGHYRVEGPKSGCSIMTGDNFLVRNYDYHPMTYDGRFSVFQPTDGGSAIIGPASR
VTGRMDGMNEHGLAMGYNFINRRRPGDGFVSFMIGRIILETCTSVEDAISLVKEMPHRGSFSYVVHDQSN
RSFVIEATARDIEVRETNLCTNHFDLLQHENRFHLDDSKRRMMELKTHQHLIQDAESAFRLLNDSDKGVF
SDLYSHWAGTIHTSAYFPSDMKVWFALGGDQEPVQFDFKDWLAGNDFTSTHIHGEIETDIQFANTLQTWR

>WP_015274991.1 choloylglycine hydrolase [Brachyspira pilosicoli]
MYHSRFKGSHYEAGFKYGNILSKNNINPLSKIKISKECKDFSDKCLPIYKEFFPEIIEEIKGIADGLSCN
NIKTNYKDIADFLFTIYAFTFENKCSSFAFKTDDDIILAKNSDFIKSIKKYCDSVYYKLIDSYSFIANTT
AFIEMEDGINENGLACALTFVYPVKINYGFNAGMLVRYILEKCNDVNEALSFLEEVPISSSQNIIIADRN
YNIALVECNCDKKHIIKNDYVFTSNHFASECMRVYQTDLEDDVHSHERYNTLENAFKNYKYNLYFSKELL
SGKYGFMCQYDKKDDIDTIWSSIYSIRDKKIYRAEGNPSRNSFKEDKRLKFSY

>WP_015379561.1 choloylglycine hydrolase family protein [Lactiplantibacillus plantarum]
MCTAITYQSYNNYFGRNFDYEISYNEMVTITPRKYPLVFRKVENLDHHYAIIGITADVESYPLYYDAMNE
KGLCIAGLNFAGYADYKKYDADKVNITPFELIPWLLGQFSSVREVKKNIQKLNLVNINFSEQLPLSPLHW
LVADKQESIVIESVKEGLKIYDNPVGVLTNNPNFDYQLFNLNNYRALSNSTPQNSFSEKVDLDSYSRGMG
GLGLPGDLSSMSRFVRAAFTKLNSLPMQTESGSVSQFFHILGSVEQQKGLCEVTDGKYEYTIYSSCCDMN
KGVYYYRTYDNSQINSVNLNHEHLDTTELISYPLRSEAQYYAVN

>WP_015426339.1 linear amide C-N hydrolase [Lactococcus lactis]
MCTSFQLKSSDGGLVFARTMDWHTFNAAALVLPRNYEWTSVYNNQKMVNPYAILGVGNSEMRLHADISDG
VNEYGLAAQKLTFSNQSDYAKEAEKGKVQLAAFEFLLWLLGNCRSIEEVRQNIDNVQLMTDENAIYKFGR
NDLHFSATDPSGQMINIEPHGGRLVISDNPIGVVTNAPKFENEVEKLRTYMDINLLTESENTSVSKNEDS
NSSLENLSVKNDNPNQISTGSFNGKPVFPGGFTPTARFIRAAIYKERAVYPKDEQQNIVEAWHILNGVTV
PKSEGRSGTYTVYRSAVEVNSRRLYLQTYDDLSIQVYRFPDEL

>WP_015427006.1 linear amide C-N hydrolase [Lactococcus lactis]
MIGCSSFTLESQDNKHFLSRTMDFQIEMAEQILFIPRNKEIGIAHSNEETIETSYACLGMGAMEEGHPVL
FDGINEKGLMGATLYFPGYADYSENIQKNQKGISPDMVIPTVLTQASNLEEIIDLFDKKFVIINDTNPTL
GLTPPLHFIFSDSSGQSLIIEPRQGGLSIIKDSIGVMTNSPDYQWHETNLRNYLSFTPNQKESIELLGKT
LKPFSQGSGTFGFPGDFTPPSRFVRTAYLKNYAEKPSNELAAITLCHHILESVSIPKGIVITEHGANDFT
CYSAYMCSETLSYYFSTYGNQRIRKISLSESLKNEKEFKNFPIVNEEDILELN

>WP_015439136.1 MULTISPECIES: choloylglycine hydrolase family protein [Bifidobacterium]
MGACSSFTCSSADGRHFLGRTYDEYGTIDANRVAVIPRGHSVALTFTGDERQATDYAVVGMDVAMFPTPL
LTDGVNEHGLMGAMLYFPHYCKFNTRRADYDVNAGLLLPFVLGKAANLDEVEKLLKHVNVIDEPSTGMTL
PHHYIFSDPSGEAIVAEPLEGGLKVYRHTMGVLTNSPDYNWHLTNLNNYLGTSNRAKPAQLVNGHEISEM
GEGSGWFGLPGDYSPASRFVRLAFAKDCMPEPADETDAVTKMLNTFATVDVPMGIMYDPDEAAPHYEQTQ
CTIIMCAESKRYYFTSATNSRVCVVDLDEEISEGTTELKLIKPPLQQDILQLK

>WP_015449931.1 choloylglycine hydrolase family protein [Bifidobacterium thermophilum]
MCTGVRFADEDGNMYFGRNLDWSFSYGEKIVVTPRGYQTPVAFNATVANPKPVMGVGIIVEGMPMYFDCA
NDEGLAVAGLNFPGYAQYADAPVDGTVNVAAYELPFWIARSFSTVDEVEEALKNVTVVGKQVNEQYPVSF
LHWIVGDGKRSIVIEAMADGIHVHHDGVDVLANQPTFDWHTENLRNYLSMDPRVPEPVKWGTQELSAWGS
GSGMRGIPGDYSSPSRFVRAAYTNAHYPVQKTEESNVSRLFHTLDSAAMVDGCALMSNGQYEKTIYTSGF
SAKTNTYYKNTYEDPAIKSYRMADFDLEGAQLQTAE

>WP_015473475.1 linear amide C-N hydrolase [Lactobacillus brevis]
MCTGIGLVSQQGHPFWGRTQDFEQHFEYAGVKIPRGYEFTAALTPFIAEQNVMGIAWAKDLHQSPVLLDG
INDYGICGGSFYFDHFFKYAATEMIQSTGKLAIRGEELCTWILTHYRSLDEIKQRLGKDVGITNEGGPMM
GMSVPQHCIFHDETGRALVVEPSQKNGFRIFENPVDIFTNAPTFDWHLNNLKTWLERTTKRTYTYDNTEG
IVQIGFDETSSGLVGIPADYKPESRFLRAAFAKLLSIDVDDDRAMNQVFQLLTTVNTPKGALRIDQSETP
VAWTQYTAGYDIQKKILYAFTYDNRNLRSLEYGDPATWGSELHYFSFISKQTTTPFVEKNQWMAGENTI

>WP_015474257.1 choloylglycine hydrolase family protein [Lactobacillus brevis]
MCTSLTYENSRGDHFLARTMDFAFELGGQPIFMPRQQEISGDAGTFTTKYGFIGAGRNLSHYIFVDGVNE
FGLGAAALYFRGYAKYQQSAPADKLAIAPHDVVAWALGNAQSVADLRELVKHIQILDVPVSLLGLTTPLH
FIFSDPTGDTAVLETTNADLHLIDDPVGVMANSPELNWHLQNLSTYGTLQAAERPLQDRLGYQLPTQGPG
TGALGLPGDYTSPSRFVRTVFNKHYSEAAADTPSTLTTLQHLLDGVTIPKGVKLMADGTSDYTQYRGYAC
LDDRAYYMEPYDNQELQGIRLTDEMLNDWDTPVEYPLDHTPHVKHLN

>WP_015504544.1 linear amide C-N hydrolase [Candidatus Methanomethylophilus alvus]
MDKKTETAPSSGSTGPSGADRGPGNPHSFEWLTDEMSASLDTVHRVDKEGFLYEMDCSYDYYGNPYITSL
MEKFGVYDAGCSAFVTFNETGDSVLTARNYDYRHTDAAGGYTGLNVAIHCAPDGRYRSVAIADAYWLDSD
NATFSAGVLDDGRTDTSMLVMLPYVCVDGINEKGLTVSILKLDVKEGESSVDQKDAGKISIGHSVLTRYI
LDGCATVDEAVAMAGDYNIKGVFGMDFHIFVTDSTGASAVLEWRYNKLCVTKVDAVSNFYSGFDDAEDYY
KNGVLMENVVRLENSVKEYKYGFGHGYHRLTGIVSALERYIDFSREDRAAKMTGEQAMRILSVAAQDPGT
EATSMTQYSAVYDSKSLSATVCMHQDYGSVFRITLD

>WP_015505066.1 choloylglycine hydrolase family protein [Candidatus Methanomethylophilus alvus]
MCMAATYKDKDHYFGRNLDLEISYGQKVVVTPRNKEFAYRHENAEKTHLALIGMAAVVDGCPLYFDATNE
NGLSMAGLNFPGNAYYGEMKEGSHNIAPFEFIPWVLCKCSTVEEARALISGTNLIDEDFSDALPASPLHW
IVSDRESSIVVEYMESGLSIYDDPAGILTNNPPFPFHMHNLANYMNLSAGVPENRFSKDIDLRPYSRGMG
AMGLPGDLSSASRFVKAAFTKLNSLSDGTEEGGMTQFFHIMDSVQQQMGCCYLGDEKYEYTIYTSCCDTD
KGIYYYRTYGNSQITGVDMHRTDLDSDVLAEFPLVEGQHVLMQN

>WP_015509960.1 choloylglycine hydrolase family protein [Enterococcus casseliflavus]
MCTALTYVTKDHYFGRNFDYDVSYKEVVTITPRNYQLKFRKVSEIDHHYAMIGIAAGVAEYPLYYDAVNE
KGLGIAGLNFPENAVYNEFQEGKENVTPFEFIPWLLGQCATVEGAKALLAKVNLVKINFSEELPLSPLHW
MIADKKSAIVVESMSDGLHIHENPVGVLTNNPPFDYQLFNLNNYRVLSSKTPETHFSDKLDFDEYSRGMG
GLGLPGDLSSMSRFVKAAFTRLNSVSGESESESISQFFHILGSVEQQKGLCDTGNENYEYTIYTSCCNTD
KGIYYYRTYENSQIVAVDMNKEDLEGNVPIAYPLVEDQQVFFSN

>WP_015523371.1 choloylglycine hydrolase family protein [Ruminococcus bromii]
MCTAATYKTKDFYFGRTLDYEFSYGDEITITPRNFPFKFRHTDECNSHFAMIGMAHIADGYPLYYDAMNE
KGLCMAGLNFVGNAVYFEPKKGKENIAQFEFIPYILSHCDSVLQARKKLENLNITNTQFSDKLPCAQLHW
IISDRNESLTVESTNDGLKVYDNPVGVLTNNPPFDIQMFMLNNYMSLSPKQPENNFGKSAELTTYSRGMG
AIGLPGDLSSASRFAKVAFTKLNSVSGDSESESVSQFFHILGSVDQQRGCCEVADGKYEITLYTSCCNAD
KGIYYYTTYNNHQICAVDMHKIDLDMAELTAYTPITEGKVLFQN

>WP_015523541.1 linear amide C-N hydrolase [Ruminococcus bromii]
MIDARKHTLDSVKKLTDYSDFNLYKMDICYDYSIDKIIDRGIFDDESALGAILQEVLPDYPVNLKMPNFG
CSAFTMKNPDSVMMGRNYDFKNDTSSMLVYCSPKDGYKSVAFAALDNVGANNPELSDETRLATLLSPFIS
LDGINEKGVSIAVLTLDSKPVRQQSGKPVIATTLAIRLILDRAASTEEAVTLFEKYDMFASSGRDYHFYV
TDSNGDGCVIEYDCNSDDRKLVVTKSPAVTNFFVMYKNFVKPYQKNGVYGHGRERYDKIINILEKNNSYT
KETAWEALVSASQAPNPNDITSNTQWSIVYDNTNLTADISIRRDWNTVTKYSLKENKITE

>WP_015526515.1 MULTISPECIES: choloylglycine hydrolase family protein [Blautia]
MCTAATYKTKDFYFGRTLDYEFSYGDQIVITPRNYAFNFRHVDDMKNHYAIIGMAHVAEDYPLYYDAMNE
KGVAMAGLNFVGNAVYSAIKPDVENIAQFEFIPWILSQCSSLVEVRELLERINIVNTPFSEQLPLAQLHW
IISDENESITVESMSDGLHIYDNPVGVLTNNPPFPQQMFQLNNYMYLSPKQPRNTFCENLALDAYSRGMG
GLGLPGDLSSSSRFVRVAFTKVNAISGESEEESVSQFFHILGSVDQQRGCCEVADGKYEITLYTSCCNVT
KGIYYYNTYENHQISAVDMHVENLDSDKMICYPVIQGERINYQNK

>WP_015536282.1 choloylglycine hydrolase family protein [Faecalitalea cylindroides]
MCTSFTYYNNDFYLGRNLDLDCGFGEEVVITPREYRFQFRHEPTIEKHSAMIGMATIVEGYPLYAEAINE
HGLGICGLEFKGNAKYFDLMDGKDNIAPFEIIPWILSNCVTAKEARSYFEKMNIINEDFAPNLPLSPLHW
IIADKDDCFVVESTKDGLMIYDNIFGTLTNNPPFPYHLSNMMNYLNLTPKYPENRFSKRLDLEPFANGMG
ALGLPGDASSPSRFVKTVFLKENMTSSGTEEVNVQQYFRVLNQVSMIKGSVITKENREDYTVYSACMNAT
KGIYYYQTYENMHINSVCMHDENLDSSVLIAYKLDKTINFLKSNSKA

>WP_015541406.1 choloylglycine hydrolase family protein [Blautia obeum]
MCTAATYKSKDFYFGRTLDYEFSYGDQIVITPRNYSFHFRYIGDKKKHYAMIGMAHVAENYPLYYDAMNE
KGVAIAGLNFVGNAVYSEVQSDVENIAQFEFIPWILSQCASLAEVRELLDRINIVNTPFSEQLPLAQLHW
IISDENESITVESMSHGLHIYDNPVGVLTNNPPFPQQMFQLNNYMHLSPKQPENTFSENLALDAYSRGMG
GIGLPGDLSSSSRFVRVAFTKIHAISGESEKESVSQFFHILGSVDQQRGCCEVADGKYEITLYTSCCNVT
KGIYYYNTYENHQISAVDMYAEDLDGNNLICYPVIQGEQINYQNK

>WP_015545862.1 linear amide C-N hydrolase [Alistipes shahii]
MKTPFLTMLCAAALAVFPPQAEACTRAVYLGPDGMTVTGRTMDWREDPLTNLYIFPRGVVRRGANTDKTV
FWTSKYGSLSAAGYDIGITDGMNEAGLVANLLFLPESVYERPGDTRPVMGLSVWTQYVLDNFATVDEAVA
ELSKEKFRIDAPDLPNGVQSRLHLAISDPSGDSAIFEYRDGKLEIHHGRQCQVMTNSPFYDDQLAILGYW
RQIGGLTMLPGTNRASDRFVRASFYIDAVVQTSDPKIAVPAVMSVMRNVSVPYGISTPDKPHIASTRWRT
VCDQKNRVYYFEPTLAMETFWVDLAAIDFSVGSGERTLTLAGGQTYAGDATAKFRKSAKPFVFLFGV

>WP_015638418.1 choloylglycine hydrolase family protein [Limosilactobacillus fermentum]
MCTSINVIAQDGYHVLGRTMDWDDLLVSPIFTPRHYQWASVFDHRVHENPYAIIGGGSITERRTDVSDGV
NEFGLMAQKLTFKNGARLVDERHPDKVQLAAFELIFYLLGHFKSVADVAAHLDQIELMSDVNADVPFGYS
EQHFVLSDPTGRCVVIEPSEYPLKLIDNPLGIMTNMPKFDHQLERLQDYLDFTPDFLNGTLAPNTFHVTT
GKLSGKKTPPGAYTPKGRYVRAAYMKELADQPASKDEAVATTWHLLDSVTVPKSKAHRPTFSVYRAATVA
EDRTYYFQSYHQAQVTSVKLTDDLLKRATPLVFDTADVWAPVKLN

>WP_015639809.1 choloylglycine hydrolase family protein [Lactiplantibacillus plantarum]
MCTSLTYTNSHGGHFLARTMDFNVDFETRIMFMPRHYRVTGDLGDFTTTYGFIGAGRQLNHEIFTDGVNE
CGVSIAALYFPNHAIYQPHSNQDKIDLAPHDFVAWVLGKITSVADLRERVKDVQLISSTAELINEIPPLH
FIISDQTGETAVLEPTSGELRLINNPVGVLTNSPNLKWQLQNLSKYGTLTNTERPLNKFINYQPGSQGPG
TGALGLPGDYTSMSRFARTVFLKHYAQVPATTTDTVNLLQHILNAVTIPKGAKVAANGQATYTEYRSYMD
LNHQTYALELYENPGVIQQVNLTDHLLEKQTVPLEYALSRTPHVQLLTPDIATLPVAH

>WP_015715008.1 MULTISPECIES: penicillin V amidase [Bacillus]
MCTSLTLETADRNHLLARTMDFAFQLGTEVILYPRRYSWKSEADGKAHQTQYAFIGMGRKLGNILFADGV
NESGLSCAALYFPGYAEYEKTIREDTVHIVPHEFVTWVLSVCQSLEDVKEKIRSLTIVEKKLDLLDTVLP
LHWILSDRTGRSLTIEPRADGLKVYDNQPGVMTNSPDFIWHVTNLQQYTGIRPKQLESKEMGGLALSAFG
QGLGTVGLPGDYTPPSRFVRAVYLKEHLEPAADETKGVTAAFQILANMTIPKGAVITEEDEIHYTQYTSV
MCNETGNYYFHHYDNRQIQKVNLFHEDLDCLEPKVFSAKAEESILELN

>WP_015728369.1 linear amide C-N hydrolase [Vibrio vulnificus]
MHMCTRIFNNLNDKFPVTARNMDWYWPVNTYFYAFPRGTVNRGLSAESAAELHIAPQQVLQWTSEYASLT
TVMGSNKKGYAAVDGLNEAGLAVNGLYDSHVSYGPTDGKGHFLSANRWVQFVLDRFANVQQAIQYFATRN
ITIVSELLPDTSNTQSHLHLALSDTEGNSGVIEVRNGRFELYESRHDTVVTNQPDYETQRMLTAYWQYIW
GQRPNAPVEHPVYSAPGGNSATQRFERASYYFTFAQPAQKRREAVYQAKSLVAACSVPVHFNPYHAEKAS
YTIWTNLADHHKKIYSLSSTVSMNTLSLRFSPELTACRRLLLQKEKSTKSACPIKAGDVTDHLVTCDNPF
S

>WP_015825775.1 MULTISPECIES: linear amide C-N hydrolase [Lactobacillaceae]
MCTSLTYLDTDNHRYFARTMDFPTTTPWRPIFLPRRYPWPTGLATTRMTQYAILGGGRLPDHFKACLMAD
GINEAGLVCAELYLPHAVEYATQPQVNQINLTPQAFINWALGEHQSVAAVIADLPSVNLVGASWGDDTGE
VYPFHWYLSDAHTSVVIEPTGGPLTAQPNPAGVLTNTPVLSDHQRRLNLYLAVSGNQITTATRQAAQHVI
QTKQPLPSGPIPTDRFIHMALRRLGTPQLAPQQVPTTLFRWLQEVSLPYHADRRHLISHNYTHYRCLITL
ATRTYRFIPRTTGHEQRLTLTPEMAATWRTPYLFPAD

>WP_015826071.1 choloylglycine hydrolase family protein [Lactiplantibacillus plantarum]
MCTSLTIQTTAGDQFLARTMDFAFELGGRPVAIPRNHHFDSVTNADGFDSPYSFVGTGRDLNGYIFVDGV
NEHGVSAAALYFSGQAHFTQQTKAGKVNLAPHEVLMWILGNVKSTAELGERIADLNVMEAAAPLLNIVVP
LHWIISDKSGSTYVLELENDGVHYMKNLVGVMTNTPDFEWHLKNLSNYVNLQPGPHPSRQYGDMTVNPFG
PGTGALGMPGDYTSVARFVRTVFMREHTDAVTTDAEAVNALSHMLNSVEIPKGVKMQDNGTPDYTQYRAY
MSMDEPAFYMQPYADQTITRVELTPALMTAAQPTEFELKTTQQFRLAN

>WP_015826136.1 MULTISPECIES: choloylglycine hydrolase family protein [Lactobacillaceae]
MCTAITYQSYNNYFGRNFDYEISYNEMVTITPRKYPLVFRKVENLDHHYAIIGITADVESYPLYYDAMNE
KGLCIAGLNFAGYADYKKYDADKVNITPFELIPWLLGQFSSVREVKKNIQKLNLVNINFSEQLPLSPLHW
LVADKQESIVIESVKEGLKIYDNPVGVLTNNPNFDYQLFNLNNYRALSNSTPQNSFSEKVDLDSYSRGMG
GLGLPGDLSSMSRFVRAAFTKLNSLPMQTESGSVSQFFHILGSVEQQKGLCEVTDGKYEYTIYSSCCDMD
KGVYYYRTYDNSQINSVSLNHEHLDTTELISYPLRSEAQYYAVN

>WP_016082618.1 choloylglycine hydrolase family protein [Bacillus cereus]
MCTSLTLQTKNFQHLFARTMDFTLDMNQEVIIIPRRYQWNNITGETIRAKKAVVGMGINFGGRVMMADGV
NEAGMTCATLYFPGFATYSNSIDNHKTNIAPFDFVTWSLTQFNSVEELRKSIDSIAFIDVPLPVLGITPP
LHWILADKSGACIVLEPTADGIKVYDNPLGVMTNSPEFNWHLQNLRQYIGLKSQPFAPTEWGDVPLSAFG
QGSGTMGLPGDFTPPSRFVRAAYGKQNIQSIENEEEGISAIFHILSNCEVPKGAVITEDGILDNTIYTSA
MCMESGTYYYHTYDCRQIIAIHLFNEDLDTAEIKTYPFQRKQKIFYEN

>WP_016082862.1 choloylglycine hydrolase family protein [Bacillus cereus]
MCTSLTLQTKNGQHLFARTMDFALDFNQEVIIVPRSYRWNNITGETIETKQAVVGMGINYQGRVILADGV
NESGMACATLYFPGFATYSNRIDDNKTNLAPFDFVAWSLTQFNSVEELKKSVESISFLDVPLSVLGVTPP
LHWILADKWGECIVLEPTIEGLKMYDNPLGVMTNSPEFNWHLQNLRQYIGLKSQPYAPTQWGDVSLSAFG
QGSGSMGLPGDFTPPSRFVRAAYSKQNIQGIDNEEEGVSAIFHILSNCELPKGGVITEEGTLDNTIYTSA
MCMESGIYYYHTYDCRQIIAIHLFHENLDTDEIKTYSFQRKQKIYYQN

>WP_016092171.1 choloylglycine hydrolase family protein [Bacillus cereus]
MCTSLTLQTKNGQHLFARTMDFTLDLNQEVIIIPRHYQWNNITGEIINTKHATVGMGINHQGRVIMADGV
NEAGMTCATLYFPGFATYSKSIDNNKTNLAPFDFVTWSLTQFNSVKELKKSVDSITFLDIPLPDLGLTPP
LHWILADKWGDCIVLEPTNEGLKMYDNPLGVMTNSPEFNWHLQNLRQYIGLKAQPFAPTEWSDLPLSAFG
QGSGSMGLPGDFTPPSRFVRAAYGKQNIQDIDSEEEGVSALFHILSNCEVPKGGVITEEGTLDNTIYTSV
MCMESGTYYYHTYDCRQIIAIHLFHENLDTDEIKAYSFQRKQKIFYEN

>WP_016097053.1 choloylglycine hydrolase family protein [Bacillus cereus]
MCTSLTLQTKSGQHLFARTMDFTLDFNQEVIIVPRSYQWNNITGETIEAKQAVVGMGINHQGRIILADGV
NESGMTCATLYFPGFASYSNSIDENKTNLAPFDFVAWSLTQFNSVEELKNSVDSISFLDVPLPVLGVTPP
LHWILADKWGDCIVLEPTTEGLKIYDNPLGVMTNSPEFNWHLQNLRQYIGLKSQPYAPTLWGDVPLSAFG
QGSGSMGLPGDFTPPSRFVRAAYGKQNIQGIDNEEEGISAIFHILSNCEVPKGGVITEEGTLDNTIYTSA
MCMESGTYYYHTYDCRQIIAIHLFHENLDTDEIKTYPFQRKHKILYEN

>WP_016100773.1 choloylglycine hydrolase family protein [Bacillus cereus]
MCTSLTLQTKNGQHLFARTMDFTLDLNQEVIIIPRHYQWNNITGEIINTKHATVGMGINHQGRVIMADGV
NEAGMTCATLYFPGFATYSKSIDNNKTNLAPFDFVTWSLTQFNSVKELKKSVDSLTFLDIPLPDLGLTPP
LHWILADKWGECIVLEPTNEGLKMYDNPLGVMTNSPEFNWHLQNLRQYIGLKSQPFAPTEWSNVPLSAFG
QGSGSMGLPGDFTPPSRFVRAAYGKQNIQGIDSEEEGVSALFHILSNCEVPKGGVITEEGALDNTIYTSV
MCMESGTYYYHTYDCRQIIAIHLFHENLDTDEIKAYPFQRKQKIFYEN

>WP_016104840.1 choloylglycine hydrolase [Bacillus cereus]
MYQIKGYFSSLKGNHYEIGKQQGEFVKKHPYLIPQFIQQENLILDNHWTESRNVLKQYCPGINEEIEGFC
EVLKIPSRNMMYYYQTLLKAGCSHCAVLPKKTDLKHTYVLRNFDLSPKIDDMHFCSTHVEGAYAHSGFST
QYFGRTEGVNEHGLSITFSACGQPVGNIKGLRKPMVNGLQCFAVIRVILEKCRNTQEATSLIKEMPIASN
INIIVADPLNAAHIEIFDGYKSITTINEESQAFIVSTNHAVSSPIQKLNNRKLEQSTKRYHILHEHLNRN
EQVSMESLKGLVEEEYPIGVTVHNYEEWFGTLHSVLFDLQDRTLNICFGSPLLNEWYSLKVGESLPFSEV
NVKFKNKTYADFWREEKNEMTPKD

>WP_016109390.1 MULTISPECIES: choloylglycine hydrolase family protein [Bacillus]
MCTSLTLQTKNFQHLFARTMDFTLDMNQEVIIIPRRYQWNNITGETIRAKKAVVGMGINHEGRVIMADGV
NEAGMTCATLYFPGFATYSNSIDNYKTNLAPFDFVAWSLTQFNSVEELKKSVDNISLIDVPLPILGITPP
LHWILADKWGDCIVLEPTNDGLKMYDNPLGVMTNSPEFNWHLQNLRQYIGLKSQPFAPTEWGDVPLSAFG
QGSGTMGLPGDFTPPSRFVRAAYGKQNIQAIENEEEGIAAIFHILSNCEVPKGAVITEDGTLDNTIYTSA
MCMESGTYYYHTYDCRQIIAIHLFHENLDTAEIKTYPFQRKQKIFYEN

>WP_016122042.1 MULTISPECIES: choloylglycine hydrolase family protein [Bacillus cereus group]
MCTSLTLQTKNFQHLFGRTMDFTLDMNQEVIIIPRRYQWNNITGETIRAKKAVVGMGINFGGRVMMADGV
NETGMTCATLYFPGFATYSNHIDSNKTNVAPFDFVTWSLTQFNSVEEVRKSIDNIAFIDVPLPVLGITPP
LHWILADKSGACIVLEPTADGIKVYDNPIGVMTNSPEFNWHLQNLRQYIGLKSQPFAPTEWGDVPLSAFG
QGSGTMGLPGDFTPPSRFVRAAYGKQNIQSIENEEEGISAIFHILSNCEVPKGAVITEDGILDNTIYTSA
MCMESGTYYYHTYDCRQIIAIHLFHENLDATEIKTYPFQRKQKIFYEN

>WP_016135222.1 choloylglycine hydrolase family protein [Bacillus cereus]
MCTSLTLQTKNGQHLFARTMDFTLDMNQEVIIIPRHYQWNNITGEIINTKHATVGMGINHHGRVIMADGV
NEAGMTCATLYFPGFAAYSQSIDDNKTNLAPFDFVTWSLTQFNSVKELKKSVDSLTFLDIPLPDLGLTPP
LHWILADKWGDCIVLEPTNEGLKMYDNPLGVMTNSPEFNWHLQNLRQYIGLKSQPFAPTEWSNVPLSAFG
QGSGSMGLPGDFTPPSRFVRAAYGKQNIQGIDSEEEGVSALFHILSNCEVPKGGVITEEGALDNTIYTSV
MCMESGTYYYHTYDCRQIIAIHLFHENLDADEIKVYPFQRKQKIFYEN

>WP_016145698.1 linear amide C-N hydrolase [Acinetobacter lactucae]
MLKKTFISSFVAIAIGLSSYAAACTRAVYLGNNQHVITARSMDWKVDTGTNLWIMPSGVSREGNAGPNSI
KWTSKYGSVIATGYEVSTTDGMNEAGLVANVLWLVESEYPDVKKSNKPLLSIAAWAQYVLDNFATVDEAV
KALEKEPYTIVTDSVPGETRLTTLHLSISDKTGDSAIIEYIGGKQVIHHSRSYQVMTNSPTFDKQLALAE
YWKQIGGTVMLPGTNRASDRFARASFYINAIPKNDNAKQAQASVFSVIRNASVPYGLNTQEEPNISSTRW
RTVADHKQMLYFFESALSPNVFWVDLKKINFKDGKTRRLDLGPDQSHIYAGDATSSFKIAKPFVFLGPTT
R

>WP_016147306.1 choloylglycine hydrolase family protein [Butyricicoccus pullicaecorum]
MKEHPMWEAGCSALSWSTQDGKHLLARNMDFTGMAPGTSVTFAPRGSAYELCSGQPSGYRAQYAAVGIGL
MAGQPILYEGVNEHGLTGAQLYYRCFAHYPDVAQPDTKPIQPPMLVYHLLAQCQSLHEAAEMLEHDLTLV
SVPMMGAVPTLHWMFSDRTGESMVVESDADGLHIYRDAVGVMTNSPSYAWHRLNLLNYAGIRDLDYGERT
LCGNHLEPCFSGSGAQGLPGDWSSPSRFVRLCMLREYGRKGKDEQSGVARIFRLMESATFPLGMVRVNDE
REDDSAFDATLYTSVACAESGRFYWTTYENQNIQYVDLKTLCERDTPVQFDLKTEPDFQLRCE

>WP_016163479.1 linear amide C-N hydrolase [Acinetobacter sp. CIP 110321]
MFKKILCFSFLASSFILQTSQACTRAVYLGNNDHIITARSMDWKVDVGTNLWILPSGVLRDSNAGPKSLK
WKAKYGSVIATGYDISTTDGMNEAGLVANVLWLVESQYPDTKQSKKPQLSISAWAQYVLDNYASVAEAVS
ALEKEPFDLITDSVPGEQRLATLHLSISDKTGDSAIIEYIGGKQVIHHNKKYQVMTNSPIFDQQLALNTY
WQQIGGTVMLPGTNRAADRFARASFYINAIPKNDNPKDALASVFSVIRNASVPYGLNTAEEPNISSTRWR
TVADHKQQLYFFESAVSPNVFWVDLKKINFRDGLTRKLDLGKDQQNTFAGDATDQFKISKPFEFLGPQLH
H

>WP_016176622.1 choloylglycine hydrolase family protein [Enterococcus durans]
MCTSITYSTKDHYFGRNLDLEISYHEVVTITPRNYPFKFRRVTDIPTHYALIGMATVVNDYPLYYEATNE
TGLSMAGLNFPGNAHFFDEMSEKTNISPFEFIPWILSQCQNVFEARALLKEINLVNIDFSEDLPLSPLHW
MIADQKESIVVESTVDGLKVYDNPIGVLTNNPTFDYQLFNLNNYRHVSTHTPENTFFKDLELTVYSRGMG
SIGLPGDLSSSSRFIKAAFTKLNSVSGDSEAESVGQFFHILKSVEQQKGLCDVGNGQFEYTIYSSCCNMD
KEIYYYTTYTNSQITAIDMHKVELDDSKLFTYPLIEQEQINYLN

>WP_016178721.1 MULTISPECIES: choloylglycine hydrolase family protein [Enterococcus]
MCTSLTLTNQAQQHFLARTMDFGFQLEGRPVVIPRNYVWKKQFNGSQQTKYGFLGTGRNLGEYFLADGIN
EKGLAVAELYFLNEAKYSSEEKEASVNLAPHEFIIWLLGEIESISELRKRIAEVQIVEKEVPVLGFVPPL
HYIVTDKTGETVVLESDSGELVIKDNPVGVMTNSPEFGWHLKNLNNYLSIQPNNFSNKKINGYEIKPFGQ
GSGTYGLPGGYTSPERFVRTVYLRALIESGETVDDSLNAMFKILDNVTIPKGVNIKNDGSIDYTQYRAVF
DVSNGTYYFNPYETQEIFELTLTEELLTKDGPVEFKYPTDFKTTKLN

>WP_016179968.1 MULTISPECIES: linear amide C-N hydrolase [Enterococcus]
MYHARFNGTHYAIGKKWGMLLSKNGKQLLDNIPFDITKEMKEFAQQCYPVYEEYYPEIIDEIKGIADGQK
IKPDSLYAILFSMYALVKVTNCSSFVIKNEQSFLLGRNSDFLTEIEKLYMNCLYSFKMSDSYAFSGNTTA
FVEMEDGVNQAGLTIALTSVFPDQLKPGINVGMILRMLLEKCKTVKEALELLKRIPRCSAGTLVIADLSG
DACLVEFTNDKLVHSTLENEGFLCATNSFHLPELLSRKINLVDDWFAEERYQTLMDYLSSNFQHMDLSEA
KKLLAGEFGFLCQYDRKTGKDTVWSAIYDLSNKRVYRCEGNPNRKKFQEDMRFDF

>WP_016184283.1 choloylglycine hydrolase family protein [Enterococcus columbae]
MCTGLKYVNGDFYFGRNLDLDYHFGEEIVITPRNYEINYKFVPSQKSHFAFIGVAMVLDNYPLYADAINE
KGLGIANLNFPGFSKYADKTIDDKLNLPPYELVPWVLAQFSTVKETKNALQQLNMVDVPFKPNVPNTTLH
WLIADKEEAIVVEIINGKTVIYDNPVGVLTNSPSFDYHLMNLHNYRHLSSKQPHNHYSPDWDAKPYGEGF
GAIGLPGDWSPASRLVKATFVKEHSTCDQNEVANVTQFFHILDSVAFVQGCTTSDRGTHDITMYSSCGNA
NTGDYYYKTYTNNQISRVSMSKVDLDTTNLFIYPMEDKQQFRQVN

>WP_016216234.1 linear amide C-N hydrolase [Eubacterium sp. 14-2]
MNNTDSRPHGNIKKIIKWFFMGIAVVLPVMVIGVTALFRNELRTLLSLEKIDDYGAYQMTYYGDYGFDEF
LEVGASSDEDIEKFVTKRLLKGMPVNLGVTGDGCTAFVTKNEKGEVIYGRNFDFLYAPSLQLYTEPEDGY
KSVSTVNLSFAGYSENTLPDSSLFDKFLTLAAPFLPFDGMNEKGLAIALLAVPEAEPPYDSNKITLNTTT
AIRLVLDNAATVEEAVELLRNYNIYFSGDVECHYLIADASGDSVIVEFYDGELQVVESENDYQIATNFIA
YNDLNIGEGFTEFERYDAVEKELRENNGILNEKDVISLLAKVGVQDGEVDKLQWSVVYNLTTGEVRLFIH
RDTNNITTTKLEMSYQIP

>WP_016250590.1 choloylglycine hydrolase family protein [Enterococcus cecorum]
MCTGLRYVNGDFYFGRNLDLDYHFGEEIVITPRNYEITYKNEPSQKSHYAFIGVAMVLDNYPLYADAINE
KGLGIANLNFPHFSKYADEIKEGALNLPPYELVPWVLAQFSTVKETKAGLKNLNMVDIPFKPNVPNTTLH
WLIADKDEAIVVEIIDGKTVIYDNPVGVLTNSPSFDYHLMNLHNYRHLSSKQPHNSYSPDWDAKPFGEGF
GAIGLPGDWSPASRLVKATFVKEHSVCPQDDVANVTQFFHILDSVAFVQGCTTSDRNTHDITMYSSCGNA
ATGDYYYKTYTNNQISKVSMSKVDLESTKLFVYPMEDKQQFRQVN

>WP_016264498.1 choloylglycine hydrolase family protein [Lactobacillus sakei]
MCTSLTYSTVDGHHFLARTMDFSFELNGNPLFLPRQHQWQPVLEKQAIQNQYALMGAGAKLGDQYLVADG
FNEHGLGCAELYFAHAAVYEPQPVPNKLNLVAEEFIVWVLGNHQTLEEVAADLDNVRIIESDQGVMGANQ
PLHWILSDRSGKSMVIEPRDNGLQLIDDPVGVMTNTPDLDWHIKNLSNYLNLQPQPFMERPFGNYQAGPF
SQGTGTQALPGSYTPLDRFVRAAYSRQYMPEANNVAEGVNHILHILDNVTIPKGVNIGSGGSSDYTQYQG
ISGLNNLAYYMVNYDNRHVYQTNLTTDLIENQKEPLIYHLPQGQQNTILN

>WP_016269545.1 linear amide C-N hydrolase [Bacteroides thetaiotaomicron]
MKKKLTGVALVLAAVSLIGIQPAGACTRAVYLGPDRMVVTGRTMDWKEDIMSNIYVFPRGMQRAGHNKEK
TVNWTSKYGSVIATGYDIGTCDGMNEKGLVASLLFLPESVYSLPGDTRPAMGISIWTQYVLDNFATVREA
VDEMKKETFRIDAPRMPNGGPESTLHMAITDETGNTAVIEYLDGKLSIHEGKEYQVMTNSPRYELQLAVN
DYWKEVGGLQMLPGTNRSSDRFVRASFYIHAIPQTADAKIAVPSVLSVMRNVSVPFGINTPEKPHISSTR
WRSVSDQKNKVYYFESTLTPNLFWLDLKKIDFSPKAGVKKLSLTKGEIYAGDAVKDLKDSQSFTFLFETP
VM

>WP_016270252.1 choloylglycine hydrolase family protein [Phocaeicola vulgatus]
MVMKKILIALALLLTGIASGSACTGISFLAEDGGYVQARTIEWGDSYLPSEYVIVPRGQDLVSYTPTGVN
GLRFRAKYGLVGLAIIQKEFVAEGLNEVGLSAGLFYFPHYGKYEEYDEAQNAITLSDLQVVNWMLSQFAT
IDEVREAIEGVKVVSLDKPGKSSTVHWRIGDAKGNQMVLEFVGGVPYFYENKVGVLTNSPDFPWQVTNLN
NYVNLYPGAVTPQQWGGVTIFPFGAGAGFHGIPGDVTPPSRFVRVAFYKATAPVCPTAYDAILQSFHILN
NFDIPIGIEHALGKAPDIPSATQWTSAIDLTNRKVYYKTAYNNNIRCISMKKIDFDKVKYQSYPLDKELK
QPIEEIIVK

>WP_016273632.1 choloylglycine hydrolase family protein [Bacteroides uniformis]
MAKRIPILLAAMTALTFAPQTAGACTGITLTAKDNAHVVARTIEWGGSELNSQYVIVPRGYSQQSLTPGG
SLSSMEFTSRYGYVGLAVEQKEFVAEGLNEAGLSAGLFYFPGYGKYEEYDPTRKASSIADLQLVSWLLGS
FSTVDEVKEAIENVTVIAIDPRASTVHWRIADKTGRQLVLEFIDGQPRFYENKLGVLTNSPGFDWQMTNL
NNYVNLYPGSAESKSLGNVTIAPFGSGSGFLGIPGDVTPPSRFIRAAFYQTSTPPQNTAQETVLQCFQIL
NNFDIPVGIEFPLGQVPANIPSATQWTSATDMTNGIIYYRTMYNSTIRSIDLRQIDFGRIEYHATPLDKV
KRQPIVPVKIE

>WP_016275995.1 choloylglycine hydrolase family protein [Phocaeicola sartorii]
MVMKKILIALALLLTGIASGSACTGISFLAEDGGYVQARTIEWGDSYLPSEYVVVPRGQELVSYTPTGVN
GLRFRSKYGIVGLAIIQKEFVAEGLNEVGLSAGLFYFPHYGKYEEYDEAQNATTLSDLQVVNWMLSQFAT
VDEVRAAIEGVKVVSLDKPGKSSTVHWRIGDAKGNQVVLEFVDGIPHFYENRVGVLTNSPDFPWQVTNLN
NYVNLYPGAVTPQQWSGVIISPFGAGAGFHGIPGDVTPPSRFVRVAFYKATAPACPTAYDAILQSFHILN
NFDIPIGIEHASGKVPDIPSATQWTSAIDLTNRKVYYKTAYNNNIRCINMKKIDFDKVKYQSYPLDKELK
QPIEEIVVK

>WP_016350327.1 linear amide C-N hydrolase [Aeromonas hydrophila]
MKRQSSPLFQKTLLALTMALSVSSLADACTRAVYQGDGGLVVTGRTMDWRAAMPTNLWALPRGIDRSGAA
GPHSMTWNARYGSLVAAGFDAGTADGMNEKGLVANLLYLTESEYVTPSDKDPRKTLSISLWAQYVLDNFA
TVSEAVAALSKDEFYVVTTLTPDGKPGQLHLSISDASGDSAIFQYVDGKLQIHHDRSYQVMTNSPVFDKQ
LALNEYWEEIGGLTMLPGTNRSADRFARASFYIKTLPKTDQANEAVAGVMSVMRNVSVPMGISTPDQPNI
STTLWRSVSDQQHRRYFFELTHLPNTFWVSMDQLDLSVGAPVKKLPLTERQLYAGETADKFVPAKAFTFL
PATPGA

>WP_016381803.1 MULTISPECIES: linear amide C-N hydrolase [Lactobacillaceae]
MCSSMTIKSLQGDIFWGRTMDYNTSFFHESPVGGVPGKIVSLPANKTLPTQSVKWTTKYAAVGVGIDQST
ALFDGVNSEGLAGDLQVLVECSWASADSLKQRGLKAIKGEEFVTLALTTCKNVDEVRALAGEYGLLDEPY
EFGGQGVKIPLHYTFVDPSGKGIVVEPTDHGAFKLYDSIGAMTNSPEYGWHETNLRNYVSLNDNNYPKGS
ELGDYHIEPIELGTGYGMFGLPGDYTSPSRFLRAMFVSRNLDPFNSKDGIRVLYNAFKTVLIPQWLGRDP
QHQVLTDYTQYWSGYDLTKKTIFVQDSDTLTMTTKTLDPTITDVTYEDLAKTEQFNQL

>WP_016383542.1 linear amide C-N hydrolase [Lacticaseibacillus paracasei]
MCSSMTIKSLQGDIFWGRTMDYNTSFFHESPVGGVPGKIVSLPGNKALPTQSAKWTTKYAAVGVGIDQST
ALFDGVNSEGLAGDLQVLVECSWASADSLKQRGLKAIKGEEFVTLALTTCKNVDEVRALAGEYGLLDEPY
EFGGQGVKIPLHYTFVDPSGKGIVVEPTDHGAFKLYDSIGAMTNSPEYGWHETNLRNYVSLNDNNYPKGS
ELGDYHIEPIELGTGYGMFGLPGDYTSPSRFLRAMFVSRNLDPFNSKDGIRVLYNALKTVLIPQGLGRDP
QHQVLTDYTQYWSGYDLTKKTIFVQDSDTLTMTTKTLDPTITDVTYEDLAKTEQFNQL

>WP_016407315.1 choloylglycine hydrolase family protein [Anaerotignum faecicola]
MCTAVSYHTKDHYFGRNLDFECSYGESVTITPRRFLFSLPEGAEFRTKYAMIGMAHVAEGTPLYYDVVNE
KGLAMAGLLFAGNAVYQKRQEGKDNIPSWALLPWILGQCETVAEARELLERIAVTDEPFSEALQPSPMHW
MLADAAQCLVIEQMADGLHLYDNPIGVLANNPPFPFHRENIRQYLNVTADPAQDRFSGQELLSPFSRGMG
GFGLPGDLSSASRFVRAAFVKLNSRSAEGEKESVSQFFHILGAVEQQRGCCYLGEGKYEITIYSSCCNLE
KGIYYYKTYDNHSITAVELHKENLDGEELICYPLA

>WP_016425551.1 MULTISPECIES: linear amide C-N hydrolase [Staphylococcus]
MQNVISDILSFRGNHYDYGVMTGQWLQTTALLKNRNKEWKKRVPRFDIDIEETYHIYQQYAPRIWEEIMG
IQDVLKIPTRQAILNFAHYRFTTLPDSGCSVYIGQDYLVRNYDYHPATYDARYQLFEPHDDGYAQIGPMS
RVTGRMDGMNECGLVMAYNFMHRKKPANGFVCYMVGRLALENCKNVEEAVAFLKEIPNRSSFSYIVKDAT
GAHAIVEVSPRSIEVRYDQTCTNHFKLLTHENRNYTKESKERLGRLENQISQAHEDRFEVFKRFNQPQYE
IYSKLFKSWSGTIHTSMYDPHQLHAWIALGESRDPIKIDFGAWLKGHDLTANQIEGRIDTEIQFATE

>WP_016513176.1 MULTISPECIES: choloylglycine hydrolase family protein [Bacillus]
MCTSLTLQTKNFQHLFARTMDFTLDMNQEVIIIPRRYQWNNITGETIRAKKAVVGMGINHEGRVIMADGV
NEAGMTCATLYFPGFATYSNSIDNHKTNLAPFDFVAWSLTQFNSVEELKKSVDNISLIDVPLPVLGITPP
LHWILADKWGDCIVLEPTTDGLKMYDNPLGVMTNSPEFNWHLQNLRQYIGLKSQPFAPTEWGDVPLSAFG
QGSGTMGLPGDFTPPSRFVRAAYGKQNIQSIENEEEGISAIFHILSNCEVPKGAVITEDGILDNTIYTSA
MCMESGTYYYHTYDCRQIIAIHLFNEDLDTAEIKTYPFQRKQKIFYEN

>WP_016610848.1 choloylglycine hydrolase family protein [Enterococcus casseliflavus]
MCTALTYVTKDHYFGRNFDYDVSYKEVVTITPRNYQLKFRKVSEIDHHYAMIGIAAGVAEYPLYYDAVNE
KGLGIAGLNFPENAVYNEFQEGKENVTPFEFIPWILGQCATVEEAKALLAKVNLVKINFSEELPLSPLHW
MIADKKSAIVVESMSDGLHIHENPVGVLTNNPPFDYQLFNLNNYRVLSSKTPETHFSDKLEFDEYSRGLG
GLGLPGDLSSMSRFVKAAFTRLNSVSGESESESISQFFHILGSVEQQKGLCDTGNENYEYTIYTSCCNTD
KGIYYYRTYENSQIVAVDMNKEDLEGNVPISYPLVEDQQVFFSN

>WP_016622461.1 choloylglycine hydrolase family protein [Enterococcus faecalis]
MCTAITYATKDHYFGRNFDYEISYEEVVTIVPRNYCLEFRKVPKLDTHYAMIGIAAGIADYPLYYDATNE
KGLSMAGLNFSGYADYKTFKEGKANVSPFEFIPWILGQCATVDEAKKLLETMNLVSINFSETLPLSPLHW
LLADKEKSIVIESVKEGLHIYDNPVGVLTNNPPFNYQLFNLNNYRSLSSQTPQNNFSNKIDLNVYSRGMG
GIGLPGDLSSTSRFVKATFTKLNSKTGNSESESISQFFHILGSVEQQKGLCDVGDGKYEYTIYSSCCNID
KGIYYYRTYEDSQINAVNMNNENLESDRLISYPIVENQQINYVN

>WP_016626312.1 choloylglycine hydrolase family protein [Enterococcus faecalis]
MCTGIKIISKTNDIFYGRTMDFTFDFFGNEDPIAPKIPTLIAQFPKGTVLNSQLNPWTAKYSFMGLAMSG
TDQPANDGKTVSLAITDGINEAGLSGDIQYLMESSTAPAESLADRGLTPHIAEEVLAYILSNFESVDEVK
VAFEKIGLLDQKFQLDSLGEVHFTLHWTINDKNNNSIVLQPTDNGAFVIYDSIGVVTNSPEYNYHLTNAR
NYIGMRNYAIKEPYTLKSGATLDPIEGGTSYGLLGIPGDFTSPSRFLRALYYSDNLQEFDSSEGIMQLYR
AFQTVMIPRGIGHLGQSNSLSDFTHYWSGYDVTNLTMYVQPESTTSFTKYTLDPALTEVTTFAVSNELLL
TDLNQ

>WP_016632867.1 choloylglycine hydrolase family protein [Enterococcus faecalis]
MCTAITYATKDHYFGRNFDYEISYEEVVTIVPRNYCLEFRKVPKLDTHYAMIGIAAGIADYPLYYDATNE
KGLSMAGLNFSGYADYKTFKEGKANVSPFEFIPWILGQCATVDEAKELLETMNLVSINFSETLPLSPLHW
LLADKEKSIVIESVKEGLRIYDNPVGVLTNNPPFNYQLFNLNNYRSLSSQTPKNSFSNKINLNVYSRGMG
GIGLPGDLSSTSRFVKATFTKLNSKTGNSESESISQFFHILGSVEQQKGLCDVGDGKYEYTIYSSCCNID
KGIYYYRTYEDSQINAVNMNNEDLESNRLISYPIIENQQINYVN

>WP_016652579.1 linear amide C-N hydrolase [Acinetobacter colistiniresistens]
MFKKILCLSILSSSLILQTSHACTRAVYLGNNNHIITARSMDWKVDVGTNLWIFPSGVMRDSNAGPKSLK
WKAKYGSVIATGYDISTTDGMNEAGLVANVLWLVESQYPDTKKSNKPQLSISAWAQYVLDNYATVSEAVN
ALEKEPFDLITDSVPGEQRLATLHLSISDKTGDSAIIEYIGGQQVIHHNKKYQVMTNSPTFDQQLALNTY
WQQIGGTVMLPGTNRAADRFARASFYINAIPKSDNPKDALASVFSVIRNASVPYGLNTAEEPNISSTRWR
TVADHKQQLYFFESAVSPNVFWVDLKKINFKDGLTRKLDLGKDQQNTFAGDATDHFKISKPFEFLGPQLH
R

>WP_016660335.1 linear amide C-N hydrolase [Acinetobacter gyllenbergii]
MFKKILCFSFLASSFILQTSHACTRAVYLGHNDHIITARSMDWKVDVGTNLWILPSGVLRDSNAGPKSLK
WKAKYGSVIATGYDISTTDGMNEAGLVANVLWLVESQYPDTKQSKKPQLSISAWAQYVLDNYASVAEAIK
ALEKEPFDLITDSVPGEQRLATLHLSISDKTGDSAIIEYIGGKQVIHHNKKYQVMTNSPIFDQQLALNTY
WQQIGGTIMLPGTNRAADRFARASFYINAIPKNDNPKDALASVFSVIRNASVPYGLNTAEEPNISSTRWR
TVADHKQQLYFFESAVSPNVFWVDLKKINFKDGLARKLDLGKDQQNTFAGDATDQFKISKPFEFLGPQLH
H

>WP_016718293.1 choloylglycine hydrolase family protein [Bacillus cereus]
MCTSLTLQTKNDQHLFARTMDFTLDMNQEVIIIPRHYQWNNITGEIINTKHAAVGMGINHQGRIIMADGV
NEAGMTCATLYFPGFATYSQSIDDNKTNLAPFDFVTWSLTQFNSVKELKKSVDSLTFLDIPLPDLGLTPP
LHWILADKWGDCTVLEPTNEGLKMYDNPLGVMTNSPEFNWHLQNLRQYIGLKSQPFAPTEWSNLPLSAFG
QGSGSMGLPGDFTPPSRFVRAAYGKQNIQGIDSEEEGVSALFHILSNCEVPKGGVITEEGALDNTIYTSV
MCMESGTYYYHTYDCRQIIAIHLFHENLDTDEIKAYPFQRKQKIFYEN

>WP_016728789.1 linear amide C-N hydrolase [Clostridioides difficile]
METLEVRNIELSGTNYEIGYRLGELVANMPEILEGQINKSNVVSKKEEKEMIELFDKYCPGLNEELQGFA
DAIQVNCNQILYYTMTYLKPGCSQVALAPELTENGHVLFARNFDFSHNMEDFVLCKTKVNGKYAHIGTTV
MQFGRGEGMNECGLGVSQSSCGIPVGNSDGLRKPAIVGLQFWAVIRYLLENCKDVDEALEYLKDMPIAYN
INLLLADKSGNIALVETLDGKKEVNIINSLESKREYFLHSTNHTHIDKLHKLEPQSMKNSIHRYKLIKEY
INKSKKIGEKELMNLLSSKYPNGLSCNYYNDFFGTLKSIVMDLNIGKFNILWGGLENKWESYYLKNDIKS
ITQRININIEKAPSDFFDFIE

>WP_016805524.1 MULTISPECIES: linear amide C-N hydrolase [Acinetobacter calcoaceticus/baumannii complex]
MFKKIFIPTFVAFAVGLSSYASACTRAVYLGNNQHIITARSMDWKVDTGTNLWILPSGVARDGSAGPNSI
KWTSKYGSVIATGYEVSTTDGMNEAGLVANVLWLVESQYPDVKNSNKPLLSIAAWAQYVLDNFATVDEAV
KALEKEPYTIVTDSVPGESRLTTLHLSISDKTGDSAIIEYIGGKQVIHHSRSYQIMTNSPTFDKQLALAE
YWKQIGGTVMLPGTNRASDRFARASFYINAIPKNDDMKQAQASVFSVIRNASVPYGLNTQEEPNISSTRW
RTVADHKQMLYFFESALSPNVFWVDLKKINFKDGKTRRLDLGPEQSHIYAGDATSDFKIAKPFAFLSPKT
L

>WP_016885647.1 MULTISPECIES: choloylglycine hydrolase family protein [Bacillus]
MCTSITLTTAGREHLLARTMDFDFELNGEVLLHPRRYKWKSEADGSEHAGRYAYIGMGRRLKNALFADGV
NEKGLSCAALYFPGYAVYENEAKEQSRNLAPHEFVTWVLSECGDLEDVKKAAVSLNIVEREVSLLSTVTP
LHWLLTDRSGASVVVEPTADGIQIHDNPVGVLTNSPDFPWHLTNLRNFIGLQPGQFAAKKMGGLTLSAFG
QGSGLSGLPGDFTPPSRFVRAAFLKEHMKPVSDETEGVSAAFHVLSNMNIPKGVVMTDQGEDDYTQYTAV
MCSETCSYYFHHYQNRQIQKVCLLQEDLDSNELKAFQPKQEETVHSLQS

>WP_016930595.1 MULTISPECIES: choloylglycine hydrolase family protein [Staphylococcus]
MCTGFTFQAKNGDVILGRTMDYDYPLSGHPAVQPRHYYWESRVDYKGTTSYGFTGAGSDMEGFIFGDGVN
EHGLAISNQYDRGYASYANKIRDGYINISQTEVLTWVLGYNKTIEELIEQADQVNVVAHTLNDINEAPPL
HYHVSDATGRTVEITFVEGRIVVHDNPVGILTNSPDLNWHYENLKNYANVTPYKPQYKRYKNLYIGNESG
TSGLPGGYTSAERYVRAAYLVSNMLPDDGDDAVLDAFRILDNVSIPKGAVRPSEDEFHYTLYQTVFNLTS
RTLYVKYYNSNRIAELQLTEDLLNSDELVIFNPIPQGLSTDKVN

>WP_016931032.1 choloylglycine hydrolase [Staphylococcus haemolyticus]
MQQVKSDIMTFKGSHYDLGVKTALWLKQTPLLQNREREWKKRMPRFDIDVNETYQVFQTYAPEIWEELMG
MQEVLNLPTKQMILNFAHYRFTDLKESGCTVFQGKDFMVRNYDYHPATYDGRYLLFQPNDGGLAQIGPTS
RVTGRMDGMNEASLTMGYNFMHRKHPANGFVCYMIGRLVLEYCKDVDEAVRFLKELPHRSSFSYILMDKK
FNHAIVEVTPRSFDVRYDKVCTNHFEILTHENRNYTKESRERLERTVSQTSQSLDKHTAFKLFNDPKFEI
YSKLFRSWSGTIHTSMYEPQNLIAWMTLGENQAPTSINFQSWLDGNELTIQQFNGQIDTDLTFANY

>WP_017093450.1 linear amide C-N hydrolase [Vibrio splendidus]
MCTRIFNNLNNKFPVTARNMDWYWPVNTYFYAFPKGTVNRGLSADSAAKIHIAPQQVLQWTSKYASLTTV
MGSDKKGYAAVDGLNEAGLAVNGLYDSHVSYGPTDGKGKFLSANRWVQFVLDRFANVQQAIQYFATHNVT
IVSELLPDTSNTQSHLHLALSDADGCSGVIEVRNGRFELYESPQDSVVTNQPDYKTQRMLTAYWQYIWGQ
RPSAPVEHPVFSAPGGNSATQRFERASYYFTFAQPAKKRREAVYQAKSLVAACSVPVHFNPYCADKASYT
IWTNLADHRKKIYCLSSTVTMNTLSLHFSPELTTCQRLLLQKEKTTKSACPIEAGDVTDHLVRCPNPFS

>WP_017141968.1 linear amide C-N hydrolase [Bacteroides fragilis]
MRRKIMMATLIVIAVNFIWSGQPVKACTRAVYIGPDNMVITGRTMDWKEDIQSNLYLFPRGIKRAGYNKG
NTVEWISKYGSIVATGYDIGTCDGMNEKGLVASLLFLPESIYVRPNDTRPVMGISIWTQYVLDNFATVSE
AVEELKKQTFRIDAPDMPNGSASTLHMAITDETGNSAVLEYIDGNLIIHEGKEYQVMTNSPRYDLQLAVN
DYWKEVGGLNMLPGTNRSSDRFVRASFYIHAIPQTSDAKIAVPSVLSVMRNVSVPFGITTPDKPYISSTR
WRSVSDQKNRVYYFESTLTPNLFWIDLHKVDFSPNASIKKLSLTHGEVYAGDVVKDFKDSRSFTFMFELP
K

>WP_017175259.1 MULTISPECIES: choloylglycine hydrolase [Terrabacteria group]
MQEVKSDIMTFRGSHFDLGIKTAQWLKQTPLLENREREWKKRIPRFDIDVNETYSIFQTYAPEIWEELLG
MQEILNLPTKQMILNFGHYRFTDLNESGCTVFQGKDYMVRNYDYHPATYDGRYLLYQPNDGGLAQIGPTS
RVTGRMDGMNEAGLVMGYNFMHRKHPANGFVCYMVGRLVLEYCKDVKEAIQFLKELPHRSSFSYILMDKH
LNHAIVEITPRSFDVRYDKVCTNHFEILTHENRNYTKESKERLARTISQTSEDIDKYTAFKLFNDPKYNI
YSKLFKSWSGTIHTSMYEPKHLKAWMTLGENRPPLSIDFQSWLEGHELDLIEFTGKLDTDLTFATY

>WP_017175524.1 MULTISPECIES: choloylglycine hydrolase family protein [Terrabacteria group]
MCTGITFRASNGDVIFGRTMDYDYPLNGFPAVQPRGYSFKSHVDYKGKTLYAFAGAGSDMEGFVFGDGVN
EHGLAMSNQYDRGYASYATDIRDGYINISQTEVLVWALGYNRNIEELIENAKHVNVVAYSYSDINEVPPL
HYHLSDATGRTVEVTFVEGRIVVIDNPIGVLTNNPDLNWHYENLKHYMHVTPYKIDNTFSKQFNLGNMNG
TFGLPGGYTSGERFVRAAYLVHHLLPDSDDHPILDAFRILDHVSVPKGAVRPSDNGFYYTLYQTVFNLTT
KTLYIKYYDSNTITELQLTDDLINRDDLVVFSRKNKGLYTEKVNG

>WP_017210903.1 linear amide C-N hydrolase [Clostridium beijerinckii]
MKKTKTYLKNFVGTSYEVGTQIGNWILSEPNLLKKIILPPNAYPQSKLKEILTLLDRYCSGVNEEIKGLV
DTVGISKEQAIFYAMTYLERGCSLMSAVPNKIENGHTLMARNYDFNDEMEEMCFAYTAVRGKYRYIGSTL
NLFGRCDGMNEYGLAACKASNGLPVGNFEGGQKAGVTGFSFWIVIRSILENCKNVEEAIAWVMAAPIGYN
INLMLADNSNKIALLQCIDGNKSYRILDNESKQKFLISTNHTVLPEIKPYEKILIENSVIRYKAIEKMFC
EKEKISEKDLKDILSTSYPKGLCCHYYPEFFGTLRSMVFNTTEKKIEMTFGSPQANEWKTFMVEKLQEQE
IIVNLPCEKAGKDFYNIMP

>WP_017387349.1 MULTISPECIES: linear amide C-N hydrolase [Acinetobacter]
MLKKTFISSFVAIAVGLSSYAVACTRAVYLGNNQHIITARSMDWKVDTGTNLWIMPSGVSRDGSAGPNSI
KWTSKYGSVIATGYEVSTTDGMNEAGLVANILWLVESEYPDAKKTDKPLLSIAAWAQYVLDNFATVDEAV
KALEKEPYTIITDNVPGETRLTTLHLSISDKTGDSAIIEYIGGKQVIHHSRSYQVMTNSPTFDKQLALVE
YWKQIGGTIMLPGTNRASDRFARASFYINAIPKNDNTKQAQASVFSVIRNASVPYGLNTQEEPNISSTRW
RTVADHKQMLYFFESALSPNVFWVDLKKINFKDGKTRRLDLGPDQSHIYAGDATSSFKIAKPFVFLGPTT
R

>WP_017392178.1 linear amide C-N hydrolase [Acinetobacter calcoaceticus]
MLKKTFISSFVALAVGLSSYAVACTRAVYLGNNQHIITARSMDWKVDTGTNLWIMPSGVTRDGSAGSNSI
KWTSKYGSVIATGYEVSTTDGMNEAGLVANILWLVESQYPDVEKSNKPLLSIAAWAQYVLDNFATVDEAV
KALEKEPYTIVTDNVPGESRLTTLNLSISDKTGDSAIIEYIGGKQIIHHSRNYQVMTNSPTFDKQLALAE
YWKQIGGTIMLPGTNRASDRFARASFYINAIPKNDDTKQAQASVFSVIRNASVPYGLNTQEEPNISWTRW
RTVADHKQLLYFFESALSPNVFWVDLKKINFKDGKTRRLDLGPDQSHIYAGDATSSFKIAKPFVFLSPST
R

>WP_017398916.1 linear amide C-N hydrolase [Acinetobacter pittii]
MLKKTFISSFVAIAVGLSSYAVACTRAVYLGNNQHIITARSMDWKVDTGTNLWIMPSGVSRDGSAGPNSI
KWTSKYGSVIATGYEVSTTDGMNEAGLVANILWLVESEYPDAKKTDKPLLSIAAWAQYVLDNFATVDEAV
KALEKEPYTIITDNVPGETRLTTLHLSISDKTGDSAIIEYIGGKQVIHHSRSYQVMTNSPTFDKQLALVE
YWKQIGGTIMLPGTNRASDRFARASFYINAIPKNDNTKQAQASVFSVIRNVSVPYGLNTQEEPNISSTRW
RTVADHKQMLYFFESALSPNVFWVDLKKINFKDGKTRRLDLGPDQSHIYAGDATSSFKIAKPFVFLGPTT
R

>WP_017409941.1 linear amide C-N hydrolase [Aeromonas hydrophila]
MKSQSSPLFQKTLLALTMALSVSSLADACTRAVYQGDGGLVVTGRTMDWRAAMPTNLWALPRGIERSGAA
GPHSMTWNARYGSLVAAGFDAGTADGMNEKGLVANLLYLTESEYVTPSDKDPRKTLSISLWAQYVLDNFA
TVSEAVAALSKDEFYVVTTLTPDGKPGQLHLSISDASGDSAIFQYVDGKLQIHHDRRYQVMTNSPVFDKQ
LALNEYWEEIGGLTMLPGTNRSADRFARASFYIKTLPKTDQANEAVAGVMSVMRNVSVPMGISTPDQPNI
STTLWRSVSDQQHRRYFFELTHLPNTFWVSMDQLDLSVGAPVKKLPLTERQLYAGETADKFVPAKAFTFL
PATPGA

>WP_017465141.1 choloylglycine hydrolase [Staphylococcus epidermidis]
MQKVRSDIMTHRGSHYDLGVKTALWLQTTPLLKNRNKEWRKRIPRFDIDVKETYDIFQVYSPQIWEEIIG
MQDVLNLPTKQMILNFGHYRFTDLKDSGCTVYKGRDFLVRNYDYHPATYDGRYLLFQPNDGGLSQIGPTS
RVTGRMDGMNEYGLVMAYNFMHRKKPANGFVCYMIGRLILENCKNVTEAIKFLKEVPHRSSFSYILMDRH
SNYAIVEVTPRSIDVRYEHICTNHFELLTHENRNYTRESKERLNRVINKTTPSTNKDIAFKLFNDPQYEI
YSKLFKSWSGTIHTSLYEPNSLIAWMALGQNSHPTSINFSNWLKGKKLNINYFEGEIDTPLTFATH

>WP_017465707.1 MULTISPECIES: linear amide C-N hydrolase [Salmonella]
MMKKSKAMLFIAPALFSYALAAQACTTLAIQDKQGDIFHGRTLEYMQDLPSWLTYYPAGTQFDKKTPDGS
QGVSYQAKYPILAITSTITDGDSRDILEGMNSAGLSFSENMIMNAQLPPLPTSEYKQAIPVTSLGEWALA
RFATVGEVKQAIKEGKFWSPELHRFGDLKSPFHYAFYDKKGGSIVVEVENGKFHVYDNPTRVMTNGPAFP
WHLTNLNNYTQLTNVDRSSGTLGGIKVMQPDSGIAIADLPSSDTSVSRFIRGVYYTTYAPQATSAHDAMN
TLAHIMSRFDRPKNITVDYMGSEGEGNATRKPVSEYTVWTTLSDLTHGEMMVRGYNDINYKTWSLSQFKN
ATAPVFEKINVKG

>WP_017480926.1 linear amide C-N hydrolase [Acinetobacter pittii]
MLKKTFISSFVAIAVGLSSYAVACTRAVYLGNNQHIITARSMDWKVDTGTNLWIMPSGVSRDGSAGPNSI
KWTSKYGSVIATGYEVSTTDGMNEAGLVSNILWLVESEYPDAKKTDKPLLSIAAWAQYVLDNFATVDEAV
KALEKEPYTIITDNVPGETRLTTLHLSISDKTGDSAIIEYIGGKQVIHHSRSYQVMTNSPTFDKQLALVE
YWKQIGGTIMLPGTNRASDRFARASFYINAIPKNDNTKQAQASVFSVIRNASVPYGLNTQEEPNISSTRW
RTVADHKQMLYFFESALSPNVFWVDLKKINFKDGKTRRLDLGPDQSHIYAGDATSSFKIAKPFVFLGPTT
R

>WP_017636388.1 MULTISPECIES: choloylglycine hydrolase family protein [Staphylococcus]
MCTGFSFYTKQQHHYLARTMDFAFEFNGIPTVVPRNFDYQFDLEPSMKLTYGFVGTNLKVGRYRFGDGVN
ECGIAISNHYFTGEASYSKHKRYGYFNLAPEEFIIWVLGFTKNIQDLKQKVKKVNIMHEKNETLNIVPPL
HFIITDREGHTVSVEPHNGLLIVKDNHINVLTNSPNLEWHIQNLRNYAFLSPEKSTNHLVGKLLVKSMGA
EAGTNGLPGGYTSPERFVRASYLRHQLPQSNDEEQNLINCFKILDSVSIPQGAVIDAGETHYTQYQLVMD
SKNRTYFLKPYFTNQIFKIQLNEDLLSKNDMTFIDIDHQLKITHLN

>WP_017651010.1 choloylglycine hydrolase [Bacillus anthracis]
MYQVKGYFSSLKGSHYEIGKQQGEFVKQHPYLIPQFIQKENLISHQHWTESRNILHNYCPGINEEIEGFC
EVLKIPSENMMYYYQTLLKAGCSHCAVLPKKTDLKHTYVLRNYDLSPVIDEMRFCSTYVEGAYAHSGFST
QYFGRTEGVNERGLSVTFSACGQPVGNIAGLRKPAVSGLQCFAVIRVLLEKCKNVQEAKSLIEEIPIASN
MNLIVADPLDAVCIEIFDGYKSIITTVEESQDFIVSTNHAISLPIQKLNSRRLEQSTNRYHTLYEHLNRN
EQVSIESLKRLVQIEYPAGLTVHNYEEWFGTLHSVLFDLHECTMNICFGSPLFNDWYSLEVGGSLPFSEV
NVNFENKIYTDFWREENNKLIPKG

>WP_017696089.1 penicillin V amidase [Bacillus subtilis]
MCTSLTLETADRKHVLARTMDFAFQLGTEVILYPRRYSWNSEADGKAHQTQYAFIGMGRKLGNILFADGV
NENGLSCAALYFPGYAEYEKTIREDTVHIAPHEFVTWVLSVCKSLEDVKEKIRSLTIVEKKLDLLDTVLP
LHWILSDRTGRSLTIEPRADGLKVYDNQPGVMTNSPDFIWHVTNLQQYTGIRPKQLESKEMGGLALSAFG
QGLGTVGLPGDYTPPSRFVRAVYLKEHLEPAADETKGVTAAFHILANMTIPKGAVITEEDEIHYTQYTSV
MCNETGNYYFYHYDNRQIQKVNLFHEDLDCLEPKVFSAKAEESILELN

>WP_017723455.1 choloylglycine hydrolase [Staphylococcus xylosus]
MQKVKTDILTHRGSHFDLGVQTAQWMQQTPLLKNREKEWKKRMPRFDIHIKETYDIFQTYAPQIWEEIRG
MQEVLNLPTNQMILNFAHYRFTPLKNSGCTVYLGQDYMVRNYDYHPATYDGRYQLFQPNDGGLAQIGPTS
RVTGRMDGMNEAGLSMGYNFMHRKHPGDGFVCYMIGRLILQYCKDVPEAIQLLKEIPHRSSFSYIVMDKH
LNHAIIEVSPRSLDVRYDHTCTNHFKLLTHENRNYTKESKERLDRLLKQTPNGLDKMHAFELFNNPEFEI
YSKLFKSWSGTIHTTMYEPQSLKAYMTLGENNTPAVIDFQQWLNGQSLDIHALYGHIDTDLTFASY

>WP_017723960.1 choloylglycine hydrolase family protein [Staphylococcus xylosus]
MCTGFSYLSKSNQVILGRTMDFVYQLKGNPAVQPRHFYWESRVAYKGKTKYGFVGSGSDMEGFLFADGVN
EHGLGASIQYFRGYATYATDVREGYMNIAQSEVITWVLGYNRNIEDLIENAKSVNVVAHTLNDIAEVPPL
HYHITDDSGRTIELTFKDGTMIVNENPVGVLTNNPDLNWHYENLRNYINITPQRPQASQLMNTIFPTLGN
EGGTYGLPGGYTSAERFVRMAYLKNNLEETSNAEEDVLNAFKLLEIVSIPKGAVRDEEAALHYTLYQTVL
NLTTRTMYIKWYESNQITELQLTEKLLNKEESTIFEPVSGLVTNKLID

>WP_017791280.1 linear amide C-N hydrolase [Vibrio vulnificus]
MCTRIFNNLNDKFPVTARNMDWYWPVNTYFYAFPRGTVNRGLSAESAAELHIAPQQVLQWTSEYASLTTV
MGSNKKGYAAVDGLNEAGLAVNGLYDSHVSYGPTNGKGHFLSANRWVQFVLDRFANVQQAIQYFATRNIT
IVSELLPDSSNTQSHLHLALSDAEGNSGVIEVRNGRFELYESRHDTVVTNQPDYETQRMLTAYWQYIWGQ
RPNAPVEHPVYSAPGGNSATQRFERASYYFTFAQPAQKRREAVYQAKSLVATCSVPVHFNPYHAEKASYT
IWTNLADHHKKIYSLSSTVSMNTLSLRFSPELTACRRLLLQKEKSTKSACPIKAGDVTDHLVTCDNPFS

>WP_017864944.1 linear amide C-N hydrolase [Lactococcus lactis]
MIGCSSFTLESQDNKHFLSRTMDFQIEMAEQILFIPRNKEIGIAHSNEETIETSYACLGMGAMEEGHPVL
FDGINEKGLMGATLYFPGYADYSENIKKNQKGISPDMVIPTVLTQASNLEEISDLFDKKFVIINDTNPTL
GLTPPLHFIFSDSSGQSLIIEPRQGGLSIIKDSIGVMTNSPDYQWHETNLRNYLSFTPNQKESIELLGKT
LKPFSQGSGTFGFPGDFTPPSRFVRTAYLKNYAEKPSNELAAITLCHHILESVSIPKGIVITEHGASDFT
CYSAYMCSETLSYYFSTYGNQRIRKISLSESLKNEKEFKNFPIVNEEDILELN

>WP_018113851.1 MULTISPECIES: choloylglycine hydrolase family protein [Staphylococcus]
MCTAISLYTKQRYHYLARTMDFAFEFNGIPTIVPRHYHYQFDLDSDMRLEYGFVGTNLKVGRYRFGDGIN
EKGLAISNHYFTGEASYSTHKRYGYFNLAPEEFIVWVLGFNKSISELKQKVKKINIMNEKNTTLNIVPPL
HFMVTDETGHTVAIEPHNGLLIVKDNYVHTLTNEPKLDWHLSNLRNYAFLTPQKSTNQLIGKVLVRSMGC
EAGTNGLPGGYTSTERFIRATYLRHQLRCSHNEDENLMNCFKVLESVSIPQGAVIDANKIHYTQYQLVME
SKERSYYIKPYFSNQIFKIKLTEDLLSKNEMTFLPINHELKITSIQ

>WP_018337725.1 linear amide C-N hydrolase [Butyricimonas synergistica]
MKKTLFTATLLLAGMLVSNIEACTRVVYIGQNGMVVTGRTMDWKENLKSNIYVFPRGIERSGADQGNTIH
WKSKYGSVITAGYDIGTSDGMNEKGLVANLLYLAESDYYRPNDTRPVLGISIWTQYVLDNFATVDEAVKE
LRKETFRIDAPDMPNGAKSTLHLAISDATGNSAIFEYINGNLIIHEGKDYQVMTNSPSYEQQITLNNYWK
QIGGLVMLPGTNRAADRFVRASFYINAIPQTDKQQEAVAGVFSVIRNVSVPLGISTPDQPNISSTRWRTV
SDQKNKVYFFESTITPNVFWIDLKGLDFTEGAPVKKLNMANGEIYAGNAAKDLVNSPSFKFLFEYN

>WP_018339682.1 choloylglycine hydrolase family protein [Butyricimonas synergistica]
MKHKLQISLFFSLIIYLQPQTLDACTGISLTAKDGSRIVARTIEWGGSYLNSQYVIVPQGFEQQSYTPDG
INGMPFSARYGYIGISVEQKEFVAEGLNETGLSAGLFYFPNYGKYEEYNPAQKANTISDLQLVPWILGCC
KNIDEVKEAIGKVHVVGIVPQASTVHWRFADPSGRQVVLEIINGKPVFYENKLGVLTNSPGFEWQMTNLN
NYVNLFPGMASPQQLDDIKLSSFGNGSGFLGIPGDITPPSRFVRATFYQATAPQQETGLKTVLQCFQILN
NFDIPIGIEYSPNTPPIDIPSATQWTSATDMTNRVIYYRTMHDSAIRSIDLNKINFTRVKYRAIPLNNVQ
QQPIIPIDIK

>WP_018678220.1 linear amide C-N hydrolase [Acinetobacter tjernbergiae]
MFKKVLLCSFITSSLFIQAANACTRAVYLGSNDHIITARSMDWKVDVGTNLWVMPSGINRDSNAGPKSLK
WKSKYGSVIATGYDVSTTDGMNEAGLVANVLWLVESEYPDAKKSNKPQLSISAWAQYVLDNYATVSEAIT
VLEKEPFTLITDNVPGEQRLATLHLSLSDKSGDSAIIEYINGKQVIHHDKKYQVMTNSPTFDQQLALNSY
WQQIGGTVMLPGTNRAADRFARASFYINAIPKNDNPKEAIASVFSVIRNTSVPFGLNTEEEPNISSTRWR
TVADHKQQLYFFESAVSPNVFWIDLKKINFKDGVTRKLDLGKDQQNTFAGDATDQFKIAKPFEFLGPSLH
H

>WP_018712008.1 choloylglycine hydrolase family protein [Phocaeicola barnesiae]
MKHYFSLAVLFAAAIVTSTQPADACTGITLTVKDQSKVVARTIEWGGTNLNSQYVIVPRGYTIQSYLPGG
NTDGMTFTTRYGYVGLAVEQKEFVAEGLNEAGLSAGLFYFPGYGQYPEYDPALKDKSIADLQLVSWILGN
CATVDDVKKALTDVRVIAIDPRASTVHWRFTDTSGKQIVLEIIDGEYKFYDDHLGVLTNSPDLSWQWTNL
NNYVHLSPGPVTAQTLDNLKLAPFGMGNGMWGLPGDVTPPSRFVRAAFYQSTAPQPADAQAAVLTGFQIL
NNFDIPIGIEFTTDQTPTDIPSATQWTTATDPKHRKLYYRTMYNSEIRCFDLNSIDFRKVAYRAVPLDNV
KQQPITTLNIK

>WP_019079030.1 linear amide C-N hydrolase [Yersinia enterocolitica]
MNKNRIAKILLGAMAFVGTITLIPAAQACTRAVYLGPENLVITGRSMDWKEDLHSDLWIFPRGMERTGNA
GPNSVAWTSKYGSVITAAYNIATTDGMNEKGLVVNMLWLAESQYPEPTPAKPNISLAAWGQYVLDNFATV
DEAVNYFKQEPITVLTSKVPGQERLGTIHLTLSDASGDSAIFEYIDGKLTIHHSREYQVVTNSPTYDKQL
AINSYWQKIGGTNMLPGTNSSSDRFVRAQFYINAIPKYTDKQLATASVLSVIRSVSVPYGISTPDEPNIS
STRWRTLSDQKNKIYYFESTLMPNTFWVDFNKIDFSESADVKKLKVNTPQAAQYTGDVSAHFQSEKPFVF
EPVTQKS

>WP_019079755.1 linear amide C-N hydrolase [Yersinia enterocolitica]
MCTFFHIKAKNDAVIVGRAMDFGIPLNPAFYIHKRGDSLSSSISVDGESIDMPELDIGKSLYGYVGVGVT
YKFIPFTNRIITDGMNEAGLNASMLFIENTKYQHFVNPKTSIPAFIMCNWVLGHCGNVQEAREKLPHHQF
YMPALMASDLPLYMSLVDKTGESIVVQFQDGEMKIHENPIGLSTNGPWFPWHLDNISNYANITKDTPEPF
KMNDFEVKPKDGTGLLGIPGDFTSVSRFVRVAYEKHFLAQPTDNDQAYEQATHILNSVDFGSGVKHGGRE
DLNTYIFTRWATIKDLDKGIIAIRTHNNMQLRAIDLSKIDFGAIKNHIVHIPNLEPMTFIKNSVSDKFEN
ETGC

>WP_019082384.1 linear amide C-N hydrolase [Yersinia enterocolitica]
MNKNRIAKILLGAMAFVGTITLIPAAQACTRAVYLGPENLVITGRSMDWKEDLHSDLWIFPRGMERTGNA
GPNSVAWTSKYGSVITAAYNIATTDGMNEKGLVVNMLWLAESQYPEPTPAKPNISLAAWGQYVLDNFATV
DEAVNYFKQEPITVLTSKVPGQERLGTIHLTLSDASGDSTIFEYIDGKLTIHHSREYQVVTNSPTYDKQL
AINSYWQKIGGTNMLPGTNSSSDRFVRAQFYINAIPKYTDKQLATASVLSVIRSVSVPYGISTPDEPNIS
STRWRTLSDQKNKIYYFESTLMPNTFWVDFNKIDFSESADVKKLKVNTPQAAQYTGDVSAHFQSEKPFVF
EPVTQKS

>WP_019083380.1 linear amide C-N hydrolase [Yersinia enterocolitica]
MCTFFHIKAKNDAVIVGRAMDFGIPLNPAFYIHKRGDSLGSSISVDGESIDMPELDIGKSLYGYVGVGVT
YKFIPFTNRIITDGMNEAGLNASMLFIENTKYQHFVNPKTSIPAFIMCNWVLGHCGNVQEAREKLPHHQF
YMPALMASDLPLYMSLVDKTGESIVVQFQDGEMKIHENPIGLSTNGPWFPWHLDNISNYANITKDTPEPF
KMNDFEVKPKDGTGLLGIPGDFTSVSRFVRVAYEKHFLAQPTDNDQAYEQATHILNSVDFGSGVKHGGRE
DLNTYIFTRWATIKDLDKGIIAIRTHNNMQLRAIDLSKIDFGAIKNHIVHIPNLEPMTFIKNSVSDKFEN
ETGC

>WP_019125116.1 linear amide C-N hydrolase [Peptoniphilus grossensis]
MYHSRWKGSHYEAGFKYGNLLFKNSKTPNFSQLINSEKLEYSKKAYQIYNKFYPEILDEIQGFADGLNIE
LDIVFAFLSSMYVFTEDAFCSCIGISNSRGIFLARNSDFDKSIKSFTDSALYRINHTYSFIGNTTAMIQM
EDGMNEKGLACGLTFVYPTVRGVGFNAGFLIRYILERCSTVNQARKFLENVDIGSSQNIIVIDKSGEILL
AELNSNDRYFEQINGGCVYRTNHFMSKKMNKYKAKIKDDIYSNDRYKTLENADSDLLDINGIKSLLSGEF
GFMCQYDKSQQIDTLWSSIYDLKENKIYRCEGNPSRKKYSIDHRW

>WP_019129059.1 choloylglycine hydrolase family protein [Enorma massiliensis]
MCTGIRFTGTSGSMYFGRNLDWTQGYGERVVVTPPAAEVPAAFERPGDLDSAHAHTVIGMGIVTGGVPLY
FDCGNDAGLAVAGLNFPQSARYAAHACSQPGAVNVAAYEFPFWIARNFSSLDEVRRALSKTTVVAKPVSS
DLPVANLHWIVADATGSIVVECLEDGLKVWENDVDVLTNEPDFGWQRTNLRNYLVLTDAEPATATWDKAQ
[truncated: 2,406,090 more chars]
