# Supplementary material for: Identifying a Novel Bile Salt Hydrolase from the Keystone Gut Bacterium Christensenella minuta
Source: Microorganisms. 2021 Jun 9;9(6):1252. doi: 10.3390/microorganisms9061252 (PMC8228234; doi:10.3390/microorganisms9061252)
Supplement: Supplementary file 1 [file microorganisms-09-01252-s001.zip › Dejean-Microorganisms-Suppl-Tables.xlsx]

## Sheet: Table S1
	Table S1: Characterised structures identified in the phylogenetic tree
	Cluster number	Length of the sequence (aa)	NCBI ID / UniProt ID	Species	Structure ID	Symbol
	Cluster 208	324	WP_002355428.1	Enterococcus faecalis	4WL3	†
	Cluster 268	329	WP_003461725.1	Clostridium perfringens	2BJF	§
	Cluster 387	317	WP_013410903.1	Bifidobacterium longum	2HF0	‡
	Cluster 308	324	J7H3P9	Ligilactobacillus salivarius	5HKE	★
	Cluster 140	352	WP_008761025.1	Bacteroides	6UFY	✕
	NA	338	P12256	Lysinibacillus sphaericus	3PVA	not in the dataset

## Sheet: Table S2
	Table S2: Sequences selected from the NCBI protein database
	NCBI ID	Annotation
	WP_000273362.1	MULTISPECIES: choloylglycine hydrolase [Bacillus cereus group]
	WP_000273363.1	choloylglycine hydrolase [Bacillus wiedmannii]
	WP_000273364.1	choloylglycine hydrolase [Bacillus wiedmannii]
	WP_000274862.1	choloylglycine hydrolase [Bacillus cereus]
	WP_000274863.1	MULTISPECIES: linear amide C-N hydrolase [Bacillus cereus group]
	WP_000274864.1	linear amide C-N hydrolase [Bacillus cereus]
	WP_000274865.1	MULTISPECIES: linear amide C-N hydrolase [Bacillus cereus group]
	WP_000285205.1	choloylglycine hydrolase [Bacillus wiedmannii]
	WP_000285206.1	MULTISPECIES: choloylglycine hydrolase [Bacillus]
	WP_000285210.1	MULTISPECIES: choloylglycine hydrolase [Bacillus]
	WP_000285211.1	MULTISPECIES: choloylglycine hydrolase [Bacillus]
	WP_000285212.1	MULTISPECIES: choloylglycine hydrolase [Bacillus cereus group]
	WP_000285213.1	choloylglycine hydrolase [Bacillus cereus]
	WP_000285214.1	MULTISPECIES: choloylglycine hydrolase [Bacillus]
	WP_000285215.1	choloylglycine hydrolase [Bacillus thuringiensis]
	WP_000285216.1	choloylglycine hydrolase [Bacillus anthracis]
	WP_000285217.1	MULTISPECIES: choloylglycine hydrolase [Bacillus]
	WP_000285218.1	MULTISPECIES: choloylglycine hydrolase [Bacillus]
	WP_000285219.1	MULTISPECIES: choloylglycine hydrolase [Bacillus cereus group]
	WP_000285224.1	choloylglycine hydrolase [Bacillus thuringiensis]
	WP_000285225.1	choloylglycine hydrolase [Bacillus cereus]
	WP_000285226.1	choloylglycine hydrolase [Bacillus cereus]
	WP_000285239.1	MULTISPECIES: choloylglycine hydrolase [Bacillus]
	WP_000285240.1	MULTISPECIES: choloylglycine hydrolase [Bacillus cereus group]
	WP_000285241.1	MULTISPECIES: choloylglycine hydrolase [Bacillus cereus group]
	WP_000337358.1	linear amide C-N hydrolase [Staphylococcus argenteus]
	WP_000337359.1	linear amide C-N hydrolase [Staphylococcus aureus]
	WP_000337360.1	linear amide C-N hydrolase [Staphylococcus aureus]
	WP_000337361.1	linear amide C-N hydrolase [Staphylococcus aureus]
	WP_000337362.1	linear amide C-N hydrolase [Staphylococcus aureus]
	WP_000337363.1	linear amide C-N hydrolase [Staphylococcus aureus]
	WP_000337364.1	linear amide C-N hydrolase [Staphylococcus aureus]
	WP_000337365.1	linear amide C-N hydrolase [Staphylococcus aureus]
	WP_000337366.1	linear amide C-N hydrolase [Staphylococcus aureus]
	WP_000337367.1	linear amide C-N hydrolase [Staphylococcus aureus]
	WP_000337368.1	MULTISPECIES: linear amide C-N hydrolase [Staphylococcus]
	WP_000337369.1	linear amide C-N hydrolase [Staphylococcus aureus]
	WP_000337370.1	MULTISPECIES: linear amide C-N hydrolase [Staphylococcus]
	WP_000337371.1	linear amide C-N hydrolase [Staphylococcus aureus]
	WP_000337372.1	linear amide C-N hydrolase [Staphylococcus aureus]
	WP_000337373.1	linear amide C-N hydrolase [Staphylococcus aureus]
	WP_000337374.1	MULTISPECIES: linear amide C-N hydrolase [Staphylococcus]
	WP_000337375.1	linear amide C-N hydrolase [Staphylococcus aureus]
	WP_000337376.1	MULTISPECIES: linear amide C-N hydrolase [Staphylococcus]
	WP_000337377.1	linear amide C-N hydrolase [Staphylococcus aureus]
	WP_000337379.1	MULTISPECIES: linear amide C-N hydrolase [Staphylococcus]
	WP_000337380.1	linear amide C-N hydrolase [Staphylococcus aureus]
	WP_000337382.1	MULTISPECIES: linear amide C-N hydrolase [Staphylococcus]
	WP_000337383.1	MULTISPECIES: linear amide C-N hydrolase [Staphylococcus]
	WP_000337384.1	linear amide C-N hydrolase [Staphylococcus aureus]
	WP_000337385.1	linear amide C-N hydrolase [Staphylococcus aureus]
	WP_000337565.1	choloylglycine hydrolase family protein [Bacillus cereus]
	WP_000337566.1	choloylglycine hydrolase family protein [Bacillus thuringiensis]
	WP_000337567.1	choloylglycine hydrolase family protein [Bacillus cereus]
	WP_000337568.1	MULTISPECIES: choloylglycine hydrolase family protein [Bacillus cereus group]
	WP_000337569.1	choloylglycine hydrolase family protein [Bacillus thuringiensis]
	WP_000337570.1	MULTISPECIES: choloylglycine hydrolase family protein [Bacillus]
	WP_000337571.1	choloylglycine hydrolase family protein [Bacillus thuringiensis]
	WP_000337572.1	choloylglycine hydrolase family protein [Bacillus cereus]
	WP_000337573.1	MULTISPECIES: choloylglycine hydrolase family protein [Bacillus cereus group]
	WP_000337574.1	MULTISPECIES: choloylglycine hydrolase family protein [Bacillus]
	WP_000337575.1	choloylglycine hydrolase family protein [Bacillus cereus]
	WP_000337576.1	choloylglycine hydrolase family protein [Bacillus anthracis]
	WP_000337578.1	MULTISPECIES: choloylglycine hydrolase family protein [Bacillus]
	WP_000337579.1	MULTISPECIES: choloylglycine hydrolase family protein [Bacillus cereus group]
	WP_000337580.1	MULTISPECIES: choloylglycine hydrolase family protein [Bacillus cereus group]
	WP_000337581.1	MULTISPECIES: choloylglycine hydrolase family protein [Bacillus cereus group]
	WP_000337582.1	MULTISPECIES: choloylglycine hydrolase family protein [Bacillus cereus group]
	WP_000337583.1	MULTISPECIES: choloylglycine hydrolase family protein [Bacillus]
	WP_000337584.1	MULTISPECIES: choloylglycine hydrolase family protein [Bacillus cereus group]
	WP_000337585.1	choloylglycine hydrolase family protein [Bacillus cereus]
	WP_000337586.1	MULTISPECIES: choloylglycine hydrolase family protein [Bacillus cereus group]
	WP_000337587.1	MULTISPECIES: choloylglycine hydrolase family protein [Bacillus]
	WP_000337588.1	MULTISPECIES: choloylglycine hydrolase family protein [Bacillus]
	WP_000337589.1	MULTISPECIES: choloylglycine hydrolase family protein [Bacillus]
	WP_000337590.1	choloylglycine hydrolase family protein [Bacillus thuringiensis]
	WP_000337591.1	MULTISPECIES: choloylglycine hydrolase family protein [Bacillus]
	WP_000337592.1	MULTISPECIES: choloylglycine hydrolase family protein [Bacillus]
	WP_000337593.1	MULTISPECIES: choloylglycine hydrolase family protein [Bacillus]
	WP_000337594.1	MULTISPECIES: choloylglycine hydrolase family protein [Bacillus cereus group]
	WP_000337595.1	MULTISPECIES: choloylglycine hydrolase family protein [Bacillus cereus group]
	WP_000337596.1	MULTISPECIES: choloylglycine hydrolase family protein [Bacillus cereus group]
	WP_000337597.1	MULTISPECIES: choloylglycine hydrolase family protein [Bacillus]
	WP_000337598.1	MULTISPECIES: choloylglycine hydrolase family protein [Bacillus]
	WP_000337599.1	MULTISPECIES: choloylglycine hydrolase family protein [Bacillus]
	WP_000337600.1	MULTISPECIES: choloylglycine hydrolase family protein [Bacillus]
	WP_000337601.1	MULTISPECIES: choloylglycine hydrolase family protein [Bacillus cereus group]
	WP_000337602.1	MULTISPECIES: choloylglycine hydrolase family protein [Bacillus cereus group]
	WP_000337603.1	MULTISPECIES: choloylglycine hydrolase family protein [Bacillus]
	WP_000337604.1	choloylglycine hydrolase family protein [Bacillus cereus]
	WP_000337605.1	choloylglycine hydrolase family protein [Bacillus cereus]
	WP_000337606.1	choloylglycine hydrolase family protein [Bacillus thuringiensis]
	WP_000337607.1	MULTISPECIES: choloylglycine hydrolase family protein [Bacillus]
	WP_000337608.1	MULTISPECIES: choloylglycine hydrolase family protein [Bacillus]
	WP_000337609.1	choloylglycine hydrolase family protein [Bacillus wiedmannii]
	WP_000337610.1	choloylglycine hydrolase family protein [Bacillus wiedmannii]
	WP_000337611.1	MULTISPECIES: choloylglycine hydrolase family protein [Bacillus cereus group]
	WP_000337612.1	MULTISPECIES: choloylglycine hydrolase family protein [Bacillus cereus group]
	WP_000337613.1	choloylglycine hydrolase family protein [Bacillus cereus]
	WP_000337614.1	choloylglycine hydrolase family protein [Bacillus cereus]
	WP_000337615.1	choloylglycine hydrolase family protein [Bacillus cereus]
	WP_000337616.1	MULTISPECIES: choloylglycine hydrolase family protein [Bacillus cereus group]
	WP_000337617.1	MULTISPECIES: choloylglycine hydrolase family protein [Bacillus cereus group]
	WP_000337618.1	choloylglycine hydrolase family protein [Bacillus thuringiensis]
	WP_000474097.1	MULTISPECIES: linear amide C-N hydrolase [Acinetobacter calcoaceticus/baumannii complex]
	WP_000474098.1	MULTISPECIES: linear amide C-N hydrolase [Acinetobacter]
	WP_000749546.1	linear amide C-N hydrolase [Salmonella bongori]
	WP_000782341.1	linear amide C-N hydrolase [Vibrio cholerae]
	WP_000782342.1	linear amide C-N hydrolase [Vibrio cholerae]
	WP_000782343.1	linear amide C-N hydrolase [Vibrio cholerae]
	WP_000782344.1	linear amide C-N hydrolase [Vibrio cholerae]
	WP_000782345.1	linear amide C-N hydrolase [Vibrio cholerae]
	WP_000782346.1	linear amide C-N hydrolase [Vibrio cholerae]
	WP_000782348.1	linear amide C-N hydrolase [Vibrio cholerae]
	WP_000782349.1	linear amide C-N hydrolase [Vibrio cholerae]
	WP_000782350.1	linear amide C-N hydrolase [Vibrio cholerae]
	WP_000782351.1	linear amide C-N hydrolase [Vibrio cholerae]
	WP_000782352.1	linear amide C-N hydrolase [Vibrio cholerae]
	WP_000897246.1	linear amide C-N hydrolase [Salmonella enterica]
	WP_000976361.1	linear amide C-N hydrolase [Salmonella enterica]
	WP_000976493.1	MULTISPECIES: linear amide C-N hydrolase [Salmonella]
	WP_000976494.1	MULTISPECIES: linear amide C-N hydrolase [Salmonella]
	WP_000976495.1	linear amide C-N hydrolase [Salmonella enterica]
	WP_000976496.1	linear amide C-N hydrolase [Salmonella enterica]
	WP_000976497.1	linear amide C-N hydrolase [Salmonella enterica]
	WP_000976498.1	MULTISPECIES: linear amide C-N hydrolase [Salmonella]
	WP_000976499.1	linear amide C-N hydrolase [Salmonella enterica]
	WP_000976500.1	MULTISPECIES: linear amide C-N hydrolase [Salmonella]
	WP_000976501.1	linear amide C-N hydrolase [Salmonella enterica]
	WP_000976502.1	linear amide C-N hydrolase [Salmonella enterica]
	WP_000976503.1	MULTISPECIES: linear amide C-N hydrolase [Salmonella]
	WP_000976504.1	MULTISPECIES: linear amide C-N hydrolase [Salmonella]
	WP_000976505.1	MULTISPECIES: linear amide C-N hydrolase [Salmonella]
	WP_000976506.1	linear amide C-N hydrolase [Salmonella enterica]
	WP_000976507.1	linear amide C-N hydrolase [Salmonella enterica]
	WP_000976508.1	MULTISPECIES: linear amide C-N hydrolase [Salmonella]
	WP_000976509.1	MULTISPECIES: linear amide C-N hydrolase [Salmonella]
	WP_000976510.1	linear amide C-N hydrolase [Salmonella enterica]
	WP_000981335.1	linear amide C-N hydrolase [Salmonella enterica]
	WP_000981373.1	MULTISPECIES: linear amide C-N hydrolase [Salmonella]
	WP_000981374.1	linear amide C-N hydrolase [Salmonella enterica]
	WP_000981375.1	MULTISPECIES: linear amide C-N hydrolase [Salmonella]
	WP_001188040.1	linear amide C-N hydrolase [Staphylococcus aureus]
	WP_001188041.1	linear amide C-N hydrolase [Staphylococcus aureus]
	WP_001188042.1	linear amide C-N hydrolase [Staphylococcus aureus]
	WP_001188043.1	MULTISPECIES: linear amide C-N hydrolase [Staphylococcus]
	WP_001188065.1	choloylglycine hydrolase [Staphylococcus argenteus]
	WP_001188066.1	MULTISPECIES: linear amide C-N hydrolase [Staphylococcus]
	WP_001188068.1	MULTISPECIES: linear amide C-N hydrolase [Staphylococcus]
	WP_001188069.1	choloylglycine hydrolase [Staphylococcus aureus]
	WP_001188070.1	linear amide C-N hydrolase [Staphylococcus aureus]
	WP_001188071.1	linear amide C-N hydrolase [Staphylococcus aureus]
	WP_001188072.1	linear amide C-N hydrolase [Staphylococcus aureus]
	WP_001188073.1	linear amide C-N hydrolase [Staphylococcus aureus]
	WP_001188074.1	MULTISPECIES: linear amide C-N hydrolase [Staphylococcus]
	WP_001188075.1	linear amide C-N hydrolase [Staphylococcus aureus]
	WP_001188076.1	linear amide C-N hydrolase [Staphylococcus aureus]
	WP_001188077.1	linear amide C-N hydrolase [Staphylococcus aureus]
	WP_001188078.1	linear amide C-N hydrolase [Staphylococcus aureus]
	WP_001188079.1	linear amide C-N hydrolase [Staphylococcus aureus]
	WP_001188080.1	MULTISPECIES: choloylglycine hydrolase [Staphylococcus]
	WP_001384897.1	choloylglycine hydrolase family protein [Escherichia coli]
	WP_001522672.1	linear amide C-N hydrolase [Salmonella enterica]
	WP_001605393.1	linear amide C-N hydrolase [Salmonella enterica]
	WP_001608584.1	linear amide C-N hydrolase [Staphylococcus aureus]
	WP_001618077.1	MULTISPECIES: linear amide C-N hydrolase [Salmonella]
	WP_001619826.1	linear amide C-N hydrolase [Staphylococcus aureus]
	WP_001663576.1	linear amide C-N hydrolase [Staphylococcus aureus]
	WP_001702766.1	linear amide C-N hydrolase [Salmonella enterica]
	WP_001707957.1	linear amide C-N hydrolase [Salmonella enterica]
	WP_001730990.1	linear amide C-N hydrolase, partial [Salmonella enterica]
	WP_001830433.1	MULTISPECIES: choloylglycine hydrolase [Staphylococcus]
	WP_001832088.1	MULTISPECIES: choloylglycine hydrolase family protein [Staphylococcus]
	WP_001836821.1	linear amide C-N hydrolase [Staphylococcus aureus]
	WP_001989541.1	MULTISPECIES: choloylglycine hydrolase family protein [Bacillus cereus group]
	WP_001993800.1	MULTISPECIES: choloylglycine hydrolase family protein [Bacillus cereus group]
	WP_002033702.1	MULTISPECIES: choloylglycine hydrolase family protein [Bacillus cereus group]
	WP_002052123.1	MULTISPECIES: linear amide C-N hydrolase [Acinetobacter calcoaceticus/baumannii complex]
	WP_002052377.1	linear amide C-N hydrolase [Vibrio cholerae]
	WP_002066769.1	MULTISPECIES: choloylglycine hydrolase family protein [Bacillus cereus group]
	WP_002069031.1	MULTISPECIES: choloylglycine hydrolase family protein [Bacillus]
	WP_002088033.1	MULTISPECIES: choloylglycine hydrolase family protein [Bacillus cereus group]
	WP_002115231.1	MULTISPECIES: linear amide C-N hydrolase [Acinetobacter calcoaceticus/baumannii complex]
	WP_002136274.1	choloylglycine hydrolase [Bacillus cereus]
	WP_002142839.1	choloylglycine hydrolase family protein [Bacillus cereus]
	WP_002150658.1	choloylglycine hydrolase family protein [Bacillus cereus]
	WP_002165213.1	MULTISPECIES: choloylglycine hydrolase family protein [Bacillus cereus group]
	WP_002169387.1	choloylglycine hydrolase family protein [Bacillus mycoides]
	WP_002169393.1	choloylglycine hydrolase family protein [Bacillus mycoides]
	WP_002171943.1	choloylglycine hydrolase [Bacillus cereus]
	WP_002185086.1	MULTISPECIES: choloylglycine hydrolase family protein [Bacillus]
	WP_002194893.1	choloylglycine hydrolase [Bacillus cereus]
	WP_002203192.1	MULTISPECIES: choloylglycine hydrolase [Bacillus cereus group]
	WP_002287105.1	MULTISPECIES: choloylglycine hydrolase family protein [Firmicutes]
	WP_002293918.1	choloylglycine hydrolase family protein [Enterococcus faecium]
	WP_002295271.1	MULTISPECIES: choloylglycine hydrolase family protein [Enterococcus]
	WP_002301324.1	MULTISPECIES: choloylglycine hydrolase family protein [Enterococcus]
	WP_002301623.1	MULTISPECIES: choloylglycine hydrolase family protein [Enterococcus]
	WP_002302609.1	choloylglycine hydrolase family protein [Enterococcus faecium]
	WP_002303099.1	choloylglycine hydrolase family protein [Enterococcus faecium]
	WP_002303934.1	MULTISPECIES: choloylglycine hydrolase family protein [Enterococcus]
	WP_002306408.1	MULTISPECIES: choloylglycine hydrolase family protein [Enterococcus]
	WP_002313629.1	choloylglycine hydrolase family protein [Enterococcus faecium]
	WP_002317802.1	MULTISPECIES: choloylglycine hydrolase family protein [Enterococcus]
	WP_002322586.1	choloylglycine hydrolase family protein [Enterococcus faecium]
	WP_002324506.1	MULTISPECIES: choloylglycine hydrolase family protein [Enterococcus]
	WP_002326152.1	MULTISPECIES: choloylglycine hydrolase family protein [Enterococcus]
	WP_002326702.1	choloylglycine hydrolase family protein [Enterococcus faecium]
	WP_002328475.1	choloylglycine hydrolase family protein [Enterococcus faecium]
	WP_002330095.1	choloylglycine hydrolase family protein [Enterococcus faecium]
	WP_002333622.1	MULTISPECIES: choloylglycine hydrolase family protein [Enterococcus]
	WP_002334174.1	choloylglycine hydrolase family protein [Enterococcus faecium]
	WP_002334256.1	choloylglycine hydrolase family protein [Enterococcus faecium]
	WP_002334499.1	choloylglycine hydrolase family protein [Enterococcus faecium]
	WP_002338392.1	MULTISPECIES: choloylglycine hydrolase family protein [Enterococcus]
	WP_002338929.1	choloylglycine hydrolase family protein [Enterococcus faecium]
	WP_002339972.1	choloylglycine hydrolase family protein [Enterococcus faecium]
	WP_002340142.1	choloylglycine hydrolase family protein [Enterococcus faecium]
	WP_002341591.1	choloylglycine hydrolase family protein [Enterococcus faecium]
	WP_002342103.1	choloylglycine hydrolase family protein [Enterococcus faecium]
	WP_002343567.1	choloylglycine hydrolase family protein [Enterococcus faecium]
	WP_002345721.1	choloylglycine hydrolase family protein [Enterococcus faecium]
	WP_002346369.1	choloylglycine hydrolase family protein [Enterococcus faecium]
	WP_002352223.1	choloylglycine hydrolase family protein [Enterococcus faecium]
	WP_002355051.1	MULTISPECIES: choloylglycine hydrolase family protein [Enterococcus]
	WP_002355428.1	choloylglycine hydrolase family protein [Enterococcus faecalis]
	WP_002359118.1	choloylglycine hydrolase family protein [Enterococcus faecalis]
	WP_002362384.1	choloylglycine hydrolase family protein [Enterococcus faecalis]
	WP_002365295.1	MULTISPECIES: choloylglycine hydrolase family protein [Enterococcus]
	WP_002367364.1	choloylglycine hydrolase family protein [Enterococcus faecalis]
	WP_002370058.1	choloylglycine hydrolase family protein [Enterococcus faecalis]
	WP_002380916.1	choloylglycine hydrolase family protein [Enterococcus faecalis]
	WP_002384771.1	MULTISPECIES: choloylglycine hydrolase family protein [Bacilli]
	WP_002389236.1	choloylglycine hydrolase family protein [Enterococcus faecalis]
	WP_002391735.1	choloylglycine hydrolase family protein [Enterococcus faecium]
	WP_002392513.1	MULTISPECIES: choloylglycine hydrolase family protein [Enterococcus]
	WP_002395854.1	choloylglycine hydrolase family protein [Enterococcus faecalis]
	WP_002396651.1	choloylglycine hydrolase family protein [Enterococcus faecalis]
	WP_002400489.1	choloylglycine hydrolase family protein [Enterococcus faecalis]
	WP_002402014.1	choloylglycine hydrolase family protein [Enterococcus faecalis]
	WP_002409206.1	choloylglycine hydrolase family protein [Enterococcus faecalis]
	WP_002413759.1	choloylglycine hydrolase family protein [Enterococcus faecalis]
	WP_002433371.1	choloylglycine hydrolase family protein [Staphylococcus capitis]
	WP_002435930.1	choloylglycine hydrolase [Staphylococcus capitis]
	WP_002438731.1	MULTISPECIES: choloylglycine hydrolase family protein [Staphylococcus]
	WP_002441178.1	MULTISPECIES: choloylglycine hydrolase family protein [Staphylococcus]
	WP_002445405.1	choloylglycine hydrolase [Staphylococcus caprae]
	WP_002445764.1	choloylglycine hydrolase family protein [Staphylococcus epidermidis]
	WP_002447478.1	MULTISPECIES: choloylglycine hydrolase [Staphylococcus]
	WP_002449351.1	MULTISPECIES: choloylglycine hydrolase family protein [Staphylococcus]
	WP_002450054.1	choloylglycine hydrolase [Staphylococcus hominis]
	WP_002451088.1	MULTISPECIES: choloylglycine hydrolase family protein [Staphylococcus]
	WP_002452239.1	choloylglycine hydrolase [Staphylococcus warneri]
	WP_002452512.1	MULTISPECIES: choloylglycine hydrolase family protein [Staphylococcus]
	WP_002453635.1	MULTISPECIES: choloylglycine hydrolase [Staphylococcus]
	WP_002455104.1	choloylglycine hydrolase [Staphylococcus hominis]
	WP_002457075.1	MULTISPECIES: choloylglycine hydrolase [Staphylococcus]
	WP_002458378.1	MULTISPECIES: choloylglycine hydrolase family protein [Staphylococcus]
	WP_002459896.1	MULTISPECIES: choloylglycine hydrolase family protein [Staphylococcus]
	WP_002461552.1	choloylglycine hydrolase family protein [Staphylococcus simiae]
	WP_002464718.1	choloylglycine hydrolase [Staphylococcus simiae]
	WP_002465876.1	MULTISPECIES: choloylglycine hydrolase family protein [Staphylococcus]
	WP_002466108.1	MULTISPECIES: choloylglycine hydrolase [Staphylococcus]
	WP_002470570.1	MULTISPECIES: choloylglycine hydrolase family protein [Staphylococcus]
	WP_002472797.1	choloylglycine hydrolase family protein [Staphylococcus pettenkoferi]
	WP_002472947.1	choloylglycine hydrolase [Staphylococcus pettenkoferi]
	WP_002473906.1	choloylglycine hydrolase family protein [Staphylococcus epidermidis]
	WP_002474159.1	choloylglycine hydrolase [Staphylococcus epidermidis]
	WP_002475493.1	MULTISPECIES: choloylglycine hydrolase family protein [Staphylococcus]
	WP_002477534.1	choloylglycine hydrolase family protein [Staphylococcus epidermidis]
	WP_002477931.1	MULTISPECIES: choloylglycine hydrolase [Staphylococcus]
	WP_002479000.1	MULTISPECIES: choloylglycine hydrolase family protein [Staphylococcus]
	WP_002479437.1	MULTISPECIES: choloylglycine hydrolase family protein [Staphylococcus]
	WP_002481342.1	MULTISPECIES: choloylglycine hydrolase family protein [Staphylococcus]
	WP_002481343.1	MULTISPECIES: choloylglycine hydrolase family protein [Staphylococcus]
	WP_002482805.1	MULTISPECIES: choloylglycine hydrolase [Staphylococcus]
	WP_002487866.1	choloylglycine hydrolase family protein [Staphylococcus epidermidis]
	WP_002488070.1	choloylglycine hydrolase [Staphylococcus hominis]
	WP_002489687.1	choloylglycine hydrolase family protein [Staphylococcus epidermidis]
	WP_002491543.1	MULTISPECIES: choloylglycine hydrolase [Staphylococcus]
	WP_002492511.1	MULTISPECIES: choloylglycine hydrolase family protein [Staphylococcus]
	WP_002494197.1	choloylglycine hydrolase family protein [Staphylococcus epidermidis]
	WP_002494630.1	MULTISPECIES: choloylglycine hydrolase [Staphylococcus]
	WP_002501478.1	choloylglycine hydrolase family protein [Staphylococcus epidermidis]
	WP_002503568.1	choloylglycine hydrolase [Staphylococcus epidermidis]
	WP_002506457.1	MULTISPECIES: choloylglycine hydrolase family protein [Staphylococcus]
	WP_002507167.1	MULTISPECIES: choloylglycine hydrolase [Staphylococcus]
	WP_002509140.1	choloylglycine hydrolase [Staphylococcus arlettae]
	WP_002559430.1	MULTISPECIES: linear amide C-N hydrolase [Bacteroides]
	WP_002562173.1	linear amide C-N hydrolase [Bacteroides sp. HPS0048]
	WP_002565584.1	choloylglycine hydrolase family protein [Enterocloster bolteae]
	WP_002565680.1	choloylglycine hydrolase family protein [Enterocloster bolteae]
	WP_002566441.1	linear amide C-N hydrolase [Enterocloster bolteae]
	WP_002568735.1	linear amide C-N hydrolase [Enterocloster bolteae]
	WP_002568740.1	linear amide C-N hydrolase [Enterocloster bolteae]
	WP_002569688.1	choloylglycine hydrolase [Enterocloster bolteae]
	WP_002570633.1	choloylglycine hydrolase family protein [Enterocloster bolteae]
	WP_002571108.1	linear amide C-N hydrolase [Enterocloster bolteae]
	WP_002571348.1	MULTISPECIES: choloylglycine hydrolase family protein [Enterocloster]
	WP_002572155.1	choloylglycine hydrolase [Enterocloster bolteae]
	WP_002575699.1	MULTISPECIES: choloylglycine hydrolase [Clostridiales]
	WP_002576154.1	MULTISPECIES: choloylglycine hydrolase family protein [Clostridiales]
	WP_002577129.1	MULTISPECIES: linear amide C-N hydrolase [Clostridiales]
	WP_002580223.1	MULTISPECIES: choloylglycine hydrolase family protein [Clostridium]
	WP_002584742.1	choloylglycine hydrolase [Enterocloster clostridioformis]
	WP_002587930.1	choloylglycine hydrolase family protein [Enterocloster clostridioformis]
	WP_002588087.1	choloylglycine hydrolase family protein [Enterocloster clostridioformis]
	WP_002590632.1	MULTISPECIES: choloylglycine hydrolase [Enterocloster]
	WP_002591176.1	MULTISPECIES: choloylglycine hydrolase family protein [Enterocloster]
	WP_002593377.1	linear amide C-N hydrolase [Enterocloster clostridioformis]
	WP_002594023.1	choloylglycine hydrolase [Enterocloster clostridioformis]
	WP_002599529.1	choloylglycine hydrolase family protein [Clostridium thermobutyricum]
	WP_002604992.1	choloylglycine hydrolase family protein [Hungatella hathewayi]
	WP_002609546.1	linear amide C-N hydrolase [Stigmatella aurantiaca]
	WP_002609868.1	linear amide C-N hydrolase [[Clostridium] innocuum]
	WP_002610664.1	choloylglycine hydrolase family protein [[Clostridium] innocuum]
	WP_002646354.1	linear amide C-N hydrolase [Gimesia maris]
	WP_002651788.1	linear amide C-N hydrolase [Blastopirellula marina]
	WP_002653796.1	choloylglycine hydrolase family protein [Blastopirellula marina]
	WP_002654615.1	linear amide C-N hydrolase [Blastopirellula marina]
	WP_002676856.1	linear amide C-N hydrolase [Treponema denticola]
	WP_002681622.1	linear amide C-N hydrolase [Treponema denticola]
	WP_002685234.1	linear amide C-N hydrolase [Treponema denticola]
	WP_002687115.1	linear amide C-N hydrolase [Treponema denticola]
	WP_002716667.1	linear amide C-N hydrolase [Afipia felis]
	WP_002792550.1	linear amide C-N hydrolase [Microcystis aeruginosa]
	WP_002801570.1	linear amide C-N hydrolase [Microcystis aeruginosa]
	WP_002816428.1	choloylglycine hydrolase family protein [Oenococcus oeni]
	WP_002817259.1	choloylglycine hydrolase family protein [Oenococcus oeni]
	WP_002821765.1	choloylglycine hydrolase family protein [Oenococcus oeni]
	WP_002822520.1	choloylglycine hydrolase family protein [Oenococcus oeni]
	WP_002823755.1	choloylglycine hydrolase family protein [Oenococcus oeni]
	WP_002828888.1	linear amide C-N hydrolase [Weissella paramesenteroides]
	WP_002829255.1	linear amide C-N hydrolase [Pediococcus acidilactici]
	WP_002830813.1	linear amide C-N hydrolase [Pediococcus acidilactici]
	WP_002834228.1	choloylglycine hydrolase family protein [Pediococcus pentosaceus]
	WP_002835454.1	linear amide C-N hydrolase [Finegoldia magna]
	WP_002837526.1	linear amide C-N hydrolase [Finegoldia magna]
	WP_002841337.1	linear amide C-N hydrolase [Finegoldia magna]
	WP_002964574.1	MULTISPECIES: linear amide C-N hydrolase [Brucella]
	WP_002966901.1	linear amide C-N hydrolase [Brucella abortus]
	WP_002977417.1	linear amide C-N hydrolase [Chryseobacterium gleum]
	WP_002986118.1	linear amide C-N hydrolase [Myroides odoratus]
	WP_002999289.1	linear amide C-N hydrolase [Sphingobacterium spiritivorum]
	WP_003019041.1	linear amide C-N hydrolase [Francisella tularensis]
	WP_003021267.1	linear amide C-N hydrolase [Francisella tularensis]
	WP_003021528.1	choloylglycine hydrolase family protein [Francisella tularensis]
	WP_003025753.1	choloylglycine hydrolase family protein [Francisella tularensis]
	WP_003026680.1	linear amide C-N hydrolase [Francisella tularensis]
	WP_003033616.1	linear amide C-N hydrolase [Francisella tularensis]
	WP_003034404.1	choloylglycine hydrolase family protein [Francisella tularensis]
	WP_003034478.1	linear amide C-N hydrolase [Francisella tularensis]
	WP_003036249.1	linear amide C-N hydrolase [Francisella tularensis]
	WP_003037049.1	choloylglycine hydrolase family protein [Francisella tularensis]
	WP_003038948.1	linear amide C-N hydrolase [Francisella tularensis]
	WP_003039993.1	choloylglycine hydrolase family protein [Francisella tularensis]
	WP_003040105.1	linear amide C-N hydrolase [Francisella tularensis]
	WP_003042200.1	linear amide C-N hydrolase [Francisella tularensis]
	WP_003055381.1	linear amide C-N hydrolase [Comamonas testosteroni]
	WP_003064168.1	MULTISPECIES: choloylglycine hydrolase family protein [Streptococcus]
	WP_003080424.1	linear amide C-N hydrolase [Comamonas testosteroni]
	WP_003126166.1	MULTISPECIES: choloylglycine hydrolase family protein [Enterococcus]
	WP_003127742.1	MULTISPECIES: choloylglycine hydrolase family protein [Enterococcus]
	WP_003130283.1	linear amide C-N hydrolase [Lactococcus lactis]
	WP_003132079.1	linear amide C-N hydrolase [Lactococcus lactis]
	WP_003150840.1	MULTISPECIES: choloylglycine hydrolase family protein [Bacillus]
	WP_003165861.1	linear amide C-N hydrolase [Brevundimonas diminuta]
	WP_003167622.1	MULTISPECIES: linear amide C-N hydrolase [Alphaproteobacteria]
	WP_003177750.1	MULTISPECIES: choloylglycine hydrolase family protein [Bacillus]
	WP_003198846.1	choloylglycine hydrolase [Bacillus pseudomycoides]
	WP_003207776.1	linear amide C-N hydrolase [Bacillus pseudomycoides]
	WP_003207846.1	MULTISPECIES: linear amide C-N hydrolase [Bacillus]
	WP_003213900.1	linear amide C-N hydrolase [Bacillus pumilus]
	WP_003218987.1	MULTISPECIES: linear amide C-N hydrolase [Bacillus]
	WP_003236344.1	choloylglycine hydrolase family protein [Bacillus subtilis]
	WP_003243495.1	MULTISPECIES: penicillin V amidase [Bacillus]
	WP_003323596.1	linear amide C-N hydrolase [Alkalihalobacillus alcalophilus]
	WP_003326232.1	MULTISPECIES: choloylglycine hydrolase family protein [Bacillus subtilis group]
	WP_003336556.1	choloylglycine hydrolase [Brevibacillus laterosporus]
	WP_003339679.1	choloylglycine hydrolase [Brevibacillus laterosporus]
	WP_003358225.1	choloylglycine hydrolase family protein [Clostridium botulinum]
	WP_003373308.1	choloylglycine hydrolase family protein [Clostridium botulinum]
	WP_003380225.1	choloylglycine hydrolase family protein [Clostridium novyi]
	WP_003402196.1	linear amide C-N hydrolase [Clostridium botulinum]
	WP_003415413.1	choloylglycine hydrolase family protein [Clostridium butyricum]
	WP_003416685.1	linear amide C-N hydrolase [Clostridioides difficile]
	WP_003427286.1	choloylglycine hydrolase family protein [Clostridium butyricum]
	WP_003447493.1	MULTISPECIES: linear amide C-N hydrolase [Pseudomonas]
	WP_003449385.1	linear amide C-N hydrolase [Clostridium perfringens]
	WP_003453159.1	linear amide C-N hydrolase [Clostridium perfringens]
	WP_003453441.1	choloylglycine hydrolase family protein [Clostridium perfringens]
	WP_003456965.1	linear amide C-N hydrolase [Clostridium perfringens]
	WP_003459238.1	choloylglycine hydrolase family protein [Clostridium perfringens]
	WP_003460728.1	linear amide C-N hydrolase [Clostridium perfringens]
	WP_003461725.1	linear amide C-N hydrolase [Clostridium perfringens]
	WP_003465676.1	linear amide C-N hydrolase [Clostridium perfringens]
	WP_003469950.1	linear amide C-N hydrolase [Clostridium perfringens]
	WP_003472972.1	linear amide C-N hydrolase [Clostridium perfringens]
	WP_003474243.1	linear amide C-N hydrolase [Gracilibacillus halophilus]
	WP_003474939.1	linear amide C-N hydrolase [Clostridium perfringens]
	WP_003477779.1	linear amide C-N hydrolase [Clostridium perfringens]
	WP_003481206.1	linear amide C-N hydrolase [Clostridium perfringens]
	WP_003482664.1	choloylglycine hydrolase family protein [Clostridium perfringens]
	WP_003485182.1	choloylglycine hydrolase family protein [Clostridium sporogenes]
	WP_003489113.1	linear amide C-N hydrolase [Clostridium sporogenes]
	WP_003492662.1	linear amide C-N hydrolase [Clostridium sporogenes]
	WP_003499332.1	linear amide C-N hydrolase [Agrobacterium tumefaciens]
	WP_003500335.1	MULTISPECIES: choloylglycine hydrolase [Clostridiales]
	WP_003501096.1	linear amide C-N hydrolase [[Clostridium] symbiosum]
	WP_003511078.1	MULTISPECIES: linear amide C-N hydrolase [Clostridiales]
	WP_003537589.1	MULTISPECIES: linear amide C-N hydrolase [Erysipelotrichaceae]
	WP_003546965.1	choloylglycine hydrolase family protein [Lactobacillus acidophilus]
	WP_003547395.1	choloylglycine hydrolase family protein [Lactobacillus acidophilus]
	WP_003552069.1	MULTISPECIES: linear amide C-N hydrolase [Lactobacillaceae]
	WP_003553259.1	MULTISPECIES: choloylglycine hydrolase family protein [Lactobacillaceae]
	WP_003557561.1	linear amide C-N hydrolase [Lactobacillus hilgardii]
	WP_003558552.1	choloylglycine hydrolase family protein [Lactobacillus hilgardii]
	WP_003559041.1	linear amide C-N hydrolase [Lactobacillus hilgardii]
	WP_003563404.1	linear amide C-N hydrolase [Lactobacillus casei]
	WP_003569007.1	MULTISPECIES: linear amide C-N hydrolase [Lacticaseibacillus]
	WP_003573604.1	linear amide C-N hydrolase [Lacticaseibacillus paracasei]
	WP_003577733.1	linear amide C-N hydrolase [Lactobacillus casei]
	WP_003583296.1	MULTISPECIES: linear amide C-N hydrolase [Lactobacillaceae]
	WP_003586876.1	MULTISPECIES: linear amide C-N hydrolase [Lactobacillaceae]
	WP_003598490.1	linear amide C-N hydrolase [Methylorubrum extorquens]
	WP_003601232.1	MULTISPECIES: linear amide C-N hydrolase [Lacticaseibacillus]
	WP_003634686.1	linear amide C-N hydrolase [Lactobacillus hilgardii]
	WP_003635173.1	choloylglycine hydrolase family protein [Lactobacillus hilgardii]
	WP_003635479.1	linear amide C-N hydrolase [Lactobacillus hilgardii]
	WP_003637316.1	choloylglycine hydrolase family protein [Lactiplantibacillus pentosus]
	WP_003639315.1	linear amide C-N hydrolase [Lactobacillus pentosus]
	WP_003639953.1	choloylglycine hydrolase family protein [Lactiplantibacillus pentosus]
	WP_003641679.1	MULTISPECIES: choloylglycine hydrolase family protein [Lactobacillaceae]
	WP_003642702.1	MULTISPECIES: linear amide C-N hydrolase [Lactobacillaceae]
	WP_003642898.1	MULTISPECIES: choloylglycine hydrolase family protein [Lactobacillaceae]
	WP_003642970.1	choloylglycine hydrolase family protein [Lactiplantibacillus plantarum]
	WP_003643511.1	MULTISPECIES: choloylglycine hydrolase family protein [Lactobacillaceae]
	WP_003646584.1	linear amide C-N hydrolase [Lactiplantibacillus plantarum]
	WP_003647335.1	choloylglycine hydrolase family protein [Lactobacillus gasseri]
	WP_003648098.1	linear amide C-N hydrolase [Lactobacillus gasseri]
	WP_003648791.1	choloylglycine hydrolase family protein [Lactobacillus paragasseri]
	WP_003649005.1	choloylglycine hydrolase family protein [Lactobacillus paragasseri]
	WP_003649689.1	linear amide C-N hydrolase [Lactobacillus paragasseri]
	WP_003650922.1	linear amide C-N hydrolase [Lactobacillus gasseri]
	WP_003653062.1	choloylglycine hydrolase family protein [Lactobacillus gasseri]
	WP_003654900.1	choloylglycine hydrolase family protein [Lactobacillus gasseri]
	WP_003656278.1	choloylglycine hydrolase family protein [Lactobacillus gasseri]
	WP_003657421.1	linear amide C-N hydrolase [Lactobacillus gasseri]
	WP_003665850.1	choloylglycine hydrolase family protein [Limosilactobacillus reuteri]
	WP_003668136.1	choloylglycine hydrolase family protein [Limosilactobacillus reuteri]
	WP_003674287.1	choloylglycine hydrolase family protein [Limosilactobacillus reuteri]
	WP_003682326.1	MULTISPECIES: choloylglycine hydrolase family protein [Lactobacillaceae]
	WP_003683043.1	linear amide C-N hydrolase [Limosilactobacillus fermentum]
	WP_003684848.1	linear amide C-N hydrolase [Limosilactobacillus fermentum]
	WP_003691509.1	linear amide C-N hydrolase [Lactobacillus mali]
	WP_003692097.1	choloylglycine hydrolase family protein [Ligilactobacillus ruminis]
	WP_003697845.1	choloylglycine hydrolase family protein [Ligilactobacillus ruminis]
	WP_003699092.1	choloylglycine hydrolase family protein [Ligilactobacillus salivarius]
	WP_003699826.1	choloylglycine hydrolase family protein [Ligilactobacillus salivarius]
	WP_003702362.1	choloylglycine hydrolase family protein [Ligilactobacillus salivarius]
	WP_003705917.1	choloylglycine hydrolase family protein [Ligilactobacillus salivarius]
	WP_003706767.1	choloylglycine hydrolase family protein [Ligilactobacillus salivarius]
	WP_003708760.1	choloylglycine hydrolase family protein [Ligilactobacillus salivarius]
	WP_003709858.1	choloylglycine hydrolase family protein [Ligilactobacillus salivarius]
	WP_003710899.1	choloylglycine hydrolase family protein [Ligilactobacillus salivarius]
	WP_003711849.1	choloylglycine hydrolase family protein [Limosilactobacillus oris]
	WP_003712624.1	linear amide C-N hydrolase [Limosilactobacillus oris]
	WP_003713713.1	linear amide C-N hydrolase [Limosilactobacillus oris]
	WP_003715241.1	choloylglycine hydrolase family protein [Limosilactobacillus oris]
	WP_003715481.1	linear amide C-N hydrolase [Limosilactobacillus oris]
	WP_003715775.1	linear amide C-N hydrolase [Limosilactobacillus oris]
	WP_003723950.1	bile salt hydrolase [Listeria monocytogenes]
	WP_003726502.1	bile salt hydrolase [Listeria monocytogenes]
	WP_003728858.1	bile salt hydrolase [Listeria monocytogenes]
	WP_003729002.1	choloylglycine hydrolase family protein [Listeria monocytogenes]
	WP_003731352.1	bile salt hydrolase [Listeria monocytogenes]
	WP_003731692.1	choloylglycine hydrolase family protein [Listeria monocytogenes]
	WP_003731958.1	bile salt hydrolase [Listeria monocytogenes]
	WP_003739439.1	bile salt hydrolase [Listeria monocytogenes]
	WP_003748869.1	bile salt hydrolase [Listeria seeligeri]
	WP_003774193.1	linear amide C-N hydrolase [Erysipelothrix rhusiopathiae]
	WP_003775762.1	choloylglycine hydrolase family protein [Erysipelothrix rhusiopathiae]
	WP_003799119.1	linear amide C-N hydrolase [Alcaligenes faecalis]
	WP_003812949.1	choloylglycine hydrolase family protein [Bifidobacterium bifidum]
	WP_003816791.1	choloylglycine hydrolase family protein [Bifidobacterium bifidum]
	WP_003819021.1	choloylglycine hydrolase family protein [Bifidobacterium bifidum]
	WP_003826335.1	choloylglycine hydrolase family protein [Bifidobacterium angulatum]
	WP_003834875.1	choloylglycine hydrolase family protein [Bifidobacterium catenulatum]
	WP_003843534.1	choloylglycine hydrolase family protein [Bifidobacterium dentium]
	WP_003864280.1	linear amide C-N hydrolase [Holdemanella biformis]
	WP_003866251.1	choloylglycine hydrolase family protein [Holdemanella biformis]
	WP_003896850.1	linear amide C-N hydrolase [Mycolicibacterium smegmatis]
	WP_003925259.1	linear amide C-N hydrolase [Mycolicibacterium thermoresistibile]
	WP_003936984.1	linear amide C-N hydrolase [Rhodococcus ruber]
	WP_003941447.1	MULTISPECIES: linear amide C-N hydrolase [Rhodococcus]
	WP_004019660.1	linear amide C-N hydrolase [Gordonia terrae]
	WP_004031964.1	choloylglycine hydrolase family protein [Methanobacterium formicicum]
	WP_004032949.1	choloylglycine hydrolase family protein [Methanobrevibacter smithii]
	WP_004035757.1	MULTISPECIES: choloylglycine hydrolase family protein [Methanobrevibacter]
	WP_004040552.1	linear amide C-N hydrolase [Lactobacillus sp. ASF360]
	WP_004045020.1	MULTISPECIES: choloylglycine hydrolase family protein [Lactobacillus]
	WP_004067227.1	linear amide C-N hydrolase [Eubacterium plexicaudatum]
	WP_004114441.1	linear amide C-N hydrolase [Gardnerella vaginalis]
	WP_004116591.1	linear amide C-N hydrolase [Gardnerella vaginalis]
	WP_004120956.1	linear amide C-N hydrolase [Gardnerella vaginalis]
	WP_004123762.1	linear amide C-N hydrolase [Gardnerella vaginalis]
	WP_004207313.1	MULTISPECIES: linear amide C-N hydrolase [Sphingobium]
	WP_004217908.1	choloylglycine hydrolase family protein [Bifidobacterium animalis]
	WP_004222012.1	choloylglycine hydrolase family protein [Bifidobacterium pseudocatenulatum]
	WP_004231132.1	choloylglycine hydrolase family protein [Streptococcus equinus]
	WP_004237752.1	MULTISPECIES: linear amide C-N hydrolase [Morganella]
	WP_004243152.1	linear amide C-N hydrolase [Proteus mirabilis]
	WP_004244182.1	MULTISPECIES: linear amide C-N hydrolase [Proteus]
	WP_004248170.1	MULTISPECIES: linear amide C-N hydrolase [Proteus]
	WP_004262105.1	MULTISPECIES: linear amide C-N hydrolase [Enterobacterales]
	WP_004269554.1	linear amide C-N hydrolase [Finegoldia magna]
	WP_004287349.1	choloylglycine hydrolase family protein [Francisella philomiragia]
	WP_004287405.1	linear amide C-N hydrolase [Francisella philomiragia]
	WP_004287455.1	linear amide C-N hydrolase [Francisella philomiragia]
	WP_004290853.1	linear amide C-N hydrolase [Bacteroides eggerthii]
	WP_004293027.1	choloylglycine hydrolase family protein [Bacteroides eggerthii]
	WP_004294507.1	linear amide C-N hydrolase [Bacteroides eggerthii]
	WP_004299162.1	MULTISPECIES: choloylglycine hydrolase family protein [Bacteroides]
	WP_004304821.1	MULTISPECIES: linear amide C-N hydrolase [Bacteroides]
	WP_004306725.1	linear amide C-N hydrolase [Bacteroides ovatus]
	WP_004308262.1	MULTISPECIES: linear amide C-N hydrolase [Bacteroides]
	WP_004309081.1	MULTISPECIES: choloylglycine hydrolase family protein [Bacteroides]
	WP_004312408.1	MULTISPECIES: linear amide C-N hydrolase [Bacteroides]
	WP_004313574.1	MULTISPECIES: linear amide C-N hydrolase [Bacteroides]
	WP_004315232.1	MULTISPECIES: choloylglycine hydrolase family protein [Bacteroidales]
	WP_004325101.1	MULTISPECIES: linear amide C-N hydrolase [Bacteroides]
	WP_004326146.1	MULTISPECIES: linear amide C-N hydrolase [Bacteroides]
	WP_004329023.1	choloylglycine hydrolase family protein [Alistipes putredinis]
	WP_004339610.1	choloylglycine hydrolase family protein [Francisella tularensis]
	WP_004392193.1	linear amide C-N hydrolase [Yersinia kristensenii]
	WP_004412981.1	linear amide C-N hydrolase [Vibrio orientalis]
	WP_004431093.1	MULTISPECIES: linear amide C-N hydrolase [Rhizobium/Agrobacterium group]
	WP_004440764.1	linear amide C-N hydrolase [Clostridium botulinum]
	WP_004451560.1	choloylglycine hydrolase family protein [Clostridium botulinum]
	WP_004466418.1	MULTISPECIES: linear amide C-N hydrolase [Lactobacillaceae]
	WP_004604685.1	choloylglycine hydrolase family protein [[Eubacterium] cellulosolvens]
	WP_004610567.1	choloylglycine hydrolase family protein [[Clostridium] spiroforme]
	WP_004614568.1	MULTISPECIES: choloylglycine hydrolase family protein [Lachnospiraceae]
	WP_004626787.1	linear amide C-N hydrolase [Ruminiclostridium cellobioparum]
	WP_004638876.1	linear amide C-N hydrolase [Acinetobacter haemolyticus]
	WP_004649137.1	linear amide C-N hydrolase [Acinetobacter bohemicus]
	WP_004653165.1	MULTISPECIES: linear amide C-N hydrolase [Acinetobacter]
	WP_004661937.1	MULTISPECIES: linear amide C-N hydrolase [Acinetobacter]
	WP_004662697.1	MULTISPECIES: linear amide C-N hydrolase [Acinetobacter]
	WP_004670851.1	linear amide C-N hydrolase [Acinetobacter sp. CIP-A165]
	WP_004685772.1	linear amide C-N hydrolase [Brucella melitensis]
	WP_004688569.1	linear amide C-N hydrolase [Brucella neotomae]
	WP_004689835.1	MULTISPECIES: linear amide C-N hydrolase [Brucella]
	WP_004701100.1	MULTISPECIES: linear amide C-N hydrolase [Acinetobacter]
	WP_004708270.1	linear amide C-N hydrolase [Acinetobacter nosocomialis]
	WP_004715342.1	linear amide C-N hydrolase [Yersinia rohdei]
	WP_004715627.1	linear amide C-N hydrolase [Yersinia rohdei]
	WP_004721283.1	MULTISPECIES: linear amide C-N hydrolase [Acinetobacter]
	WP_004736859.1	MULTISPECIES: linear amide C-N hydrolase [Vibrio]
	WP_004745068.1	linear amide C-N hydrolase, partial [Vibrio tubiashii]
	WP_004745076.1	linear amide C-N hydrolase [Vibrio tubiashii]
	WP_004747432.1	linear amide C-N hydrolase [Vibrio tubiashii]
	WP_004749663.1	linear amide C-N hydrolase [Vibrio tubiashii]
	WP_004771869.1	linear amide C-N hydrolase [Acinetobacter sp. NIPH 758]
	WP_004791748.1	MULTISPECIES: linear amide C-N hydrolase [Acinetobacter]
	WP_004807638.1	MULTISPECIES: linear amide C-N hydrolase [unclassified Acinetobacter]
	WP_004820045.1	linear amide C-N hydrolase [Acinetobacter guillouiae]
	WP_004831230.1	MULTISPECIES: linear amide C-N hydrolase [Acinetobacter]
	WP_004837151.1	linear amide C-N hydrolase [Anaerococcus tetradius]
	WP_004841069.1	MULTISPECIES: linear amide C-N hydrolase [Clostridiales]
	WP_004849896.1	choloylglycine hydrolase family protein [Coprococcus eutactus]
	WP_004865166.1	linear amide C-N hydrolase [Acinetobacter gerneri]
	WP_004879235.1	linear amide C-N hydrolase [Acinetobacter venetianus]
	WP_004886670.1	MULTISPECIES: linear amide C-N hydrolase [Acinetobacter]
	WP_004895158.1	choloylglycine hydrolase family protein [Lactobacillus johnsonii]
	WP_004896245.1	linear amide C-N hydrolase [Lactobacillus johnsonii]
	WP_004897162.1	choloylglycine hydrolase family protein [Lactobacillus johnsonii]
	WP_004897359.1	choloylglycine hydrolase family protein [Lactobacillus johnsonii]
	WP_004898444.1	linear amide C-N hydrolase [Lactobacillus johnsonii]
	WP_004905208.1	MULTISPECIES: linear amide C-N hydrolase [Providencia]
	WP_004913272.1	linear amide C-N hydrolase [Providencia rettgeri]
	WP_004922053.1	linear amide C-N hydrolase [Providencia stuartii]
	WP_004923759.1	hypothetical protein [Acinetobacter baylyi]
	WP_004927419.1	linear amide C-N hydrolase [Acinetobacter baylyi]
	WP_004937231.1	linear amide C-N hydrolase [Acinetobacter soli]
	WP_004947010.1	linear amide C-N hydrolase [Acinetobacter soli]
	WP_004954679.1	linear amide C-N hydrolase [Acinetobacter junii]
	WP_004954681.1	linear amide C-N hydrolase [Acinetobacter junii]
	WP_004980300.1	linear amide C-N hydrolase [Acinetobacter johnsonii]
	WP_004988147.1	linear amide C-N hydrolase [Acinetobacter ursingii]
	WP_004998242.1	MULTISPECIES: linear amide C-N hydrolase [Acinetobacter]
	WP_005010727.1	linear amide C-N hydrolase [Acinetobacter bouvetii]
	WP_005039891.1	linear amide C-N hydrolase [Acinetobacter calcoaceticus]
	WP_005054301.1	linear amide C-N hydrolase [Acinetobacter beijerinckii]
	WP_005054501.1	linear amide C-N hydrolase [Acinetobacter beijerinckii]
	WP_005062027.1	linear amide C-N hydrolase [Acinetobacter beijerinckii]
	WP_005062243.1	linear amide C-N hydrolase [Acinetobacter beijerinckii]
	WP_005068787.1	MULTISPECIES: linear amide C-N hydrolase [Acinetobacter]
	WP_005090721.1	linear amide C-N hydrolase [Acinetobacter haemolyticus]
	WP_005139867.1	linear amide C-N hydrolase [Mycolicibacterium rhodesiae]
	WP_005149574.1	linear amide C-N hydrolase [Amycolatopsis azurea]
	WP_005152454.1	linear amide C-N hydrolase [Acinetobacter sp. ANC 3929]
	WP_005154075.1	linear amide C-N hydrolase [Acinetobacter sp. ANC 3929]
	WP_005157173.1	linear amide C-N hydrolase [Yersinia enterocolitica]
	WP_005172027.1	linear amide C-N hydrolase [Gordonia aichiensis]
	WP_005185597.1	linear amide C-N hydrolase [Yersinia intermedia]
	WP_005189179.1	linear amide C-N hydrolase [Acinetobacter sp. ANC 4105]
	WP_005196731.1	linear amide C-N hydrolase [Acinetobacter sp. NIPH 298]
	WP_005203225.1	MULTISPECIES: linear amide C-N hydrolase [unclassified Acinetobacter]
	WP_005204843.1	linear amide C-N hydrolase [Gordonia sputi]
	WP_005207770.1	MULTISPECIES: linear amide C-N hydrolase [Gordonia]
	WP_005211977.1	linear amide C-N hydrolase [Acinetobacter sp. NIPH 1867]
	WP_005215953.1	linear amide C-N hydrolase [Acinetobacter sp. ANC 3862]
	WP_005216755.1	linear amide C-N hydrolase [Acinetobacter sp. ANC 3862]
	WP_005222900.1	linear amide C-N hydrolase [Marichromatium purpuratum]
	WP_005229753.1	choloylglycine hydrolase family protein [Enterococcus casseliflavus]
	WP_005230016.1	linear amide C-N hydrolase [Acinetobacter sp. NIPH 1847]
	WP_005236690.1	MULTISPECIES: choloylglycine hydrolase family protein [Enterococcus]
	WP_005241144.1	MULTISPECIES: linear amide C-N hydrolase [Acinetobacter]
	WP_005242216.1	MULTISPECIES: linear amide C-N hydrolase [Acinetobacter]
	WP_005257195.1	MULTISPECIES: linear amide C-N hydrolase [Acinetobacter]
	WP_005270952.1	linear amide C-N hydrolase [Acinetobacter colistiniresistens]
	WP_005274434.1	linear amide C-N hydrolase [Acinetobacter colistiniresistens]
	WP_005285360.1	MULTISPECIES: linear amide C-N hydrolase [Acinetobacter]
	WP_005293480.1	linear amide C-N hydrolase [Acinetobacter sp. NIPH 2100]
	WP_005295201.1	linear amide C-N hydrolase [Acinetobacter sp. NIPH 2100]
	WP_005299764.1	linear amide C-N hydrolase [Photobacterium damselae]
	WP_005304934.1	choloylglycine hydrolase family protein [Photobacterium damselae]
	WP_005306285.1	choloylglycine hydrolase family protein [Photobacterium damselae]
	WP_005306411.1	linear amide C-N hydrolase [Acinetobacter sp. NIPH 542]
	WP_005316014.1	linear amide C-N hydrolase [Acinetobacter sp. ANC 3880]
	WP_005347230.1	MULTISPECIES: choloylglycine hydrolase family protein [Clostridiales]
	WP_005359136.1	choloylglycine hydrolase family protein [Eubacterium ventriosum]
	WP_005360258.1	MULTISPECIES: choloylglycine hydrolase family protein [Firmicutes]
	WP_005365276.1	choloylglycine hydrolase family protein [Photobacterium angustum]
	WP_005366782.1	choloylglycine hydrolase family protein [Photobacterium angustum]
	WP_005370513.1	linear amide C-N hydrolase [Photobacterium angustum]
	WP_005409415.1	linear amide C-N hydrolase [Stenotrophomonas maltophilia]
	WP_005416317.1	linear amide C-N hydrolase [Stenotrophomonas maltophilia]
	WP_005422130.1	MULTISPECIES: choloylglycine hydrolase family protein [Aliivibrio]
	WP_005423050.1	linear amide C-N hydrolase [Aliivibrio fischeri]
	WP_005423081.1	linear amide C-N hydrolase [Aliivibrio fischeri]
	WP_005423084.1	linear amide C-N hydrolase [Aliivibrio fischeri]
	WP_005436300.1	linear amide C-N hydrolase [Vibrio harveyi]
	WP_005441112.1	linear amide C-N hydrolase [Vibrio harveyi]
	WP_005442921.1	choloylglycine hydrolase family protein [Vibrio harveyi]
	WP_005452510.1	linear amide C-N hydrolase [Vibrio harveyi]
	WP_005469177.1	linear amide C-N hydrolase [Vibrio sp. 16]
	WP_005471118.1	MULTISPECIES: choloylglycine hydrolase family protein [Enterococcus]
	WP_005471974.1	MULTISPECIES: choloylglycine hydrolase family protein [Enterococcus]
	WP_005542093.1	linear amide C-N hydrolase [Johnsonella ignava]
	WP_005545152.1	choloylglycine hydrolase [Paenibacillus alvei]
	WP_005594748.1	choloylglycine hydrolase family protein [Vibrio scophthalmi]
	WP_005595784.1	linear amide C-N hydrolase [Vibrio scophthalmi]
	WP_005602106.1	choloylglycine hydrolase family protein [Butyrivibrio crossotus]
	WP_005610553.1	choloylglycine hydrolase family protein [[Ruminococcus] lactaris]
	WP_005635231.1	linear amide C-N hydrolase [Parabacteroides merdae]
	WP_005647182.1	MULTISPECIES: linear amide C-N hydrolase [Parabacteroides]
	WP_005648713.1	linear amide C-N hydrolase [Parabacteroides merdae]
	WP_005653860.1	linear amide C-N hydrolase [Bacteroides stercoris]
	WP_005660234.1	linear amide C-N hydrolase [Dethiosulfovibrio peptidovorans]
	WP_005678845.1	linear amide C-N hydrolase [Bacteroides caccae]
	WP_005682730.1	linear amide C-N hydrolase [Bacteroides caccae]
	WP_005686366.1	MULTISPECIES: linear amide C-N hydrolase [Lactobacillaceae]
	WP_005714435.1	linear amide C-N hydrolase [Lactobacillus rhamnosus]
	WP_005714978.1	MULTISPECIES: linear amide C-N hydrolase [Lactobacillaceae]
	WP_005718943.1	choloylglycine hydrolase family protein [Lactobacillus crispatus]
	WP_005721307.1	choloylglycine hydrolase family protein [Lactobacillus crispatus]
	WP_005727549.1	choloylglycine hydrolase family protein [Lactobacillus crispatus]
	WP_005781360.1	MULTISPECIES: linear amide C-N hydrolase [Bacteroides]
	WP_005797284.1	MULTISPECIES: choloylglycine hydrolase family protein [Bacteroides]
	WP_005805240.1	MULTISPECIES: choloylglycine hydrolase family protein [Bacteroidales]
	WP_005805803.1	linear amide C-N hydrolase [Candidatus Arthromitus sp. SFB-mouse]
	WP_005821696.1	linear amide C-N hydrolase [Bacteroides fragilis]
	WP_005825365.1	MULTISPECIES: linear amide C-N hydrolase [Bacteroides]
	WP_005829400.1	MULTISPECIES: choloylglycine hydrolase family protein [Bacteroides]
	WP_005836659.1	MULTISPECIES: choloylglycine hydrolase family protein [Bacteroides]
	WP_005837598.1	linear amide C-N hydrolase [Bacteroides uniformis]
	WP_005843784.1	MULTISPECIES: choloylglycine hydrolase family protein [Bacteroidales]
	WP_005848086.1	MULTISPECIES: choloylglycine hydrolase family protein [Bacteroidales]
	WP_005850606.1	hypothetical protein [Sulfitobacter sp. EE-36]
	WP_005851448.1	linear amide C-N hydrolase [Phocaeicola vulgatus]
	WP_005855840.1	MULTISPECIES: choloylglycine hydrolase family protein [Parabacteroides]
	WP_005857563.1	MULTISPECIES: linear amide C-N hydrolase [Bacteroidales]
	WP_005862000.1	MULTISPECIES: linear amide C-N hydrolase [Parabacteroides]
	WP_005866090.1	MULTISPECIES: linear amide C-N hydrolase [Parabacteroides]
	WP_005868000.1	MULTISPECIES: choloylglycine hydrolase family protein [Parabacteroides]
	WP_005881496.1	linear amide C-N hydrolase [Oxalobacter formigenes]
	WP_005884757.1	choloylglycine hydrolase family protein [Fusobacterium mortiferum]
	WP_005919947.1	linear amide C-N hydrolase [Pediococcus acidilactici]
	WP_005931912.1	choloylglycine hydrolase family protein [Bacteroides salyersiae]
	WP_005933468.1	linear amide C-N hydrolase [Bacteroides salyersiae]
	WP_005937138.1	MULTISPECIES: linear amide C-N hydrolase [Bacteroidales]
	WP_005938180.1	linear amide C-N hydrolase [Gordonia hirsuta]
	WP_005939081.1	choloylglycine hydrolase family protein [Phocaeicola massiliensis]
	WP_005945973.1	choloylglycine hydrolase family protein [Blautia hydrogenotrophica]
	WP_005949488.1	choloylglycine hydrolase family protein [Fusobacterium varium]
	WP_005951715.1	choloylglycine hydrolase family protein [Blautia hydrogenotrophica]
	WP_005970119.1	linear amide C-N hydrolase [Pectobacterium wasabiae]
	WP_005979460.1	choloylglycine hydrolase family protein [Fusobacterium ulcerans]
	WP_005995345.1	choloylglycine hydrolase family protein [Desulfovibrio fructosivorans]
	WP_006020352.1	linear amide C-N hydrolase [Afipia broomeae]
	WP_006030386.1	linear amide C-N hydrolase [Moritella sp. PE36]
	WP_006058171.1	linear amide C-N hydrolase [Holdemania filiformis]
	WP_006061329.1	linear amide C-N hydrolase [Holdemania filiformis]
	WP_006066420.1	linear amide C-N hydrolase [Natronorubrum bangense]
	WP_006069282.1	linear amide C-N hydrolase [Vibrio mediterranei]
	WP_006070123.1	linear amide C-N hydrolase [Vibrio mediterranei]
	WP_006070898.1	linear amide C-N hydrolase [Vibrio mediterranei]
	WP_006071161.1	linear amide C-N hydrolase [Brucella suis]
	WP_006071436.1	choloylglycine hydrolase family protein [Vibrio mediterranei]
	WP_006079672.1	linear amide C-N hydrolase [Brucella abortus]
	WP_006081637.1	linear amide C-N hydrolase [Brucella abortus]
	WP_006152308.1	linear amide C-N hydrolase [Brucella melitensis]
	WP_006163041.1	linear amide C-N hydrolase [Brucella sp. 63/311]
	WP_006184218.1	linear amide C-N hydrolase [Natrinema pallidum]
	WP_006191669.1	linear amide C-N hydrolase [Staphylococcus aureus]
	WP_006231539.1	linear amide C-N hydrolase [Photobacterium profundum]
	WP_006234883.1	linear amide C-N hydrolase [Collinsella aerofaciens]
	WP_006247091.1	linear amide C-N hydrolase [Mycolicibacterium tusciae]
	WP_006259205.1	linear amide C-N hydrolase [Myroides odoratimimus]
	WP_006260977.1	MULTISPECIES: linear amide C-N hydrolase [Myroides]
	WP_006263368.1	linear amide C-N hydrolase [Myroides odoratimimus]
	WP_006294150.1	choloylglycine hydrolase family protein [Bifidobacterium gallicum]
	WP_006309219.1	linear amide C-N hydrolase [Facklamia languida]
	WP_006316490.1	MULTISPECIES: linear amide C-N hydrolase [Agrobacterium]
	WP_006439501.1	choloylglycine hydrolase family protein [Peptacetobacter hiranonis]
	WP_006460471.1	linear amide C-N hydrolase [Thiomicrospira aerophila]
	WP_006473353.1	choloylglycine hydrolase family protein [Brucella intermedia]
	WP_006499363.1	choloylglycine hydrolase family protein [Lactobacillus mucosae]
	WP_006500973.1	linear amide C-N hydrolase [Lactobacillus mucosae]
	WP_006504629.1	choloylglycine hydrolase family protein [Catenibacterium mitsuokai]
	WP_006537053.1	MULTISPECIES: linear amide C-N hydrolase [Proteus]
	WP_006639692.1	MULTISPECIES: choloylglycine hydrolase family protein [Bacillus subtilis group]
	WP_006643694.1	choloylglycine hydrolase family protein [Photobacterium sp. SKA34]
	WP_006648061.1	linear amide C-N hydrolase [Haloterrigena thermotolerans]
	WP_006652366.1	linear amide C-N hydrolase [Natrialba hulunbeirensis]
	WP_006661130.1	linear amide C-N hydrolase [Providencia alcalifaciens]
	WP_006676144.1	choloylglycine hydrolase [Paenibacillus dendritiformis]
	WP_006677791.1	choloylglycine hydrolase [Paenibacillus dendritiformis]
	WP_006702030.1	linear amide C-N hydrolase [Facklamia ignava]
	WP_006710858.1	choloylglycine hydrolase family protein [Vibrio ichthyoenteri]
	WP_006712024.1	linear amide C-N hydrolase [Vibrio ichthyoenteri]
	WP_006723272.1	linear amide C-N hydrolase [Collinsella intestinalis]
	WP_006745138.1	linear amide C-N hydrolase [Bacteroides coprosuis]
	WP_006746871.1	linear amide C-N hydrolase [Thioalkalivibrio paradoxus]
	WP_006771234.1	choloylglycine hydrolase family protein [Hungatella hathewayi]
	WP_006773493.1	choloylglycine hydrolase [Hungatella hathewayi]
	WP_006783877.1	choloylglycine hydrolase family protein [Turicibacter sanguinis]
	WP_006784170.1	choloylglycine hydrolase family protein [Turicibacter sanguinis]
	WP_006785385.1	choloylglycine hydrolase family protein [Turicibacter sanguinis]
	WP_006800163.1	choloylglycine hydrolase family protein [Dysgonomonas gadei]
	WP_006800816.1	MULTISPECIES: linear amide C-N hydrolase [Dysgonomonas]
	WP_006826502.1	linear amide C-N hydrolase [Natrialba taiwanensis]
	WP_006828327.1	linear amide C-N hydrolase [Planococcus antarcticus]
	WP_006828328.1	linear amide C-N hydrolase [Planococcus antarcticus]
	WP_006830699.1	choloylglycine hydrolase family protein [Planococcus antarcticus]
	WP_006838613.1	linear amide C-N hydrolase [Bacillus sp. SG-1]
	WP_006841660.1	linear amide C-N hydrolase [Dysgonomonas mossii]
	WP_006843684.1	linear amide C-N hydrolase [Dysgonomonas mossii]
	WP_006844499.1	choloylglycine hydrolase family protein [Dysgonomonas mossii]
	WP_006845030.1	linear amide C-N hydrolase [Weissella koreensis]
	WP_006857438.1	choloylglycine hydrolase family protein [Roseburia intestinalis]
	WP_006862905.1	choloylglycine hydrolase family protein [Marvinbryantia formatexigens]
	WP_006870753.1	linear amide C-N hydrolase [Legionella drancourtii]
	WP_006872590.1	linear amide C-N hydrolase [Legionella drancourtii]
	WP_006876142.1	choloylglycine hydrolase [Anaerotruncus colihominis]
	WP_006899921.1	linear amide C-N hydrolase [Gordonia paraffinivorans]
	WP_006908808.1	linear amide C-N hydrolase [Facklamia hominis]
	WP_006917586.1	choloylglycine hydrolase family protein [Lactobacillus coleohominis]
	WP_006930267.1	linear amide C-N hydrolase [Caldithrix abyssi]
	WP_006938304.1	linear amide C-N hydrolase [Labrenzia aggregata]
	WP_007030583.1	linear amide C-N hydrolase [Amycolatopsis decaplanina]
	WP_007052221.1	MULTISPECIES: choloylglycine hydrolase family protein [Bifidobacterium]
	WP_007060955.1	choloylglycine hydrolase family protein [Clostridium carboxidivorans]
	WP_007061182.1	linear amide C-N hydrolase [Clostridium carboxidivorans]
	WP_007071280.1	linear amide C-N hydrolase [Micromonospora sp. ATCC 39149]
	WP_007102262.1	MULTISPECIES: choloylglycine hydrolase family protein [unclassified Synechococcus]
	WP_007109714.1	linear amide C-N hydrolase [Natrinema altunense]
	WP_007122193.1	linear amide C-N hydrolase [Lactobacillus gastricus]
	WP_007123019.1	choloylglycine hydrolase family protein [Lactobacillus antri]
	WP_007124071.1	linear amide C-N hydrolase [Lactobacillus antri]
	WP_007125470.1	choloylglycine hydrolase family protein [Lactobacillus ultunensis]
	WP_007130904.1	linear amide C-N hydrolase [Paenibacillus lactis]
	WP_007180791.1	MULTISPECIES: linear amide C-N hydrolase [Burkholderiaceae]
	WP_007217859.1	linear amide C-N hydrolase [Bacteroides cellulosilyticus]
	WP_007239138.1	linear amide C-N hydrolase [Gordonia otitidis]
	WP_007285606.1	choloylglycine hydrolase family protein [Intestinibacter bartlettii]
	WP_007329530.1	linear amide C-N hydrolase [Rhodopirellula baltica]
	WP_007333404.1	linear amide C-N hydrolase [Rhodopirellula baltica]
	WP_007407757.1	MULTISPECIES: choloylglycine hydrolase family protein [Bacillus]
	WP_007419379.1	linear amide C-N hydrolase [Idiomarina sp. A28L]
	WP_007480968.1	choloylglycine hydrolase family protein [Bacteroides salyersiae]
	WP_007482187.1	linear amide C-N hydrolase [Bacteroides salyersiae]
	WP_007482334.1	MULTISPECIES: linear amide C-N hydrolase [Acinetobacter]
	WP_007487299.1	linear amide C-N hydrolase [Bacteroides nordii]
	WP_007490948.1	linear amide C-N hydrolase [Flavonifractor plautii]
	WP_007492327.1	choloylglycine hydrolase family protein [Flavonifractor plautii]
	WP_007498089.1	linear amide C-N hydrolase [Bacillus stratosphericus]
	WP_007529088.1	linear amide C-N hydrolase [Rhodococcus triatomae]
	WP_007571407.1	choloylglycine hydrolase family protein [Phocaeicola coprocola]
	WP_007589278.1	linear amide C-N hydrolase [Paraburkholderia hospita]
	WP_007592981.1	choloylglycine hydrolase family protein [Lachnoanaerobaculum sp. OBRC5-5]
	WP_007614685.1	MULTISPECIES: choloylglycine hydrolase family protein [Bacillus]
	WP_007654569.1	choloylglycine hydrolase family protein [Parabacteroides goldsteinii]
	WP_007655779.1	linear amide C-N hydrolase [Parabacteroides goldsteinii]
	WP_007663070.1	choloylglycine hydrolase family protein [Bacteroides intestinalis]
	WP_007698457.1	linear amide C-N hydrolase [Halovivax asiaticus]
	WP_007708554.1	linear amide C-N hydrolase [Enterocloster asparagiformis]
	WP_007709330.1	linear amide C-N hydrolase [Sphingobium sp. AP49]
	WP_007719133.1	choloylglycine hydrolase family protein [Enterocloster asparagiformis]
	WP_007726413.1	MULTISPECIES: linear amide C-N hydrolase [Rhodococcus]
	WP_007745840.1	choloylglycine hydrolase family protein [Oenococcus kitaharae]
	WP_007746242.1	choloylglycine hydrolase family protein [Oenococcus kitaharae]
	WP_007784894.1	choloylglycine hydrolase family protein [Desulfosporosinus youngiae]
	WP_007832329.1	linear amide C-N hydrolase [Phocaeicola dorei]
	WP_007838035.1	MULTISPECIES: choloylglycine hydrolase family protein [Bacteroidales]
	WP_007840208.1	MULTISPECIES: linear amide C-N hydrolase [Bacteroidales]
	WP_007846417.1	MULTISPECIES: linear amide C-N hydrolase [Bacteroidales]
	WP_007861063.1	choloylglycine hydrolase family protein [Enterocloster citroniae]
	WP_007871670.1	linear amide C-N hydrolase [Enterocloster citroniae]
	WP_007875889.1	MULTISPECIES: choloylglycine hydrolase family protein [Ochrobactrum]
	WP_007875894.1	MULTISPECIES: linear amide C-N hydrolase [Ochrobactrum]
	WP_007880773.1	MULTISPECIES: linear amide C-N hydrolase [Ochrobactrum]
	WP_007882397.1	choloylglycine hydrolase family protein [Roseburia inulinivorans]
	WP_007887599.1	choloylglycine hydrolase family protein [Roseburia inulinivorans]
	WP_007890377.1	MULTISPECIES: choloylglycine hydrolase family protein [Clostridiales]
	WP_008021122.1	MULTISPECIES: linear amide C-N hydrolase [Bacteroides]
	WP_008024815.1	MULTISPECIES: linear amide C-N hydrolase [Bacteroides]
	WP_008080751.1	MULTISPECIES: linear amide C-N hydrolase [Vibrio]
	WP_008147400.1	linear amide C-N hydrolase [Parabacteroides johnsonii]
	WP_008158507.1	linear amide C-N hydrolase [Parabacteroides johnsonii]
	WP_008227486.1	hypothetical protein [Roseobacter sp. GAI101]
	WP_008265611.1	linear amide C-N hydrolase [Stenotrophomonas sp. SKA14]
	WP_008300748.1	choloylglycine hydrolase [Bhargavaea cecembensis]
	WP_008315494.1	linear amide C-N hydrolase [Wohlfahrtiimonas chitiniclastica]
	WP_008347176.1	MULTISPECIES: linear amide C-N hydrolase [Bacillus]
	WP_008347896.1	linear amide C-N hydrolase [Caballeronia zhejiangensis]
	WP_008357097.1	linear amide C-N hydrolase [Bacillus xiamenensis]
	WP_008379784.1	MULTISPECIES: choloylglycine hydrolase family protein [Enterococcus]
	WP_008387819.1	choloylglycine hydrolase family protein [Rhodovulum sp. PH10]
	WP_008390781.1	MULTISPECIES: choloylglycine hydrolase family protein [Clostridiales]
	WP_008395019.1	linear amide C-N hydrolase [Lacrimispora saccharolytica]
	WP_008396540.1	MULTISPECIES: choloylglycine hydrolase family protein [Clostridiales]
	WP_008399830.1	MULTISPECIES: choloylglycine hydrolase family protein [unclassified Clostridium]
	WP_008406707.1	MULTISPECIES: choloylglycine hydrolase [Solibacillus]
	WP_008430679.1	linear amide C-N hydrolase [Planococcus donghaensis]
	WP_008430680.1	linear amide C-N hydrolase [Planococcus donghaensis]
	WP_008452401.1	linear amide C-N hydrolase [Natrinema gari]
	WP_008460025.1	choloylglycine hydrolase family protein [Lactobacillus equicursoris]
	WP_008464152.1	linear amide C-N hydrolase [Flavobacterium sp. F52]
	WP_008470519.1	linear amide C-N hydrolase [Lactobacillus hominis]
	WP_008470790.1	choloylglycine hydrolase family protein [Lactobacillus hominis]
	WP_008474271.1	choloylglycine hydrolase family protein [Lactobacillus gigeriorum]
	WP_008485751.1	linear amide C-N hydrolase [Gallaecimonas xiamenensis]
	WP_008495971.1	linear amide C-N hydrolase [Planococcus halocryophilus]
	WP_008495972.1	linear amide C-N hydrolase [Planococcus halocryophilus]
	WP_008506360.1	linear amide C-N hydrolase [Brucella inopinata]
	WP_008588350.1	choloylglycine hydrolase [Salimicrobium jeotgali]
	WP_008589014.1	linear amide C-N hydrolase [Salimicrobium jeotgali]
	WP_008619721.1	choloylglycine hydrolase family protein [Paraprevotella clara]
	WP_008640019.1	MULTISPECIES: C45 family peptidase [Bacillaceae]
	WP_008644373.1	linear amide C-N hydrolase [Bacteroides sp. 1_1_30]
	WP_008650267.1	MULTISPECIES: linear amide C-N hydrolase [Bacteroides]
	WP_008653552.1	MULTISPECIES: linear amide C-N hydrolase [Bacteroidales]
	WP_008658133.1	linear amide C-N hydrolase [Rhodopirellula europaea]
	WP_008671381.1	MULTISPECIES: linear amide C-N hydrolase [Bacteroidales]
	WP_008672294.1	linear amide C-N hydrolase [Rhodopirellula europaea]
	WP_008680754.1	MULTISPECIES: choloylglycine hydrolase family protein [Clostridium]
	WP_008697964.1	choloylglycine hydrolase family protein [Fusobacterium ulcerans]
	WP_008706993.1	MULTISPECIES: choloylglycine hydrolase family protein [Clostridiales]
	WP_008722900.1	linear amide C-N hydrolase [Brachyspira hampsonii]
	WP_008733265.1	linear amide C-N hydrolase [Alcanivorax pacificus]
	WP_008741285.1	linear amide C-N hydrolase [Streptomyces sp. Mg1]
	WP_008760211.1	choloylglycine hydrolase family protein [Bacteroides sp. 1_1_14]
	WP_008761025.1	MULTISPECIES: linear amide C-N hydrolase [Bacteroides]
	WP_008763035.1	MULTISPECIES: linear amide C-N hydrolase [Bacteroides]
	WP_008766483.1	linear amide C-N hydrolase [Bacteroides thetaiotaomicron]
	WP_008766525.1	choloylglycine hydrolase family protein [Bacteroides thetaiotaomicron]
	WP_008769957.1	linear amide C-N hydrolase [Bacteroides fragilis]
	WP_008771181.1	MULTISPECIES: linear amide C-N hydrolase [Bacteroides]
	WP_008772371.1	linear amide C-N hydrolase [Bacteroides sp. 2_1_33B]
	WP_008773999.1	MULTISPECIES: linear amide C-N hydrolase [Bacteroidales]
	WP_008777382.1	MULTISPECIES: choloylglycine hydrolase family protein [Bacteroides]
	WP_008780856.1	MULTISPECIES: linear amide C-N hydrolase [Bacteroidales]
	WP_008789929.1	linear amide C-N hydrolase [Coprobacillus cateniformis]
	WP_008791956.1	choloylglycine hydrolase family protein [Coprobacillus sp. 8_2_54BFAA]
	WP_008792961.1	MULTISPECIES: choloylglycine hydrolase family protein [Erysipelotrichaceae]
	WP_008824917.1	linear amide C-N hydrolase [Haloplasma contractile]
	WP_008842312.1	linear amide C-N hydrolase [Pediococcus acidilactici]
	WP_008854401.1	linear amide C-N hydrolase [Commensalibacter intestini]
	WP_008862092.1	choloylglycine hydrolase family protein [Barnesiella intestinihominis]
	WP_008899542.1	linear amide C-N hydrolase [Rheinheimera sp. A13L]
	WP_008910312.1	linear amide C-N hydrolase [Providencia burhodogranariea]
	WP_008911391.1	linear amide C-N hydrolase [Providencia burhodogranariea]
	WP_008912423.1	linear amide C-N hydrolase [Providencia burhodogranariea]
	WP_008916448.1	linear amide C-N hydrolase [Providencia sneebia]
	WP_008932122.1	linear amide C-N hydrolase [Ectothiorhodospira sp. PHS-1]
	WP_008936086.1	MULTISPECIES: linear amide C-N hydrolase [Brucella]
	WP_008986532.1	linear amide C-N hydrolase [Photobacterium leiognathi]
	WP_008988543.1	choloylglycine hydrolase family protein [Photobacterium leiognathi]
	WP_008989352.1	choloylglycine hydrolase family protein [Photobacterium leiognathi]
	WP_009000653.1	linear amide C-N hydrolase [Bacteroides sp. D2]
	WP_009038617.1	MULTISPECIES: linear amide C-N hydrolase [Bacteroides]
	WP_009038764.1	MULTISPECIES: linear amide C-N hydrolase [Bacteroides]
	WP_009040459.1	choloylglycine hydrolase family protein [Bacteroides sp. D22]
	WP_009040653.1	MULTISPECIES: choloylglycine hydrolase family protein [Bacteroides]
	WP_009040782.1	MULTISPECIES: linear amide C-N hydrolase [Bacteroides]
	WP_009051488.1	linear amide C-N hydrolase [Pseudomonas chlororaphis]
	WP_009061471.1	choloylglycine hydrolase family protein [Clostridium sp. MSTE9]
	WP_009091133.1	linear amide C-N hydrolase [Elizabethkingia anophelis]
	WP_009095076.1	linear amide C-N hydrolase [Rhodopirellula sp. SWK7]
	WP_009121061.1	linear amide C-N hydrolase [Bacteroides clarus]
	WP_009126021.1	linear amide C-N hydrolase [Bacteroides fluxus]
	WP_009128599.1	linear amide C-N hydrolase [Bacteroides oleiciplenus]
	WP_009133708.1	choloylglycine hydrolase family protein [Alistipes indistinctus]
	WP_009134154.1	linear amide C-N hydrolase [Alistipes indistinctus]
	WP_009134394.1	choloylglycine hydrolase family protein [Alistipes indistinctus]
	WP_009135862.1	choloylglycine hydrolase family protein [Odoribacter laneus]
	WP_009138584.1	choloylglycine hydrolase family protein [Slackia piriformis]
	WP_009142149.1	choloylglycine hydrolase family protein [Collinsella tanakaei]
	WP_009144946.1	linear amide C-N hydrolase [Phascolarctobacterium succinatutens]
	WP_009173901.1	linear amide C-N hydrolase [Neisseria sp. oral taxon 014]
	WP_009202874.1	choloylglycine hydrolase family protein [Anaerostipes hadrus]
	WP_009203862.1	choloylglycine hydrolase family protein [Anaerostipes hadrus]
	WP_009215704.1	choloylglycine hydrolase [Oribacterium sp. oral taxon 078]
	WP_009250308.1	choloylglycine hydrolase family protein [Eisenbergiella tayi]
	WP_009259938.1	MULTISPECIES: linear amide C-N hydrolase [Clostridiales]
	WP_009260903.1	MULTISPECIES: choloylglycine hydrolase family protein [Clostridiales]
	WP_009265822.1	choloylglycine hydrolase family protein [Anaerostipes hadrus]
	WP_009271153.1	choloylglycine hydrolase family protein [[Clostridium] innocuum]
	WP_009276341.1	MULTISPECIES: choloylglycine hydrolase family protein [Parabacteroides]
	WP_009295645.1	MULTISPECIES: choloylglycine hydrolase family protein [Firmicutes]
	WP_009297367.1	linear amide C-N hydrolase [Clostridium sp. 7_3_54FAA]
	WP_009300808.1	choloylglycine hydrolase family protein [Coprobacillus sp. 3_3_56FAA]
	WP_009316694.1	choloylglycine hydrolase family protein [Coprobacter fastidiosus]
	WP_009319397.1	linear amide C-N hydrolase [Coprobacter fastidiosus]
	WP_009325371.1	MULTISPECIES: choloylglycine hydrolase family protein [Ruminococcaceae]
	WP_009329961.1	MULTISPECIES: choloylglycine hydrolase family protein [Bacillus]
	WP_009335776.1	MULTISPECIES: linear amide C-N hydrolase [Bacillaceae]
	WP_009345209.1	MULTISPECIES: choloylglycine hydrolase family protein [Firmicutes]
	WP_009382286.1	choloylglycine hydrolase family protein [Staphylococcus massiliensis]
	WP_009386141.1	linear amide C-N hydrolase [Vibrio sp. N418]
	WP_009387012.1	MULTISPECIES: choloylglycine hydrolase family protein [Vibrio]
	WP_009449468.1	linear amide C-N hydrolase [Nitratireductor indicus]
	WP_009456316.1	linear amide C-N hydrolase, partial [Alcaligenes sp. HPC1271]
	WP_009488525.1	choloylglycine hydrolase family protein [Catellicoccus marimammalium]
	WP_009489230.1	choloylglycine hydrolase family protein [Catellicoccus marimammalium]
	WP_009489741.1	linear amide C-N hydrolase [Catellicoccus marimammalium]
	WP_009491475.1	choloylglycine hydrolase [Microvirga lotononidis]
	WP_009511590.1	MULTISPECIES: linear amide C-N hydrolase [Acinetobacter calcoaceticus/baumannii complex]
	WP_009596260.1	linear amide C-N hydrolase [Alistipes finegoldii]
	WP_009606361.1	MULTISPECIES: choloylglycine hydrolase family protein [Turicibacter]
	WP_009606620.1	MULTISPECIES: choloylglycine hydrolase family protein [Turicibacter]
	WP_009620050.1	MULTISPECIES: choloylglycine hydrolase [unclassified Pseudomonas]
	WP_009696412.1	linear amide C-N hydrolase [Vibrio harveyi]
	WP_009706025.1	choloylglycine hydrolase family protein [Vibrio sp. HENC-03]
	WP_009706418.1	linear amide C-N hydrolase [Vibrio sp. HENC-03]
	WP_009723024.1	linear amide C-N hydrolase [Halomonas sp. TD01]
	WP_009723248.1	linear amide C-N hydrolase [Halomonas sp. TD01]
	WP_009724576.1	linear amide C-N hydrolase [Halomonas sp. TD01]
	WP_009765380.1	linear amide C-N hydrolase [Weissella ceti]
	WP_009791007.1	MULTISPECIES: linear amide C-N hydrolase [Bacillus]
	WP_009824182.1	hypothetical protein [Sulfitobacter sp. NAS-14.1]
	WP_009840917.1	choloylglycine hydrolase family protein [Vibrio sp. AND4]
	WP_009844918.1	MULTISPECIES: linear amide C-N hydrolase [Vibrio]
	WP_009853933.1	choloylglycine hydrolase family protein [Streptococcus gallolyticus]
	WP_009890622.1	MULTISPECIES: linear amide C-N hydrolase [Clostridiales]
	WP_009897617.1	linear amide C-N hydrolase [Clostridioides difficile]
	WP_009903191.1	linear amide C-N hydrolase [Clostridioides difficile]
	WP_009928449.1	bile salt hydrolase [Listeria monocytogenes]
	WP_009994302.1	linear amide C-N hydrolase [Gardnerella vaginalis]
	WP_010010335.1	linear amide C-N hydrolase [Lactobacillus coryniformis]
	WP_010012330.1	linear amide C-N hydrolase [Lactobacillus coryniformis]
	WP_010021092.1	choloylglycine hydrolase family protein [Lactobacillus farciminis]
	WP_010021931.1	MULTISPECIES: linear amide C-N hydrolase [Lactobacillaceae]
	WP_010022278.1	linear amide C-N hydrolase [Lactobacillus fructivorans]
	WP_010046183.1	choloylglycine hydrolase [Gemmata obscuriglobus]
	WP_010051314.1	choloylglycine hydrolase family protein [Carnobacterium maltaromaticum]
	WP_010051497.1	choloylglycine hydrolase family protein [Carnobacterium maltaromaticum]
	WP_010054892.1	choloylglycine hydrolase family protein [Carnobacterium maltaromaticum]
	WP_010054896.1	choloylglycine hydrolase family protein [Carnobacterium maltaromaticum]
	WP_010096217.1	linear amide C-N hydrolase [Ornithinibacillus scapharcae]
	WP_010097273.1	linear amide C-N hydrolase [Ornithinibacillus scapharcae]
	WP_010165775.1	choloylglycine hydrolase family protein [Epulopiscium sp. 'N.t. morphotype B']
	WP_010242478.1	linear amide C-N hydrolase [Peptoniphilus rhinitidis]
	WP_010252886.1	linear amide C-N hydrolase [Myroides injenensis]
	WP_010260903.1	linear amide C-N hydrolase [Alistipes timonensis]
	WP_010283678.1	choloylglycine hydrolase [Bacillus timonensis]
	WP_010289731.1	choloylglycine hydrolase family protein [Kurthia massiliensis]
	WP_010294924.1	choloylglycine hydrolase family protein [Clostridium senegalense]
	WP_010305531.1	linear amide C-N hydrolase [Pectobacterium carotovorum]
	WP_010305677.1	choloylglycine hydrolase family protein [Kurthia senegalensis]
	WP_010316833.1	choloylglycine hydrolase family protein [Synechococcus sp. CB0205]
	WP_010326524.1	MULTISPECIES: linear amide C-N hydrolase [Acinetobacter]
	WP_010337840.1	linear amide C-N hydrolase [Sphingobium yanoikuyae]
	WP_010384166.1	linear amide C-N hydrolase [Pseudoalteromonas rubra]
	WP_010453197.1	linear amide C-N hydrolase [Vibrio rotiferianus]
	WP_010482603.1	linear amide C-N hydrolase [Stenotrophomonas maltophilia]
	WP_010492969.1	MULTISPECIES: linear amide C-N hydrolase [Lactobacillaceae]
	WP_010497419.1	choloylglycine hydrolase [Paenibacillus elgii]
	WP_010499190.1	linear amide C-N hydrolase [Lactobacillus acidipiscis]
	WP_010503211.1	choloylglycine hydrolase [Paenibacillus elgii]
	WP_010530258.1	linear amide C-N hydrolase [Lentibacillus jeotgali]
	WP_010537074.1	linear amide C-N hydrolase [Bacteroides faecis]
	WP_010584804.1	linear amide C-N hydrolase [Schlesneria paludicola]
	WP_010596575.1	MULTISPECIES: linear amide C-N hydrolase [Rhodococcus]
	WP_010619088.1	choloylglycine hydrolase family protein [Lactobacillus malefermentans]
	WP_010620396.1	linear amide C-N hydrolase [Lactobacillus malefermentans]
	WP_010621237.1	linear amide C-N hydrolase [Lactobacillus suebicus]
	WP_010621492.1	choloylglycine hydrolase family protein [Lactobacillus suebicus]
	WP_010639841.1	linear amide C-N hydrolase, partial [Acidithiobacillus thiooxidans]
	WP_010650316.1	linear amide C-N hydrolase [Oceanobacillus massiliensis]
	WP_010659684.1	MULTISPECIES: linear amide C-N hydrolase [Ochrobactrum]
	WP_010659688.1	MULTISPECIES: choloylglycine hydrolase family protein [Ochrobactrum]
	WP_010674262.1	linear amide C-N hydrolase [Aeromonas caviae]
	WP_010690294.1	choloylglycine hydrolase family protein [Lactobacillus animalis]
	WP_010709158.1	choloylglycine hydrolase family protein [Enterococcus faecalis]
	WP_010710911.1	choloylglycine hydrolase family protein [Enterococcus faecalis]
	WP_010711766.1	choloylglycine hydrolase family protein [Enterococcus faecalis]
	WP_010718758.1	choloylglycine hydrolase family protein [Enterococcus hirae]
	WP_010719115.1	choloylglycine hydrolase family protein [Enterococcus hirae]
	WP_010721246.1	choloylglycine hydrolase family protein [Enterococcus faecium]
	WP_010721567.1	choloylglycine hydrolase family protein [Enterococcus faecium]
	WP_010721674.1	choloylglycine hydrolase family protein [Enterococcus faecium]
	WP_010722595.1	choloylglycine hydrolase family protein [Enterococcus faecium]
	WP_010724277.1	choloylglycine hydrolase family protein [Enterococcus faecium]
	WP_010730689.1	choloylglycine hydrolase family protein [Enterococcus faecalis]
	WP_010735404.1	choloylglycine hydrolase family protein [Enterococcus mundtii]
	WP_010737622.1	choloylglycine hydrolase family protein [Enterococcus hirae]
	WP_010737820.1	choloylglycine hydrolase family protein [Enterococcus hirae]
	WP_010741543.1	choloylglycine hydrolase family protein [Enterococcus malodoratus]
	WP_010743401.1	MULTISPECIES: choloylglycine hydrolase family protein [Enterococcus]
	WP_010743572.1	MULTISPECIES: choloylglycine hydrolase family protein [Enterococcus]
	WP_010744128.1	MULTISPECIES: linear amide C-N hydrolase [Enterococcus]
	WP_010749443.1	choloylglycine hydrolase family protein [Enterococcus casseliflavus]
	WP_010751826.1	choloylglycine hydrolase family protein [Enterococcus villorum]
	WP_010752266.1	choloylglycine hydrolase family protein [Enterococcus villorum]
	WP_010756891.1	linear amide C-N hydrolase [Enterococcus pallens]
	WP_010758379.1	choloylglycine hydrolase family protein [Enterococcus pallens]
	WP_010761765.1	choloylglycine hydrolase family protein [Enterococcus haemoperoxidus]
	WP_010762054.1	choloylglycine hydrolase family protein [Enterococcus haemoperoxidus]
	WP_010766334.1	choloylglycine hydrolase family protein [Enterococcus moraviensis]
	WP_010770520.1	choloylglycine hydrolase family protein [Enterococcus caccae]
	WP_010771174.1	choloylglycine hydrolase family protein [Enterococcus caccae]
	WP_010776457.1	choloylglycine hydrolase family protein [Enterococcus faecalis]
	WP_010778766.1	linear amide C-N hydrolase [Enterococcus gilvus]
	WP_010779087.1	choloylglycine hydrolase family protein [Enterococcus gilvus]
	WP_010781848.1	choloylglycine hydrolase family protein [Enterococcus gilvus]
	WP_010785309.1	choloylglycine hydrolase family protein [Enterococcus faecalis]
	WP_010790434.1	choloylglycine hydrolase family protein [Bacillus atrophaeus]
	WP_010801473.1	MULTISPECIES: linear amide C-N hydrolase [Parabacteroides]
	WP_010802127.1	MULTISPECIES: choloylglycine hydrolase family protein [Parabacteroides]
	WP_010806867.1	MULTISPECIES: linear amide C-N hydrolase [Pandoraea]
	WP_010816800.1	choloylglycine hydrolase family protein [Enterococcus faecalis]
	WP_010821867.1	choloylglycine hydrolase family protein [Enterococcus faecalis]
	WP_010822150.1	choloylglycine hydrolase family protein [Enterococcus faecalis]
	WP_010823232.1	choloylglycine hydrolase family protein [Enterococcus faecalis]
	WP_010823971.1	choloylglycine hydrolase family protein [Enterococcus faecalis]
	WP_010825528.1	choloylglycine hydrolase family protein [Enterococcus faecalis]
	WP_010826257.1	choloylglycine hydrolase family protein [Enterococcus faecalis]
	WP_010827924.1	choloylglycine hydrolase family protein [Enterococcus faecalis]
	WP_010828406.1	choloylglycine hydrolase family protein [Enterococcus faecalis]
	WP_010830672.1	choloylglycine hydrolase family protein [Enterococcus faecalis]
	WP_010871410.1	MULTISPECIES: linear amide C-N hydrolase [unclassified Synechocystis]
	WP_010906161.1	linear amide C-N hydrolase [Lactococcus lactis]
	WP_010929006.1	MULTISPECIES: linear amide C-N hydrolase [Bordetella]
	WP_010929827.1	linear amide C-N hydrolase [Bordetella pertussis]
	WP_010946540.1	linear amide C-N hydrolase [Legionella pneumophila]
	WP_010959001.1	bile salt hydrolase [Listeria monocytogenes]
	WP_010973985.1	MULTISPECIES: linear amide C-N hydrolase [Agrobacterium tumefaciens complex]
	WP_010993480.1	linear amide C-N hydrolase [Bacteroides fragilis]
	WP_011016090.1	linear amide C-N hydrolase [Fusobacterium nucleatum]
	WP_011065263.1	choloylglycine hydrolase [Oceanobacillus iheyensis]
	WP_011065443.1	linear amide C-N hydrolase [Oceanobacillus iheyensis]
	WP_011094726.1	linear amide C-N hydrolase [Pectobacterium atrosepticum]
	WP_011100864.1	MULTISPECIES: choloylglycine hydrolase family protein [Lactiplantibacillus]
	WP_011101831.1	linear amide C-N hydrolase [Lactiplantibacillus plantarum]
	WP_011102211.1	choloylglycine hydrolase family protein [Lactiplantibacillus plantarum]
	WP_011118713.1	linear amide C-N hydrolase [Rhodopirellula baltica]
	WP_011157385.1	linear amide C-N hydrolase [Rhodopseudomonas palustris]
	WP_011161986.1	choloylglycine hydrolase family protein [Lactobacillus johnsonii]
	WP_011162170.1	choloylglycine hydrolase family protein [Lactobacillus johnsonii]
	WP_011163227.1	linear amide C-N hydrolase [Bdellovibrio bacteriovorus]
	WP_011187449.1	linear amide C-N hydrolase [Desulfotalea psychrophila]
	WP_011187450.1	linear amide C-N hydrolase [Desulfotalea psychrophila]
	WP_011203447.1	linear amide C-N hydrolase [Bacteroides fragilis]
	WP_011214996.1	linear amide C-N hydrolase [Legionella pneumophila]
	WP_011244252.1	MULTISPECIES: linear amide C-N hydrolase [Synechococcus]
	WP_011263137.1	choloylglycine hydrolase family protein [Aliivibrio fischeri]
	WP_011263555.1	linear amide C-N hydrolase [Aliivibrio fischeri]
	WP_011274626.1	choloylglycine hydrolase family protein [Staphylococcus haemolyticus]
	WP_011275336.1	MULTISPECIES: choloylglycine hydrolase [Staphylococcus]
	WP_011302144.1	MULTISPECIES: choloylglycine hydrolase family protein [Staphylococcus]
	WP_011314181.1	linear amide C-N hydrolase [Nitrobacter winogradskyi]
	WP_011354523.1	choloylglycine hydrolase family protein [Burkholderia lata]
	WP_011373920.1	choloylglycine hydrolase family protein [Lactobacillus sakei]
	WP_011406353.1	MULTISPECIES: choloylglycine hydrolase family protein [Methanosphaera]
	WP_011442376.1	linear amide C-N hydrolase [Rhodopseudomonas palustris]
	WP_011473840.1	linear amide C-N hydrolase [Rhodopseudomonas palustris]
	WP_011475798.1	choloylglycine hydrolase family protein [Ligilactobacillus salivarius]
	WP_011476592.1	choloylglycine hydrolase family protein [Ligilactobacillus salivarius]
	WP_011494900.1	linear amide C-N hydrolase [Shewanella denitrificans]
	WP_011555369.1	MULTISPECIES: linear amide C-N hydrolase [Myxococcus]
	WP_011585758.1	linear amide C-N hydrolase [Cytophaga hutchinsonii]
	WP_011590670.1	linear amide C-N hydrolase [Clostridium perfringens]
	WP_011592161.1	linear amide C-N hydrolase [Clostridium perfringens]
	WP_011619058.1	linear amide C-N hydrolase [Synechococcus sp. CC9311]
	WP_011650873.1	linear amide C-N hydrolase [Rhizobium leguminosarum]
	WP_011664957.1	linear amide C-N hydrolase [Rhodopseudomonas palustris]
	WP_011668417.1	linear amide C-N hydrolase [Lactobacillus brevis]
	WP_011668641.1	choloylglycine hydrolase family protein [Lactobacillus brevis]
	WP_011668908.1	linear amide C-N hydrolase [Lactobacillus brevis]
	WP_011672799.1	MULTISPECIES: linear amide C-N hydrolase [Pediococcus]
	WP_011705570.1	linear amide C-N hydrolase [Aeromonas hydrophila]
	WP_011741020.1	linear amide C-N hydrolase [Mycobacterium ulcerans]
	WP_011743221.1	choloylglycine hydrolase family protein [Bifidobacterium adolescentis]
	WP_011747250.1	linear amide C-N hydrolase [Paracoccus denitrificans]
	WP_011835281.1	linear amide C-N hydrolase [Lactococcus lactis]
	WP_011861550.1	linear amide C-N hydrolase [Clostridioides difficile]
	WP_011864487.1	linear amide C-N hydrolase [Shewanella loihica]
	WP_011866602.1	linear amide C-N hydrolase [Shewanella loihica]
	WP_011882305.1	linear amide C-N hydrolase [Burkholderia vietnamiensis]
	WP_011892200.1	linear amide C-N hydrolase [Mycolicibacterium gilvum]
	WP_011902419.1	linear amide C-N hydrolase [Polynucleobacter asymbioticus]
	WP_011902486.1	linear amide C-N hydrolase [Polynucleobacter asymbioticus]
	WP_011902540.1	linear amide C-N hydrolase [Polynucleobacter asymbioticus]
	WP_011945926.1	linear amide C-N hydrolase [Legionella pneumophila]
	WP_011980806.1	choloylglycine hydrolase family protein [Sulfurovum sp. NBC37-1]
	WP_011986736.1	linear amide C-N hydrolase [Clostridium botulinum]
	WP_011987820.1	linear amide C-N hydrolase [Clostridium botulinum]
	WP_011999491.1	linear amide C-N hydrolase [Vibrio campbellii]
	WP_012008949.1	linear amide C-N hydrolase [Bacillus pumilus]
	WP_012024891.1	linear amide C-N hydrolase [Flavobacterium johnsoniae]
	WP_012055977.1	MULTISPECIES: linear amide C-N hydrolase [Phocaeicola]
	WP_012059629.1	linear amide C-N hydrolase [Clostridium beijerinckii]
	WP_012059839.1	choloylglycine hydrolase family protein [Clostridium beijerinckii]
	WP_012084232.1	choloylglycine hydrolase family protein [Sulfurovum sp. NBC37-1]
	WP_012091717.1	choloylglycine hydrolase family protein [Ochrobactrum anthropi]
	WP_012100181.1	choloylglycine hydrolase family protein [Clostridium botulinum]
	WP_012100239.1	linear amide C-N hydrolase [Clostridium botulinum]
	WP_012114384.1	choloylglycine hydrolase family protein [Xanthobacter autotrophicus]
	WP_012116303.1	linear amide C-N hydrolase [Xanthobacter autotrophicus]
	WP_012118778.1	MULTISPECIES: choloylglycine hydrolase family protein [Bacillus amyloliquefaciens group]
	WP_012127898.1	choloylglycine hydrolase family protein [Vibrio campbellii]
	WP_012156623.1	linear amide C-N hydrolase [Shewanella pealeana]
	WP_012255017.1	linear amide C-N hydrolase [Methylorubrum extorquens]
	WP_012261531.1	MULTISPECIES: choloylglycine hydrolase family protein [Bacillus]
	WP_012276946.1	linear amide C-N hydrolase [Shewanella halifaxensis]
	WP_012280691.1	choloylglycine hydrolase family protein [Francisella philomiragia]
	WP_012280735.1	linear amide C-N hydrolase [Francisella philomiragia]
	WP_012280956.1	linear amide C-N hydrolase [Francisella philomiragia]
	WP_012290394.1	linear amide C-N hydrolase [Finegoldia magna]
	WP_012294830.1	MULTISPECIES: choloylglycine hydrolase family protein [Bacillaceae]
	WP_012324986.1	choloylglycine hydrolase family protein [Shewanella woodyi]
	WP_012327069.1	linear amide C-N hydrolase [Shewanella woodyi]
	WP_012342598.1	linear amide C-N hydrolase [Clostridium botulinum]
	WP_012343173.1	linear amide C-N hydrolase [Clostridium botulinum]
	WP_012370303.1	linear amide C-N hydrolase [Exiguobacterium sibiricum]
	WP_012384443.1	choloylglycine hydrolase family protein [Beijerinckia indica]
	WP_012384901.1	linear amide C-N hydrolase [Beijerinckia indica]
	WP_012390665.1	choloylglycine hydrolase family protein [Limosilactobacillus fermentum]
	WP_012391234.1	linear amide C-N hydrolase [Limosilactobacillus fermentum]
	WP_012394297.1	linear amide C-N hydrolase [Mycobacterium marinum]
	WP_012416452.1	linear amide C-N hydrolase [Bordetella avium]
	WP_012425750.1	MULTISPECIES: choloylglycine hydrolase family protein [Clostridium]
	WP_012428439.1	linear amide C-N hydrolase [Paraburkholderia phytofirmans]
	WP_012429469.1	choloylglycine hydrolase family protein [Francisella tularensis]
	WP_012429671.1	linear amide C-N hydrolase [Francisella tularensis]
	WP_012439896.1	linear amide C-N hydrolase [Erwinia tasmaniensis]
	WP_012451367.1	choloylglycine hydrolase family protein [Clostridium botulinum]
	WP_012480021.1	MULTISPECIES: linear amide C-N hydrolase [Stenotrophomonas]
	WP_012495414.1	linear amide C-N hydrolase [Rhodopseudomonas palustris]
	WP_012510875.1	linear amide C-N hydrolase [Stenotrophomonas maltophilia]
	WP_012535597.1	choloylglycine hydrolase family protein [Aliivibrio fischeri]
	WP_012537451.1	linear amide C-N hydrolase [Acidithiobacillus ferrooxidans]
	WP_012554231.1	linear amide C-N hydrolase [Gluconacetobacter diazotrophicus]
	WP_012564170.1	linear amide C-N hydrolase [Oligotropha carboxidovorans]
	WP_012565218.1	MULTISPECIES: choloylglycine hydrolase family protein [Enterobacteriaceae]
	WP_012577775.1	choloylglycine hydrolase family protein [Bifidobacterium longum]
	WP_012580981.1	bile salt hydrolase [Listeria monocytogenes]
	WP_012592515.1	choloylglycine hydrolase family protein [Methylocella silvestris]
	WP_012600794.1	MULTISPECIES: linear amide C-N hydrolase [Vibrio]
	WP_012664238.1	choloylglycine hydrolase family protein [Staphylococcus carnosus]
	WP_012670711.1	linear amide C-N hydrolase [Brachyspira hyodysenteriae]
	WP_012727335.1	linear amide C-N hydrolase [Exiguobacterium sp. AT1b]
	WP_012739862.1	choloylglycine hydrolase family protein [Lachnospira eligens]
	WP_012778321.1	MULTISPECIES: choloylglycine hydrolase family protein [Lactobacillaceae]
	WP_012798358.1	choloylglycine hydrolase family protein [Slackia heliotrinireducens]
	WP_012832645.1	linear amide C-N hydrolase [Gordonia bronchialis]
	WP_012837936.1	linear amide C-N hydrolase [Comamonas thiooxydans]
	WP_012845443.1	linear amide C-N hydrolase [Lactobacillus johnsonii]
	WP_012862920.1	linear amide C-N hydrolase [Sebaldella termitidis]
	WP_012892411.1	linear amide C-N hydrolase [Streptosporangium roseum]
	WP_012897738.1	linear amide C-N hydrolase [Lactococcus lactis]
	WP_012898405.1	linear amide C-N hydrolase [Lactococcus lactis]
	WP_012902133.1	choloylglycine hydrolase family protein [Bifidobacterium dentium]
	WP_012912264.1	linear amide C-N hydrolase [Pirellula staleyi]
	WP_012944244.1	linear amide C-N hydrolase [Haloterrigena turkmenica]
	WP_012951869.1	bile salt hydrolase [Listeria monocytogenes]
	WP_012956167.1	choloylglycine hydrolase family protein [Methanobrevibacter ruminantium]
	WP_012986167.1	bile salt hydrolase [Listeria seeligeri]
	WP_012996424.1	linear amide C-N hydrolase [Natrialba magadii]
	WP_013053030.1	linear amide C-N hydrolase [Shewanella violacea]
	WP_013053245.1	linear amide C-N hydrolase [Shewanella violacea]
	WP_013056882.1	MULTISPECIES: linear amide C-N hydrolase [Bacillus]
	WP_013065216.1	linear amide C-N hydrolase [Prevotella ruminicola]
	WP_013083002.1	linear amide C-N hydrolase [Bacillus megaterium]
	WP_013086210.1	choloylglycine hydrolase family protein [Lactobacillus crispatus]
	WP_013101199.1	linear amide C-N hydrolase [Legionella pneumophila]
	WP_013113685.1	linear amide C-N hydrolase [Brachyspira murdochii]
	WP_013140694.1	choloylglycine hydrolase family protein [Bifidobacterium longum]
	WP_013181618.1	linear amide C-N hydrolase [Waddlia chondrophila]
	WP_013197447.1	linear amide C-N hydrolase [Acinetobacter oleivorans]
	WP_013221749.1	linear amide C-N hydrolase [Nitrosococcus watsonii]
	WP_013243601.1	choloylglycine hydrolase [Brachyspira pilosicoli]
	WP_013258837.1	choloylglycine hydrolase family protein [Desulfarculus baarsii]
	WP_013271244.1	choloylglycine hydrolase family protein [Lacrimispora saccharolytica]
	WP_013273342.1	linear amide C-N hydrolase [Lacrimispora saccharolytica]
	WP_013286570.1	MULTISPECIES: linear amide C-N hydrolase [Micromonospora]
	WP_013323880.1	linear amide C-N hydrolase [Gloeothece verrucosa]
	WP_013330600.1	linear amide C-N hydrolase [Methanolacinia petrolearia]
	WP_013332384.1	linear amide C-N hydrolase [Halomonas elongata]
	WP_013335041.1	linear amide C-N hydrolase [Gloeothece verrucosa]
	WP_013354084.1	choloylglycine hydrolase family protein [Bacillus amyloliquefaciens]
	WP_013355779.1	MULTISPECIES: linear amide C-N hydrolase [Lactobacillaceae]
	WP_013356047.1	MULTISPECIES: choloylglycine hydrolase family protein [Lactobacillaceae]
	WP_013378848.1	MULTISPECIES: linear amide C-N hydrolase [Clostridiales]
	WP_013379629.1	MULTISPECIES: choloylglycine hydrolase family protein [Clostridiales]
	WP_013380161.1	MULTISPECIES: choloylglycine hydrolase family protein [Clostridiales]
	WP_013389832.1	choloylglycine hydrolase family protein [Bifidobacterium bifidum]
	WP_013392346.1	linear amide C-N hydrolase [Achromobacter xylosoxidans]
	WP_013410903.1	choloylglycine hydrolase family protein [Bifidobacterium longum]
	WP_013418863.1	linear amide C-N hydrolase [Rhodomicrobium vannielii]
	WP_013437710.1	choloylglycine hydrolase family protein [Lactobacillus amylovorus]
	WP_013437974.1	choloylglycine hydrolase family protein [Lactobacillus amylovorus]
	WP_013439461.1	choloylglycine hydrolase family protein [Lactobacillus delbrueckii]
	WP_013476613.1	MULTISPECIES: linear amide C-N hydrolase [Micromonospora]
	WP_013487717.1	linear amide C-N hydrolase [Bacillus cellulosilyticus]
	WP_013503319.1	linear amide C-N hydrolase [Rhodopseudomonas palustris]
	WP_013554216.1	choloylglycine hydrolase family protein [Nitratifractor salsuginis]
	WP_013617562.1	choloylglycine hydrolase family protein [Phocaeicola salanitronis]
	WP_013629248.1	linear amide C-N hydrolase [Rubinisphaera brasiliensis]
	WP_013634576.1	linear amide C-N hydrolase [Pseudopedobacter saltans]
	WP_013641791.1	MULTISPECIES: choloylglycine hydrolase family protein [Lactobacillus]
	WP_013641959.1	MULTISPECIES: choloylglycine hydrolase family protein [Lactobacillus]
	WP_013657706.1	choloylglycine hydrolase family protein [Cellulosilyticum lentocellum]
	WP_013661800.1	linear amide C-N hydrolase [Marinomonas mediterranea]
	WP_013665253.1	linear amide C-N hydrolase [Sphingobacterium sp. 21]
	WP_013709235.1	linear amide C-N hydrolase [Coriobacterium glomerans]
	WP_013726728.1	choloylglycine hydrolase family protein [Clostridium botulinum]
	WP_013727061.1	choloylglycine hydrolase family protein [Lactobacillus buchneri]
	WP_013727325.1	linear amide C-N hydrolase [Lactobacillus buchneri]
	WP_013728734.1	linear amide C-N hydrolase [Lactobacillus buchneri]
	WP_013755482.1	linear amide C-N hydrolase [Thermodesulfobium narugense]
	WP_013762406.1	linear amide C-N hydrolase [Agrobacterium sp. H13-3]
	WP_013802681.1	linear amide C-N hydrolase [Delftia sp. Cs1-4]
	WP_013805904.1	linear amide C-N hydrolase [Hoyosella subflava]
	WP_013830646.1	linear amide C-N hydrolase [Mycolicibacter sinensis]
	WP_013841463.1	choloylglycine hydrolase [Desulfotomaculum ruminis]
	WP_013851669.1	MULTISPECIES: choloylglycine hydrolase family protein [Streptococcus]
	WP_013852538.1	choloylglycine hydrolase family protein [Erysipelothrix rhusiopathiae]
	WP_013853495.1	linear amide C-N hydrolase [Erysipelothrix rhusiopathiae]
	WP_013858120.1	choloylglycine hydrolase [Bacillus coagulans]
	WP_013922732.1	choloylglycine hydrolase family protein [Francisella salina]
	WP_013922784.1	linear amide C-N hydrolase [Francisella salina]
	WP_013922833.1	linear amide C-N hydrolase [Francisella salina]
	WP_013923227.1	linear amide C-N hydrolase [Francisella salina]
	WP_013938819.1	linear amide C-N hydrolase [Corallococcus macrosporus]
	WP_013944064.1	choloylglycine hydrolase family protein [Simkania negevensis]
	WP_013977832.1	choloylglycine hydrolase family protein [Clostridium sp. SY8519]
	WP_013989668.1	linear amide C-N hydrolase [Weissella koreensis]
	WP_014017985.1	linear amide C-N hydrolase [Candidatus Arthromitus sp. SFB-mouse]
	WP_014033027.1	linear amide C-N hydrolase [Muricauda ruestringensis]
	WP_014033828.1	linear amide C-N hydrolase [Muricauda ruestringensis]
	WP_014036995.1	MULTISPECIES: linear amide C-N hydrolase [Stenotrophomonas]
	WP_014072784.1	choloylglycine hydrolase family protein [Ligilactobacillus ruminis]
	WP_014081052.1	choloylglycine hydrolase family protein [Roseburia hominis]
	WP_014081104.1	choloylglycine hydrolase family protein [Roseburia hominis]
	WP_014093400.1	bile salt hydrolase [Listeria ivanovii]
	WP_014115756.1	choloylglycine hydrolase family protein [Bacillus subtilis]
	WP_014119014.1	linear amide C-N hydrolase [Oscillibacter valericigenes]
	WP_014185442.1	choloylglycine hydrolase [Desulfosporosinus orientis]
	WP_014202440.1	choloylglycine hydrolase [Owenweeksia hongkongensis]
	WP_014207030.1	MULTISPECIES: linear amide C-N hydrolase [Acinetobacter calcoaceticus/baumannii complex]
	WP_014211573.1	linear amide C-N hydrolase [Mycolicibacterium rhodesiae]
	WP_014292576.1	linear amide C-N hydrolase [Oceanimonas sp. GK1]
	WP_014299350.1	linear amide C-N hydrolase [Bacteroides fragilis]
	WP_014326783.1	linear amide C-N hydrolase [Legionella pneumophila]
	WP_014334522.1	MULTISPECIES: choloylglycine hydrolase family protein [Streptococcus]
	WP_014357500.1	choloylglycine hydrolase family protein [Acetobacterium woodii]
	WP_014393691.1	linear amide C-N hydrolase [Corallococcus coralloides]
	WP_014419228.1	MULTISPECIES: choloylglycine hydrolase family protein [Bacillus]
	WP_014460271.1	MULTISPECIES: linear amide C-N hydrolase [Bacillus]
	WP_014471224.1	choloylglycine hydrolase family protein [Bacillus amyloliquefaciens]
	WP_014478467.1	penicillin V amidase [Bacillus subtilis]
	WP_014481399.1	penicillin V amidase [Bacillus subtilis]
	WP_014483762.1	MULTISPECIES: choloylglycine hydrolase family protein [Bifidobacterium]
	WP_014485666.1	choloylglycine hydrolase family protein [Bifidobacterium longum]
	WP_014487140.1	linear amide C-N hydrolase [Brachyspira intermedia]
	WP_014521071.1	choloylglycine hydrolase family protein [Clostridium botulinum]
	WP_014548612.1	choloylglycine hydrolase family protein [Francisella hispaniensis]
	WP_014548659.1	linear amide C-N hydrolase [Francisella hispaniensis]
	WP_014549649.1	linear amide C-N hydrolase [Francisella tularensis]
	WP_014550009.1	choloylglycine hydrolase family protein [Francisella tularensis]
	WP_014554360.1	linear amide C-N hydrolase [Gardnerella vaginalis]
	WP_014562053.1	choloylglycine hydrolase family protein [Limosilactobacillus fermentum]
	WP_014562403.1	linear amide C-N hydrolase [Limosilactobacillus fermentum]
	WP_014566734.1	linear amide C-N hydrolase [Lacticaseibacillus paracasei]
	WP_014567380.1	choloylglycine hydrolase family protein [Lactobacillus johnsonii]
	WP_014567501.1	choloylglycine hydrolase family protein [Lactobacillus johnsonii]
	WP_014568264.1	choloylglycine hydrolase family protein [Ligilactobacillus salivarius]
	WP_014569128.1	linear amide C-N hydrolase [Lactobacillus rhamnosus]
	WP_014571124.1	MULTISPECIES: linear amide C-N hydrolase [Lactobacillaceae]
	WP_014613435.1	linear amide C-N hydrolase [Staphylococcus pseudintermedius]
	WP_014642027.1	linear amide C-N hydrolase [Halobacillus halophilus]
	WP_014643432.1	C45 family peptidase [Halobacillus halophilus]
	WP_014646937.1	MULTISPECIES: linear amide C-N hydrolase [Stenotrophomonas]
	WP_014666000.1	choloylglycine hydrolase family protein [Bacillus sp. JS]
	WP_014697704.1	choloylglycine hydrolase family protein [Bifidobacterium animalis]
	WP_014698980.1	linear amide C-N hydrolase [Pectobacterium parmentieri]
	WP_014714899.1	choloylglycine hydrolase family protein [Francisella orientalis]
	WP_014760177.1	choloylglycine hydrolase family protein [Bifidobacterium bifidum]
	WP_014776263.1	linear amide C-N hydrolase [Alistipes finegoldii]
	WP_014822423.1	choloylglycine hydrolase [Solibacillus silvestris]
	WP_014862243.1	choloylglycine hydrolase family protein [Enterococcus faecalis]
	WP_014862307.1	choloylglycine hydrolase family protein [Enterococcus faecalis]
	WP_014863322.1	linear amide C-N hydrolase [Natrinema sp. J7-2]
	WP_014905944.1	linear amide C-N hydrolase [Bordetella pertussis]
	WP_014929747.1	bile salt hydrolase [Listeria monocytogenes]
	WP_014930834.1	choloylglycine hydrolase family protein [Listeria monocytogenes]
	WP_014933591.1	choloylglycine hydrolase [Brachyspira pilosicoli]
	WP_014935551.1	choloylglycine hydrolase [Brachyspira pilosicoli]
	WP_014939265.1	choloylglycine hydrolase family protein [Lactobacillus buchneri]
	WP_014939490.1	linear amide C-N hydrolase [Lactobacillus buchneri]
	WP_014940533.1	linear amide C-N hydrolase [Lactobacillus buchneri]
	WP_014970315.1	linear amide C-N hydrolase [Exiguobacterium antarcticum]
	WP_015009257.1	choloylglycine hydrolase family protein [Amphibacillus xylanus]
	WP_015010480.1	choloylglycine hydrolase [Amphibacillus xylanus]
	WP_015075371.1	choloylglycine hydrolase family protein [Carnobacterium maltaromaticum]
	WP_015075374.1	choloylglycine hydrolase family protein [Carnobacterium maltaromaticum]
	WP_015077240.1	choloylglycine hydrolase family protein [Carnobacterium maltaromaticum]
	WP_015077350.1	choloylglycine hydrolase family protein [Carnobacterium maltaromaticum]
	WP_015077898.1	choloylglycine hydrolase family protein [Carnobacterium maltaromaticum]
	WP_015089819.1	linear amide C-N hydrolase [Bdellovibrio bacteriovorus]
	WP_015193135.1	linear amide C-N hydrolase [Stanieria cyanosphaera]
	WP_015221111.1	linear amide C-N hydrolase [Cyanobacterium aponinum]
	WP_015233749.1	linear amide C-N hydrolase [Natronobacterium gregoryi]
	WP_015267091.1	linear amide C-N hydrolase [Echinicola vietnamensis]
	WP_015274991.1	choloylglycine hydrolase [Brachyspira pilosicoli]
	WP_015298675.1	linear amide C-N hydrolase [Natrinema pellirubrum]
	WP_015319469.1	choloylglycine hydrolase [Natronococcus occultus]
	WP_015353406.1	choloylglycine hydrolase family protein [Myxococcus stipitatus]
	WP_015379561.1	choloylglycine hydrolase family protein [Lactiplantibacillus plantarum]
	WP_015392460.1	linear amide C-N hydrolase [Clostridium saccharoperbutylacetonicum]
	WP_015393206.1	choloylglycine hydrolase family protein [Clostridium saccharoperbutylacetonicum]
	WP_015405777.1	choloylglycine hydrolase [Desulfocapsa sulfexigens]
	WP_015426339.1	linear amide C-N hydrolase [Lactococcus lactis]
	WP_015427006.1	linear amide C-N hydrolase [Lactococcus lactis]
	WP_015439136.1	MULTISPECIES: choloylglycine hydrolase family protein [Bifidobacterium]
	WP_015444722.1	linear amide C-N hydrolase [Legionella pneumophila]
	WP_015449931.1	choloylglycine hydrolase family protein [Bifidobacterium thermophilum]
	WP_015470388.1	linear amide C-N hydrolase [Bdellovibrio exovorus]
	WP_015473475.1	linear amide C-N hydrolase [Lactobacillus brevis]
	WP_015474257.1	choloylglycine hydrolase family protein [Lactobacillus brevis]
	WP_015504544.1	linear amide C-N hydrolase [Candidatus Methanomethylophilus alvus]
	WP_015505066.1	choloylglycine hydrolase family protein [Candidatus Methanomethylophilus alvus]
	WP_015509960.1	choloylglycine hydrolase family protein [Enterococcus casseliflavus]
	WP_015523371.1	choloylglycine hydrolase family protein [Ruminococcus bromii]
	WP_015523541.1	linear amide C-N hydrolase [Ruminococcus bromii]
	WP_015526515.1	MULTISPECIES: choloylglycine hydrolase family protein [Blautia]
	WP_015536282.1	choloylglycine hydrolase family protein [Faecalitalea cylindroides]
	WP_015541406.1	choloylglycine hydrolase family protein [Blautia obeum]
	WP_015545862.1	linear amide C-N hydrolase [Alistipes shahii]
	WP_015638418.1	choloylglycine hydrolase family protein [Limosilactobacillus fermentum]
	WP_015639809.1	choloylglycine hydrolase family protein [Lactiplantibacillus plantarum]
	WP_015715008.1	MULTISPECIES: penicillin V amidase [Bacillus]
	WP_015728369.1	linear amide C-N hydrolase [Vibrio vulnificus]
	WP_015729403.1	linear amide C-N hydrolase [Staphylococcus pseudintermedius]
	WP_015750085.1	linear amide C-N hydrolase [Nakamurella multipartita]
	WP_015825775.1	MULTISPECIES: linear amide C-N hydrolase [Lactobacillaceae]
	WP_015826071.1	choloylglycine hydrolase family protein [Lactiplantibacillus plantarum]
	WP_015826136.1	MULTISPECIES: choloylglycine hydrolase family protein [Lactobacillaceae]
	WP_015841169.1	MULTISPECIES: linear amide C-N hydrolase [Pectobacterium]
	WP_015861610.1	choloylglycine hydrolase family protein [Desulfovibrio magneticus]
	WP_015862876.1	choloylglycine hydrolase family protein [Desulfovibrio magneticus]
	WP_015900744.1	choloylglycine hydrolase [Staphylococcus carnosus]
	WP_015912167.1	choloylglycine hydrolase [Macrococcus caseolyticus]
	WP_015952065.1	linear amide C-N hydrolase [Methylorubrum extorquens]
	WP_015956021.1	linear amide C-N hydrolase [Gloeothece citriformis]
	WP_015962383.1	linear amide C-N hydrolase [Serratia sp. FGI94]
	WP_016082618.1	choloylglycine hydrolase family protein [Bacillus cereus]
	WP_016082862.1	choloylglycine hydrolase family protein [Bacillus cereus]
	WP_016092171.1	choloylglycine hydrolase family protein [Bacillus cereus]
	WP_016097053.1	choloylglycine hydrolase family protein [Bacillus cereus]
	WP_016100773.1	choloylglycine hydrolase family protein [Bacillus cereus]
	WP_016104840.1	choloylglycine hydrolase [Bacillus cereus]
	WP_016109390.1	MULTISPECIES: choloylglycine hydrolase family protein [Bacillus]
	WP_016122042.1	MULTISPECIES: choloylglycine hydrolase family protein [Bacillus cereus group]
	WP_016135222.1	choloylglycine hydrolase family protein [Bacillus cereus]
	WP_016145698.1	linear amide C-N hydrolase [Acinetobacter lactucae]
	WP_016147306.1	choloylglycine hydrolase family protein [Butyricicoccus pullicaecorum]
	WP_016149334.1	linear amide C-N hydrolase [Brucella abortus]
	WP_016163479.1	linear amide C-N hydrolase [Acinetobacter sp. CIP 110321]
	WP_016164104.1	linear amide C-N hydrolase [Acinetobacter sp. CIP 110321]
	WP_016168564.1	linear amide C-N hydrolase [Acinetobacter tandoii]
	WP_016174567.1	choloylglycine hydrolase family protein [Enterococcus saccharolyticus]
	WP_016176622.1	choloylglycine hydrolase family protein [Enterococcus durans]
	WP_016178721.1	MULTISPECIES: choloylglycine hydrolase family protein [Enterococcus]
	WP_016179968.1	MULTISPECIES: linear amide C-N hydrolase [Enterococcus]
	WP_016184209.1	choloylglycine hydrolase family protein [Enterococcus columbae]
	WP_016184283.1	choloylglycine hydrolase family protein [Enterococcus columbae]
	WP_016185043.1	choloylglycine hydrolase family protein [Enterococcus sulfureus]
	WP_016186107.1	choloylglycine hydrolase family protein [Enterococcus sulfureus]
	WP_016186380.1	linear amide C-N hydrolase [Enterococcus sulfureus]
	WP_016200634.1	linear amide C-N hydrolase [Elizabethkingia meningoseptica]
	WP_016204358.1	MULTISPECIES: linear amide C-N hydrolase [Bacillus]
	WP_016216227.1	choloylglycine hydrolase family protein [Eubacterium sp. 14-2]
	WP_016216234.1	linear amide C-N hydrolase [Eubacterium sp. 14-2]
	WP_016216703.1	linear amide C-N hydrolase [Eubacterium sp. 14-2]
	WP_016250590.1	choloylglycine hydrolase family protein [Enterococcus cecorum]
	WP_016250736.1	choloylglycine hydrolase family protein [Enterococcus cecorum]
	WP_016264498.1	choloylglycine hydrolase family protein [Lactobacillus sakei]
	WP_016269545.1	linear amide C-N hydrolase [Bacteroides thetaiotaomicron]
	WP_016270252.1	choloylglycine hydrolase family protein [Phocaeicola vulgatus]
	WP_016273632.1	choloylglycine hydrolase family protein [Bacteroides uniformis]
	WP_016275995.1	choloylglycine hydrolase family protein [Phocaeicola sartorii]
	WP_016309089.1	choloylglycine hydrolase family protein [Adlercreutzia caecimuris]
	WP_016317991.1	MULTISPECIES: choloylglycine hydrolase family protein [unclassified Anaerotruncus]
	WP_016330648.1	linear amide C-N hydrolase [Amycolatopsis keratiniphila]
	WP_016348094.1	linear amide C-N hydrolase [Burkholderia insecticola]
	WP_016350327.1	linear amide C-N hydrolase [Aeromonas hydrophila]
	WP_016358169.1	choloylglycine hydrolase family protein [Methanobrevibacter sp. AbM4]
	WP_016381803.1	MULTISPECIES: linear amide C-N hydrolase [Lactobacillaceae]
	WP_016383542.1	linear amide C-N hydrolase [Lacticaseibacillus paracasei]
	WP_016400365.1	linear amide C-N hydrolase [Agarivorans albus]
	WP_016400582.1	linear amide C-N hydrolase [Agarivorans albus]
	WP_016403802.1	linear amide C-N hydrolase [Agarivorans albus]
	WP_016407315.1	choloylglycine hydrolase family protein [Anaerotignum faecicola]
	WP_016425551.1	MULTISPECIES: linear amide C-N hydrolase [Staphylococcus]
	WP_016446829.1	MULTISPECIES: linear amide C-N hydrolase [Delftia]
	WP_016509911.1	choloylglycine hydrolase family protein [Exiguobacterium sp. S17]
	WP_016513176.1	MULTISPECIES: choloylglycine hydrolase family protein [Bacillus]
	WP_016542912.1	linear amide C-N hydrolase [Acinetobacter gyllenbergii]
	WP_016554246.1	linear amide C-N hydrolase [Rhizobium grahamii]
	WP_016610848.1	choloylglycine hydrolase family protein [Enterococcus casseliflavus]
	WP_016615471.1	linear amide C-N hydrolase [Enterococcus faecalis]
	WP_016616623.1	choloylglycine hydrolase family protein [Enterococcus faecalis]
	WP_016618838.1	choloylglycine hydrolase family protein [Enterococcus faecalis]
	WP_016622461.1	choloylglycine hydrolase family protein [Enterococcus faecalis]
	WP_016626312.1	choloylglycine hydrolase family protein [Enterococcus faecalis]
	WP_016632767.1	choloylglycine hydrolase family protein [Enterococcus faecalis]
	WP_016632867.1	choloylglycine hydrolase family protein [Enterococcus faecalis]
	WP_016648336.1	MULTISPECIES: linear amide C-N hydrolase [Facklamia]
	WP_016649570.1	linear amide C-N hydrolase [Myroides odoratimimus]
	WP_016652579.1	linear amide C-N hydrolase [Acinetobacter colistiniresistens]
	WP_016657983.1	linear amide C-N hydrolase [Acinetobacter rudis]
	WP_016660335.1	linear amide C-N hydrolase [Acinetobacter gyllenbergii]
	WP_016694855.1	MULTISPECIES: choloylglycine hydrolase family protein [Rhodococcus]
	WP_016718293.1	choloylglycine hydrolase family protein [Bacillus cereus]
	WP_016728789.1	linear amide C-N hydrolase [Clostridioides difficile]
	WP_016763970.1	linear amide C-N hydrolase [Bacillus megaterium]
	WP_016805524.1	MULTISPECIES: linear amide C-N hydrolase [Acinetobacter calcoaceticus/baumannii complex]
	WP_016875018.1	linear amide C-N hydrolase [Chlorogloeopsis fritschii]
	WP_016879669.1	linear amide C-N hydrolase [Chlorogloeopsis fritschii]
	WP_016885647.1	MULTISPECIES: choloylglycine hydrolase family protein [Bacillus]
	WP_016930595.1	MULTISPECIES: choloylglycine hydrolase family protein [Staphylococcus]
	WP_016931032.1	choloylglycine hydrolase [Staphylococcus haemolyticus]
	WP_016932020.1	choloylglycine hydrolase family protein [Rhodococcus sp. R1101]
	WP_016937480.1	choloylglycine hydrolase family protein [Bacillus siamensis]
	WP_017018743.1	linear amide C-N hydrolase [Aliivibrio fischeri]
	WP_017018757.1	MULTISPECIES: linear amide C-N hydrolase [Aliivibrio]
	WP_017018758.1	linear amide C-N hydrolase [Aliivibrio fischeri]
	WP_017023311.1	choloylglycine hydrolase family protein [Aliivibrio logei]
	WP_017028946.1	linear amide C-N hydrolase [Vibrio breoganii]
	WP_017031618.1	choloylglycine hydrolase family protein [Vibrio breoganii]
	WP_017033322.1	linear amide C-N hydrolase [Vibrio genomosp. F10]
	WP_017040966.1	linear amide C-N hydrolase [Vibrio genomosp. F10]
	WP_017093326.1	linear amide C-N hydrolase [Vibrio splendidus]
	WP_017093450.1	linear amide C-N hydrolase [Vibrio splendidus]
	WP_017141968.1	linear amide C-N hydrolase [Bacteroides fragilis]
	WP_017149551.1	choloylglycine hydrolase [Bacillus bingmayongensis]
	WP_017151668.1	choloylglycine hydrolase [Bacillus bingmayongensis]
	WP_017175259.1	MULTISPECIES: choloylglycine hydrolase [Terrabacteria group]
	WP_017175524.1	MULTISPECIES: choloylglycine hydrolase family protein [Terrabacteria group]
	WP_017176684.1	choloylglycine hydrolase family protein [Staphylococcus massiliensis]
	WP_017185667.1	linear amide C-N hydrolase [Alkalibacillus haloalkaliphilus]
	WP_017190788.1	linear amide C-N hydrolase [Vibrio harveyi]
	WP_017204493.1	choloylglycine hydrolase family protein [Microbacterium barkeri]
	WP_017210273.1	choloylglycine hydrolase family protein [Clostridium beijerinckii]
	WP_017210903.1	linear amide C-N hydrolase [Clostridium beijerinckii]
	WP_017222628.1	linear amide C-N hydrolase [Moritella dasanensis]
	WP_017260393.1	linear amide C-N hydrolase [Lactobacillus rossiae]
	WP_017261496.1	linear amide C-N hydrolase [Lactobacillus rossiae]
	WP_017262526.1	linear amide C-N hydrolase [Lactobacillus rossiae]
	WP_017263063.1	choloylglycine hydrolase family protein [Lactobacillus rossiae]
	WP_017348633.1	linear amide C-N hydrolase [Pantoea sp. A4]
	WP_017352230.1	choloylglycine hydrolase family protein [Clostridium botulinum]
	WP_017355253.1	linear amide C-N hydrolase [Stenotrophomonas sp. CPCC 101271]
	WP_017358491.1	linear amide C-N hydrolase [Bacillus pumilus]
	WP_017366636.1	linear amide C-N hydrolase [Bacillus altitudinis]
	WP_017387349.1	MULTISPECIES: linear amide C-N hydrolase [Acinetobacter]
	WP_017392178.1	linear amide C-N hydrolase [Acinetobacter calcoaceticus]
	WP_017398916.1	linear amide C-N hydrolase [Acinetobacter pittii]
	WP_017409941.1	linear amide C-N hydrolase [Aeromonas hydrophila]
	WP_017418616.1	choloylglycine hydrolase family protein [Bacillus amyloliquefaciens]
	WP_017465141.1	choloylglycine hydrolase [Staphylococcus epidermidis]
	WP_017465707.1	MULTISPECIES: linear amide C-N hydrolase [Salmonella]
	WP_017480926.1	linear amide C-N hydrolase [Acinetobacter pittii]
	WP_017522645.1	linear amide C-N hydrolase [Pusillimonas noertemannii]
	WP_017636388.1	MULTISPECIES: choloylglycine hydrolase family protein [Staphylococcus]
	WP_017637890.1	MULTISPECIES: choloylglycine hydrolase [Staphylococcus]
	WP_017651010.1	choloylglycine hydrolase [Bacillus anthracis]
	WP_017682350.1	linear amide C-N hydrolase [Rhodococcus ruber]
	WP_017696089.1	penicillin V amidase [Bacillus subtilis]
	WP_017723455.1	choloylglycine hydrolase [Staphylococcus xylosus]
	WP_017723960.1	choloylglycine hydrolase family protein [Staphylococcus xylosus]
	WP_017791280.1	linear amide C-N hydrolase [Vibrio vulnificus]
	WP_017796007.1	MULTISPECIES: choloylglycine hydrolase [Oceanobacillus]
	WP_017796178.1	MULTISPECIES: linear amide C-N hydrolase [Oceanobacillus]
	WP_017818609.1	linear amide C-N hydrolase [Vibrio harveyi]
	WP_017825447.1	choloylglycine hydrolase family protein [Clostridium botulinum]
	WP_017846240.1	linear amide C-N hydrolase [Pseudomonas veronii]
	WP_017864944.1	linear amide C-N hydrolase [Lactococcus lactis]
	WP_017868517.1	linear amide C-N hydrolase [Lactobacillus pobuzihii]
	WP_018062757.1	linear amide C-N hydrolase [Martelella mediterranea]
	WP_018063256.1	linear amide C-N hydrolase [Martelella mediterranea]
	WP_018067691.1	linear amide C-N hydrolase [Martelella mediterranea]
	WP_018113851.1	MULTISPECIES: choloylglycine hydrolase family protein [Staphylococcus]
	WP_018123747.1	choloylglycine hydrolase family protein [Desulfovibrio oxyclinae]
	WP_018181634.1	linear amide C-N hydrolase [Kaistia granuli]
	WP_018182478.1	linear amide C-N hydrolase [Kaistia granuli]
	WP_018183397.1	choloylglycine hydrolase family protein [Kaistia granuli]
	WP_018337725.1	linear amide C-N hydrolase [Butyricimonas synergistica]
	WP_018339682.1	choloylglycine hydrolase family protein [Butyricimonas synergistica]
	WP_018388000.1	linear amide C-N hydrolase [Ancylobacter sp. FA202]
	WP_018389063.1	linear amide C-N hydrolase [Ancylobacter sp. FA202]
	WP_018389816.1	choloylglycine hydrolase family protein [Ancylobacter sp. FA202]
	WP_018391317.1	linear amide C-N hydrolase [Ancylobacter sp. FA202]
	WP_018407765.1	linear amide C-N hydrolase [Methylocystis rosea]
	WP_018577563.1	linear amide C-N hydrolase [Legionella shakespearei]
	WP_018579965.1	choloylglycine hydrolase family protein [Erysipelothrix tonsillarum]
	WP_018580395.1	linear amide C-N hydrolase [Erysipelothrix tonsillarum]
	WP_018602104.1	linear amide C-N hydrolase [Mycobacterium sp. 155]
	WP_018673600.1	choloylglycine hydrolase [Brevibacillus laterosporus]
	WP_018678220.1	linear amide C-N hydrolase [Acinetobacter tjernbergiae]
	WP_018678967.1	linear amide C-N hydrolase [Acinetobacter tjernbergiae]
	WP_018698208.1	linear amide C-N hydrolase [Amorphus coralli]
	WP_018698422.1	linear amide C-N hydrolase [Amorphus coralli]
	WP_018712008.1	choloylglycine hydrolase family protein [Phocaeicola barnesiae]
	WP_018766258.1	MULTISPECIES: linear amide C-N hydrolase [Bacillus]
	WP_018783342.1	MULTISPECIES: choloylglycine hydrolase [Bacillus]
	WP_018784141.1	linear amide C-N hydrolase [Micromonospora sp. CNB394]
	WP_018854768.1	linear amide C-N hydrolase [Rhizobium sp. 42MFCr.1]
	WP_018964055.1	linear amide C-N hydrolase [Ancylobacter sp. FA202]
	WP_019049649.1	choloylglycine hydrolase family protein [Nocardia asteroides]
	WP_019050912.1	linear amide C-N hydrolase [Elizabethkingia meningoseptica]
	WP_019079030.1	linear amide C-N hydrolase [Yersinia enterocolitica]
	WP_019079755.1	linear amide C-N hydrolase [Yersinia enterocolitica]
	WP_019082384.1	linear amide C-N hydrolase [Yersinia enterocolitica]
	WP_019083380.1	linear amide C-N hydrolase [Yersinia enterocolitica]
	WP_019095562.1	linear amide C-N hydrolase [Pseudomonas protegens]
	WP_019125116.1	linear amide C-N hydrolase [Peptoniphilus grossensis]
	WP_019129059.1	choloylglycine hydrolase family protein [Enorma massiliensis]
	WP_019130067.1	choloylglycine hydrolase family protein [Alistipes communis]
	WP_019131117.1	linear amide C-N hydrolase [Alistipes communis]
	WP_019150708.1	linear amide C-N hydrolase [Alistipes senegalensis]
	WP_019166427.1	linear amide C-N hydrolase [Staphylococcus delphini]
	WP_019169324.1	linear amide C-N hydrolase [Staphylococcus intermedius]
	WP_019170945.1	linear amide C-N hydrolase [Pseudaminobacter salicylatoxidans]
	WP_019181918.1	choloylglycine hydrolase family protein [Microbacterium yannicii]
	WP_019182783.1	linear amide C-N hydrolase [Stenotrophomonas maltophilia]
	WP_019190482.1	choloylglycine hydrolase family protein [Levyella massiliensis]
	WP_019211963.1	linear amide C-N hydrolase [Yersinia massiliensis]
	WP_019216412.1	choloylglycine hydrolase family protein [Legionella tunisiensis]
	WP_019239391.1	MULTISPECIES: linear amide C-N hydrolase [Enorma]
	WP_019251645.1	choloylglycine hydrolase family protein [Limosilactobacillus reuteri]
	WP_019254138.1	choloylglycine hydrolase family protein [Limosilactobacillus reuteri]
	WP_019259935.1	choloylglycine hydrolase family protein [Bacillus subtilis]
	WP_019262566.1	choloylglycine hydrolase family protein [Methanobrevibacter smithii]
	WP_019264881.1	choloylglycine hydrolase family protein [Methanobrevibacter smithii]
	WP_019266681.1	choloylglycine hydrolase family protein [Methanobrevibacter smithii]
	WP_019267902.1	choloylglycine hydrolase family protein [Methanobrevibacter smithii]
	WP_019291978.1	MULTISPECIES: choloylglycine hydrolase family protein [Lactococcus]
	WP_019335404.1	choloylglycine hydrolase family protein [Lactococcus garvieae]
	WP_019335642.1	choloylglycine hydrolase family protein [Lactococcus garvieae]
	WP_019338492.1	MULTISPECIES: linear amide C-N hydrolase [Stenotrophomonas]
	WP_019376910.1	choloylglycine hydrolase [Virgibacillus halodenitrificans]
	WP_019423536.1	linear amide C-N hydrolase [Paenibacillus sp. OSY-SE]
	WP_019443056.1	linear amide C-N hydrolase [Moritella marina]
	WP_019469156.1	MULTISPECIES: choloylglycine hydrolase family protein [Staphylococcus]
	WP_019469576.1	choloylglycine hydrolase [Staphylococcus cohnii]
	WP_019501175.1	linear amide C-N hydrolase [Pseudanabaena sp. PCC 6802]
	WP_019510897.1	MULTISPECIES: linear amide C-N hydrolase [Actinobacteria]
	WP_019538215.1	linear amide C-N hydrolase [Proteiniphilum acetatigenes]
	WP_019567031.1	MULTISPECIES: linear amide C-N hydrolase [Agrobacterium]
	WP_019616240.1	linear amide C-N hydrolase [Psychromonas ossibalaenae]
	WP_019638878.1	linear amide C-N hydrolase [Paenibacillus fonticola]
	WP_019661403.1	linear amide C-N hydrolase [Stenotrophomonas maltophilia]
	WP_019677576.1	choloylglycine hydrolase family protein [Rheinheimera perlucida]
	WP_019680338.1	linear amide C-N hydrolase [Ruminococcus flavefaciens]
	WP_019723394.1	choloylglycine hydrolase family protein [Enterococcus mundtii]
	WP_019723927.1	choloylglycine hydrolase family protein [Enterococcus mundtii]
	WP_019728239.1	linear amide C-N hydrolase [Bifidobacterium breve]
	WP_019737599.1	linear amide C-N hydrolase [Mycolicibacter kumamotonensis]
	WP_019746884.1	linear amide C-N hydrolase [Rhodococcus erythropolis]
	WP_019747534.1	MULTISPECIES: linear amide C-N hydrolase [Rhodococcus]
	WP_019828893.1	linear amide C-N hydrolase [Pseudomonas psychrophila]
	WP_019829315.1	linear amide C-N hydrolase [Vibrio cholerae]
	WP_019834740.1	choloylglycine hydrolase family protein [Staphylococcus sp. MDS7B]
	WP_019892877.1	choloylglycine hydrolase family protein [Allobaculum stercoricanis]
	WP_019933755.1	linear amide C-N hydrolase [Oceanimonas smirnovii]
	WP_019935359.1	linear amide C-N hydrolase [Oceanimonas smirnovii]
	WP_019970524.1	linear amide C-N hydrolase [Mycobacterium sp. 141]
	WP_019973802.1	linear amide C-N hydrolase [Empedobacter brevis]
	WP_020005164.1	linear amide C-N hydrolase [Brachyspira innocens]
	WP_020064051.1	linear amide C-N hydrolase [Brachyspira hyodysenteriae]
	WP_020066671.1	linear amide C-N hydrolase [Paraburkholderia caledonica]
	WP_020083929.1	linear amide C-N hydrolase [Hyphomicrobium zavarzinii]
	WP_020089082.1	linear amide C-N hydrolase [Lactobacillus parabrevis]
	WP_020089130.1	linear amide C-N hydrolase [Lactobacillus parabrevis]
	WP_020089398.1	choloylglycine hydrolase family protein [Lactobacillus parabrevis]
	WP_020102669.1	linear amide C-N hydrolase [Mycobacterium sp. 360MFTsu5.1]
	WP_020174016.1	choloylglycine hydrolase family protein [Methyloferula stellata]
	WP_020194080.1	linear amide C-N hydrolase [Vibrio owensii]
	WP_020204619.1	linear amide C-N hydrolase [Cupriavidus sp. WS]
	WP_020225577.1	linear amide C-N hydrolase [Holdemania massiliensis]
	WP_020225897.1	linear amide C-N hydrolase [Holdemania massiliensis]
	WP_020226199.1	linear amide C-N hydrolase [Holdemania massiliensis]
	WP_020281206.1	linear amide C-N hydrolase [Lactobacillus otakiensis]
	WP_020378043.1	linear amide C-N hydrolase [Candidatus Microthrix parvicella]
	WP_020411682.1	linear amide C-N hydrolase [Microbulbifer variabilis]
	WP_020430015.1	linear amide C-N hydrolase, partial [Paenibacillus riograndensis]
	WP_020453514.1	MULTISPECIES: choloylglycine hydrolase family protein [Bacillus subtilis group]
	WP_020503851.1	choloylglycine hydrolase family protein [Lamprocystis purpurea]
	WP_020531928.1	linear amide C-N hydrolase [Flexithrix dorotheae]
	WP_020573146.1	linear amide C-N hydrolase [Actinopolymorpha alba]
	WP_020584119.1	linear amide C-N hydrolase [Endozoicomonas elysicola]
	WP_020585038.1	linear amide C-N hydrolase [Endozoicomonas elysicola]
	WP_020632858.1	linear amide C-N hydrolase [Amycolatopsis alba]
	WP_020668892.1	linear amide C-N hydrolase [Amycolatopsis nigrescens]
	WP_020694190.1	linear amide C-N hydrolase [Reyranella massiliensis]
	WP_020728845.1	linear amide C-N hydrolase [Mycobacterium marinum]
	WP_020751429.1	linear amide C-N hydrolase [Lacticaseibacillus paracasei]
	WP_020761534.1	linear amide C-N hydrolase [Gardnerella vaginalis]
	WP_020806888.1	MULTISPECIES: choloylglycine hydrolase family protein [Lactobacillus]
	WP_020806969.1	MULTISPECIES: choloylglycine hydrolase family protein [Lactobacillus]
	WP_020807278.1	MULTISPECIES: linear amide C-N hydrolase [Lactobacillus]
	WP_020817411.1	linear amide C-N hydrolase [Ruminiclostridium papyrosolvens]
	WP_020844229.1	linear amide C-N hydrolase [Salmonella bongori]
	WP_020879124.1	choloylglycine hydrolase family protein [Desulfovibrio sp. X2]
	WP_020898761.1	linear amide C-N hydrolase [Salmonella enterica]
	WP_020906497.1	linear amide C-N hydrolase [Rhodococcus erythropolis]
	WP_020914510.1	linear amide C-N hydrolase [Shewanella piezotolerans]
	WP_020916512.1	MULTISPECIES: choloylglycine hydrolase family protein [Streptococcus]
	WP_020946042.1	linear amide C-N hydrolase [Proteus mirabilis]
	WP_020949576.1	linear amide C-N hydrolase [Paracoccus aminophilus]
	WP_020976908.1	linear amide C-N hydrolase [Staphylococcus aureus]
	WP_020977415.1	linear amide C-N hydrolase [Staphylococcus aureus]
	WP_020994827.1	linear amide C-N hydrolase [Oxalobacter formigenes]
	WP_021025472.1	linear amide C-N hydrolase [Comamonas sp. B-9]
	WP_021037180.1	linear amide C-N hydrolase [Lactococcus lactis]
	WP_021065372.1	choloylglycine hydrolase family protein [Exiguobacterium chiriqhucha]
	WP_021066159.1	linear amide C-N hydrolase [Exiguobacterium chiriqhucha]
	WP_021069836.1	linear amide C-N hydrolase [Sphingobacterium paucimobilis]
	WP_021070369.1	linear amide C-N hydrolase [Sphingobacterium paucimobilis]
	WP_021106862.1	choloylglycine hydrolase family protein [Clostridium botulinum]
	WP_021142030.1	MULTISPECIES: choloylglycine hydrolase family protein [Streptococcus]
	WP_021179901.1	linear amide C-N hydrolase [Serratia fonticola]
	WP_021190511.1	linear amide C-N hydrolase [Sphingobacterium sp. IITKGP-BTPF85]
	WP_021202845.1	linear amide C-N hydrolase [Stenotrophomonas maltophilia]
	WP_021254801.1	linear amide C-N hydrolase [Paenibacillus alvei]
	WP_021255166.1	MULTISPECIES: linear amide C-N hydrolase [Paenibacillus]
	WP_021257361.1	choloylglycine hydrolase [Paenibacillus alvei]
	WP_021260873.1	choloylglycine hydrolase [Paenibacillus alvei]
	WP_021291882.1	linear amide C-N hydrolase [Virgibacillus sp. CM-4]
	WP_021332382.1	MULTISPECIES: linear amide C-N hydrolase [Rhodococcus]
	WP_021333885.1	linear amide C-N hydrolase [Rhodococcus erythropolis]
	WP_021336983.1	choloylglycine hydrolase family protein [Lactiplantibacillus plantarum]
	WP_021337589.1	linear amide C-N hydrolase [Lactiplantibacillus plantarum]
	WP_021338317.1	choloylglycine hydrolase family protein [Lactiplantibacillus plantarum]
	WP_021338913.1	MULTISPECIES: choloylglycine hydrolase family protein [Staphylococcus]
	WP_021339984.1	MULTISPECIES: choloylglycine hydrolase [Staphylococcus]
	WP_021346640.1	linear amide C-N hydrolase [Elizabethkingia anophelis]
	WP_021356706.1	MULTISPECIES: linear amide C-N hydrolase [Lactobacillaceae]
	WP_021357016.1	linear amide C-N hydrolase [Lactiplantibacillus plantarum]
	WP_021357210.1	choloylglycine hydrolase family protein [Lactiplantibacillus plantarum]
	WP_021359464.1	MULTISPECIES: linear amide C-N hydrolase [Clostridiales]
	WP_021360795.1	linear amide C-N hydrolase [Clostridioides difficile]
	WP_021362767.1	linear amide C-N hydrolase [Clostridioides difficile]
	WP_021363715.1	MULTISPECIES: linear amide C-N hydrolase [Clostridiales]
	WP_021365596.1	linear amide C-N hydrolase [Clostridioides difficile]
	WP_021369053.1	linear amide C-N hydrolase [Clostridioides difficile]
	WP_021370508.1	MULTISPECIES: linear amide C-N hydrolase [Clostridiales]
	WP_021371374.1	MULTISPECIES: linear amide C-N hydrolase [Clostridiales]
	WP_021372128.1	linear amide C-N hydrolase [Clostridioides difficile]
	WP_021375898.1	linear amide C-N hydrolase [Clostridioides difficile]
	WP_021381905.1	linear amide C-N hydrolase [Clostridioides difficile]
	WP_021385293.1	linear amide C-N hydrolase [Clostridioides difficile]
	WP_021388082.1	linear amide C-N hydrolase [Clostridioides difficile]
	WP_021397111.1	linear amide C-N hydrolase [Clostridioides difficile]
	WP_021402630.1	linear amide C-N hydrolase [Clostridioides difficile]
	WP_021408556.1	linear amide C-N hydrolase [Clostridioides difficile]
	WP_021417286.1	linear amide C-N hydrolase, partial [Clostridioides difficile]
	WP_021422521.1	linear amide C-N hydrolase [Clostridioides difficile]
	WP_021426564.1	linear amide C-N hydrolase [Clostridioides difficile]
	WP_021428719.1	choloylglycine hydrolase family protein [Paraclostridium bifermentans]
	WP_021431993.1	choloylglycine hydrolase family protein [Paraclostridium bifermentans]
	WP_021459208.1	choloylglycine hydrolase family protein [Staphylococcus sp. EGD-HP3]
	WP_021459227.1	MULTISPECIES: choloylglycine hydrolase [Staphylococcus]
	WP_021482494.1	MULTISPECIES: choloylglycine hydrolase family protein [Cellulosimicrobium]
	WP_021494719.1	MULTISPECIES: choloylglycine hydrolase family protein [Bacillus amyloliquefaciens group]
	WP_021496805.1	bile salt hydrolase [Listeria monocytogenes]
	WP_021553367.1	MULTISPECIES: linear amide C-N hydrolase [Enterobacteriaceae]
	WP_021585321.1	MULTISPECIES: choloylglycine hydrolase family protein [Brucellaceae]
	WP_021586455.1	choloylglycine hydrolase family protein [Ochrobactrum sp. EGD-AQ16]
	WP_021635096.1	Acyl-coenzyme A:6-aminopenicillanic acid acyl-transferase [Clostridium sp. KLE 1755]
	WP_021642185.1	linear amide C-N hydrolase [[Clostridium] symbiosum]
	WP_021652254.1	MULTISPECIES: choloylglycine hydrolase family protein [Blautia]
	WP_021722483.1	linear amide C-N hydrolase [Lactococcus lactis]
	WP_021722651.1	linear amide C-N hydrolase [Lactococcus lactis]
	WP_021732179.1	choloylglycine hydrolase family protein [Lactobacillus paraplantarum]
	WP_021732722.1	linear amide C-N hydrolase [Lactobacillus paraplantarum]
	WP_021738375.1	choloylglycine hydrolase family protein [Eubacterium ramulus]
	WP_021741869.1	linear amide C-N hydrolase [Lactobacillus brevis]
	WP_021773991.1	linear amide C-N hydrolase [Oribacterium sp. oral taxon 078]
	WP_021803255.1	choloylglycine hydrolase family protein [Clostridium intestinale]
	WP_021803310.1	linear amide C-N hydrolase [Clostridium intestinale]
	WP_021837822.1	choloylglycine hydrolase family protein [Bacillus licheniformis]
	WP_021874066.1	choloylglycine hydrolase family protein [Lactobacillus acidophilus]
	WP_021892559.1	choloylglycine hydrolase family protein [Barnesiella intestinihominis]
	WP_021913463.1	choloylglycine hydrolase family protein [Bifidobacterium adolescentis]
	WP_021920334.1	choloylglycine hydrolase family protein [Evtepia gabavorous]
	WP_021926141.1	choloylglycine hydrolase family protein [Blautia sp. BX17]
	WP_021939928.1	linear amide C-N hydrolase [Bacteroides eggerthii]
	WP_021943306.1	MULTISPECIES: choloylglycine hydrolase family protein [Clostridiales]
	WP_021951842.1	choloylglycine hydrolase family protein [Eubacterium sp. BX4]
	WP_021988311.1	MULTISPECIES: linear amide C-N hydrolase [Odoribacteraceae]
	WP_022061902.1	MULTISPECIES: linear amide C-N hydrolase [Alistipes]
	WP_022131569.1	linear amide C-N hydrolase [Negativibacillus massiliensis]
	WP_022133228.1	choloylglycine hydrolase [Negativibacillus massiliensis]
	WP_022170704.1	choloylglycine hydrolase family protein [Anaerobutyricum hallii]
	WP_022172375.1	choloylglycine hydrolase family protein [Blautia sp. BX19]
	WP_022199491.1	MULTISPECIES: linear amide C-N hydrolase [Bacteroides]
	WP_022200041.1	MULTISPECIES: linear amide C-N hydrolase [Bacteroides]
	WP_022208940.1	linear amide C-N hydrolase [Bacteroides cellulosilyticus]
	WP_022211485.1	MULTISPECIES: linear amide C-N hydrolase [Clostridiales]
	WP_022211921.1	MULTISPECIES: choloylglycine hydrolase family protein [Clostridiales]
	WP_022214474.1	choloylglycine hydrolase family protein [Blautia obeum]
	WP_022215847.1	choloylglycine hydrolase family protein [Coprococcus eutactus]
	WP_022218810.1	MULTISPECIES: linear amide C-N hydrolase [Bacteroides]
	WP_022245655.1	choloylglycine hydrolase family protein [Bifidobacterium pseudocatenulatum]
	WP_022261364.1	MULTISPECIES: choloylglycine hydrolase family protein [Anaerostipes]
	WP_022388887.1	choloylglycine hydrolase family protein [Blautia obeum]
	WP_022390038.1	linear amide C-N hydrolase [Coprobacter fastidiosus]
	WP_022390737.1	choloylglycine hydrolase family protein [Coprobacter fastidiosus]
	WP_022392157.1	linear amide C-N hydrolase [Bacteroides intestinalis]
	WP_022399333.1	choloylglycine hydrolase family protein [Lacrimispora celerecrescens]
	WP_022401027.1	MULTISPECIES: choloylglycine hydrolase family protein [Bacteroides]
	WP_022420992.1	linear amide C-N hydrolase [Amedibacillus dolichus]
	WP_022471354.1	linear amide C-N hydrolase [Bacteroides thetaiotaomicron]
	WP_022471473.1	linear amide C-N hydrolase [Bacteroides thetaiotaomicron]
	WP_022543484.1	choloylglycine hydrolase [Bacillus infantis]
	WP_022563759.1	linear amide C-N hydrolase [Rhizobium pusense]
	WP_022575571.1	linear amide C-N hydrolase [Acinetobacter nosocomialis]
	WP_022584599.1	choloylglycine hydrolase [Brevibacillus laterosporus]
	WP_022591032.1	linear amide C-N hydrolase [Vibrio nigripulchritudo]
	WP_022616120.1	linear amide C-N hydrolase [Clostridioides difficile]
	WP_022617177.1	linear amide C-N hydrolase [Clostridioides difficile]
	WP_022629891.1	choloylglycine hydrolase family protein [Alkalihalobacillus marmarensis]
	WP_022632389.1	linear amide C-N hydrolase [Dickeya solani]
	WP_022638596.1	choloylglycine hydrolase family protein [Lactiplantibacillus plantarum]
	WP_022709216.1	linear amide C-N hydrolase [Pseudochrobactrum sp. AO18b]
	WP_022709431.1	linear amide C-N hydrolase [Pseudochrobactrum sp. AO18b]
	WP_022712448.1	linear amide C-N hydrolase [Pseudochrobactrum sp. AO18b]
	WP_022719940.1	linear amide C-N hydrolase [Rhodopseudomonas sp. B29]
	WP_022740206.1	choloylglycine hydrolase family protein [Adlercreutzia equolifaciens]
	WP_022748011.1	choloylglycine hydrolase [Clostridium saccharobutylicum]
	WP_022790803.1	choloylglycine hydrolase family protein [Faecalicoccus pleomorphus]
	WP_022792051.1	linear amide C-N hydrolase [Weissella halotolerans]
	WP_022793671.1	choloylglycine hydrolase [Marinococcus halotolerans]
	WP_022857546.1	choloylglycine hydrolase family protein [Bifidobacterium pseudolongum]
	WP_022859415.1	choloylglycine hydrolase family protein [Bifidobacterium magnum]
	WP_022936634.1	linear amide C-N hydrolase [Dielma fastidiosa]
	WP_022938144.1	linear amide C-N hydrolase [Dielma fastidiosa]
	WP_022951030.1	choloylglycine hydrolase [Leucothrix mucor]
	WP_022983286.1	linear amide C-N hydrolase [Alcaligenes sp. EGD-AK7]
	WP_022995421.1	linear amide C-N hydrolase [Alcanivorax sp. PN-3]
	WP_022999858.1	MULTISPECIES: linear amide C-N hydrolase [unclassified Labrenzia]
	WP_023002669.1	MULTISPECIES: linear amide C-N hydrolase [unclassified Labrenzia]
	WP_023013287.1	linear amide C-N hydrolase [Acinetobacter sp. COS3]
	WP_023016309.1	choloylglycine hydrolase family protein [Staphylococcus simulans]
	WP_023016310.1	MULTISPECIES: choloylglycine hydrolase family protein [Staphylococcus]
	WP_023035868.1	linear amide C-N hydrolase [Fusobacterium nucleatum]
	WP_023050446.1	choloylglycine hydrolase family protein [Cetobacterium somerae]
	WP_023160287.1	linear amide C-N hydrolase [Yersinia enterocolitica]
	WP_023166482.1	linear amide C-N hydrolase [Salmonella enterica]
	WP_023171154.1	linear amide C-N hydrolase [Salmonella enterica]
	WP_023179348.1	choloylglycine hydrolase family protein [Carnobacterium inhibens]
	WP_023182126.1	linear amide C-N hydrolase [Salmonella enterica]
	WP_023184319.1	linear amide C-N hydrolase [Salmonella enterica]
	WP_023189080.1	linear amide C-N hydrolase [Lactococcus lactis]
	WP_023189316.1	linear amide C-N hydrolase [Lactococcus lactis]
	WP_023193908.1	linear amide C-N hydrolase [Salmonella enterica]
	WP_023195718.1	linear amide C-N hydrolase [Salmonella enterica]
	WP_023198410.1	linear amide C-N hydrolase [Salmonella enterica]
	WP_023213512.1	linear amide C-N hydrolase [Salmonella enterica]
	WP_023217729.1	linear amide C-N hydrolase [Salmonella enterica]
	WP_023218017.1	linear amide C-N hydrolase [Salmonella enterica]
	WP_023226338.1	linear amide C-N hydrolase [Salmonella enterica]
	WP_023241917.1	linear amide C-N hydrolase [Salmonella enterica]
	WP_023247510.1	linear amide C-N hydrolase [Salmonella enterica]
	WP_023258629.1	linear amide C-N hydrolase [Salmonella enterica]
	WP_023350750.1	MULTISPECIES: choloylglycine hydrolase family protein [Staphylococcus]
	WP_023374677.1	MULTISPECIES: choloylglycine hydrolase family protein [Staphylococcus]
	WP_023375386.1	linear amide C-N hydrolase [Salmonella enterica]
	WP_023439757.1	choloylglycine hydrolase family protein [Pediococcus pentosaceus]
	WP_023465692.1	choloylglycine hydrolase family protein [Limosilactobacillus fermentum]
	WP_023466106.1	linear amide C-N hydrolase [Limosilactobacillus fermentum]
	WP_023468255.1	MULTISPECIES: choloylglycine hydrolase [Exiguobacterium]
	WP_023488404.1	choloylglycine hydrolase family protein [Lactobacillus crispatus]
	WP_023508641.1	choloylglycine hydrolase family protein [Sporolactobacillus laevolacticus]
	WP_023519707.1	MULTISPECIES: choloylglycine hydrolase family protein [Enterococcus]
	WP_023521341.1	choloylglycine hydrolase family protein [Bacillus thuringiensis]
	WP_023557908.1	linear amide C-N hydrolase [Brevibacillus panacihumi]
	WP_023582346.1	linear amide C-N hydrolase [Proteus hauseri]
	WP_023596791.1	MULTISPECIES: linear amide C-N hydrolase [Pandoraea]
	WP_023599037.1	linear amide C-N hydrolase [Lactobacillus johnsonii]
	WP_023599631.1	choloylglycine hydrolase family protein [Lactobacillus johnsonii]
	WP_023604271.1	choloylglycine hydrolase family protein [Aliivibrio logei]
	WP_023641178.1	linear amide C-N hydrolase [Dickeya solani]
	WP_023856892.1	MULTISPECIES: choloylglycine hydrolase family protein [Bacillus]
	WP_023859387.1	choloylglycine hydrolase family protein [Lactobacillus equi]
	WP_023922162.1	choloylglycine hydrolase family protein [[Ruminococcus] lactaris]
	WP_023954310.1	MULTISPECIES: choloylglycine hydrolase family protein [unclassified Microbacterium]
	WP_023974468.1	linear amide C-N hydrolase [Clostridium beijerinckii]
	WP_023974566.1	MULTISPECIES: choloylglycine hydrolase family protein [Clostridium]
	WP_023993256.1	linear amide C-N hydrolase [Salmonella enterica]
	WP_024002259.1	choloylglycine hydrolase family protein [Lactiplantibacillus plantarum]
	WP_024005665.1	linear amide C-N hydrolase [Advenella kashmirensis]
	WP_024103550.1	linear amide C-N hydrolase [Rhodococcus pyridinivorans]
	WP_024145811.1	linear amide C-N hydrolase [Salmonella enterica]
	WP_024154590.1	MULTISPECIES: linear amide C-N hydrolase [Salmonella]
	WP_024277067.1	choloylglycine hydrolase family protein [Xanthobacter sp. 126]
	WP_024280141.1	linear amide C-N hydrolase [Xanthobacter sp. 126]
	WP_024291983.1	MULTISPECIES: choloylglycine hydrolase family protein [Lachnospiraceae]
	WP_024336183.1	linear amide C-N hydrolase [Desulfotignum balticum]
	WP_024338185.1	MULTISPECIES: linear amide C-N hydrolase [Bradyrhizobium]
	WP_024338186.1	MULTISPECIES: linear amide C-N hydrolase [Bradyrhizobium]
	WP_024344350.1	choloylglycine hydrolase family protein [Streptococcus equinus]
	WP_024353530.1	linear amide C-N hydrolase [Brevundimonas naejangsanensis]
	WP_024356887.1	choloylglycine hydrolase family protein [Leucobacter chironomi]
	WP_024361838.1	MULTISPECIES: linear amide C-N hydrolase [Lysinibacillus]
	WP_024363340.1	MULTISPECIES: linear amide C-N hydrolase [Lysinibacillus]
	WP_024427339.1	linear amide C-N hydrolase [Bacillus safensis]
	WP_024442406.1	MULTISPECIES: linear amide C-N hydrolase [unclassified Mycobacterium]
	WP_024447183.1	linear amide C-N hydrolase [Mycolicibacterium iranicum]
	WP_024482939.1	linear amide C-N hydrolase [Serratia fonticola]
	WP_024484311.1	linear amide C-N hydrolase [Serratia fonticola]
	WP_024491582.1	linear amide C-N hydrolase [Streptomyces sp. AW19M42]
	WP_024500228.1	linear amide C-N hydrolase [Gordonia amicalis]
	WP_024521149.1	choloylglycine hydrolase family protein [Lactiplantibacillus plantarum]
	WP_024521997.1	choloylglycine hydrolase family protein [Lactiplantibacillus plantarum]
	WP_024525574.1	linear amide C-N hydrolase [Lactobacillus brevis]
	WP_024526204.1	linear amide C-N hydrolase [Lactobacillus brevis]
	WP_024526384.1	choloylglycine hydrolase family protein [Lactobacillus brevis]
	WP_024526487.1	linear amide C-N hydrolase [Lactobacillus brevis]
	WP_024527853.1	linear amide C-N hydrolase [Serratia fonticola]
	WP_024529837.1	linear amide C-N hydrolase [Serratia fonticola]
	WP_024541334.1	choloylglycine hydrolase family protein [Bifidobacterium choerinum]
	WP_024564568.1	linear amide C-N hydrolase [Elizabethkingia anophelis]
	WP_024566872.1	linear amide C-N hydrolase [Elizabethkingia anophelis]
	WP_024572308.1	MULTISPECIES: penicillin V amidase [Bacillus]
	WP_024615364.1	choloylglycine hydrolase family protein [Clostridium sp. Ade.TY]
	WP_024615366.1	choloylglycine hydrolase family protein [Clostridium sp. Ade.TY]
	WP_024625702.1	choloylglycine hydrolase family protein [Lactobacillus fabifermentans]
	WP_024626078.1	linear amide C-N hydrolase [Lactobacillus fabifermentans]
	WP_024631928.1	MULTISPECIES: linear amide C-N hydrolase [Paenibacillus]
	WP_024709019.1	linear amide C-N hydrolase [Martelella sp. AD-3]
	WP_024709468.1	linear amide C-N hydrolase [Martelella sp. AD-3]
	WP_024709904.1	linear amide C-N hydrolase [Martelella sp. AD-3]
	WP_024710023.1	linear amide C-N hydrolase [Martelella sp. AD-3]
	WP_024710093.1	choloylglycine hydrolase family protein [Martelella sp. AD-3]
	WP_024720224.1	MULTISPECIES: linear amide C-N hydrolase [Bacillus]
	WP_024731524.1	linear amide C-N hydrolase [Sellimonas intestinalis]
	WP_024737328.1	linear amide C-N hydrolase [Enterocloster asparagiformis]
	WP_024737711.1	choloylglycine hydrolase family protein [Enterocloster asparagiformis]
	WP_024746572.1	choloylglycine hydrolase family protein [Lactobacillus namurensis]
	WP_024746744.1	choloylglycine hydrolase family protein [Lactobacillus namurensis]
	WP_024747137.1	linear amide C-N hydrolase [Lactobacillus namurensis]
	WP_024792785.1	linear amide C-N hydrolase, partial [Salmonella enterica]
	WP_024796911.1	linear amide C-N hydrolase [Tomitella biformata]
	WP_024823668.1	choloylglycine hydrolase family protein [Desulfovibrio magneticus]
	WP_024834825.1	choloylglycine hydrolase family protein [Clostridium sp. 12(A)]
	WP_024839181.1	MULTISPECIES: choloylglycine hydrolase family protein [Cellulosimicrobium]
	WP_024839276.1	linear amide C-N hydrolase [Cellulosimicrobium cellulans]
	WP_024844871.1	linear amide C-N hydrolase [Paracoccus pantotrophus]
	WP_024850968.1	choloylglycine hydrolase family protein [Hydrogenovibrio kuenenii]
	WP_024855440.1	choloylglycine hydrolase family protein [Lactobacillus brevis]
	WP_024855490.1	linear amide C-N hydrolase [Lactobacillus brevis]
	WP_024878202.1	choloylglycine hydrolase family protein [Methylosinus sp. LW3]
	WP_024893087.1	MULTISPECIES: linear amide C-N hydrolase [Acidithiobacillus]
	WP_024897435.1	MULTISPECIES: linear amide C-N hydrolase [Ochrobactrum]
	WP_024899547.1	MULTISPECIES: linear amide C-N hydrolase [Ochrobactrum]
	WP_024899551.1	MULTISPECIES: choloylglycine hydrolase family protein [Ochrobactrum]
	WP_024943705.1	linear amide C-N hydrolase [Aeromonas hydrophila]
	WP_024987690.1	choloylglycine hydrolase family protein [Bacteroides acidifaciens]
	WP_025009405.1	MULTISPECIES: linear amide C-N hydrolase [Shewanella]
	WP_025013083.1	MULTISPECIES: linear amide C-N hydrolase [Lactobacillaceae]
	WP_025014316.1	choloylglycine hydrolase family protein [Lactobacillus kitasatonis]
	WP_025016105.1	choloylglycine hydrolase family protein [Lactobacillus sakei]
	WP_025025214.1	choloylglycine hydrolase family protein [Lactobacillus nodensis]
	WP_025069151.1	linear amide C-N hydrolase [Bacteroides gallinarum]
	WP_025074496.1	linear amide C-N hydrolase [Bacteroides faecichinchillae]
	WP_025081289.1	choloylglycine hydrolase family protein [Lactobacillus hamsteri]
	WP_025085407.1	choloylglycine hydrolase family protein [Lactobacillus paralimentarius]
	WP_025087062.1	choloylglycine hydrolase family protein [Lactobacillus apodemi]
	WP_025087276.1	choloylglycine hydrolase family protein [Lactobacillus apodemi]
	WP_025092212.1	choloylglycine hydrolase family protein [Brucella intermedia]
	WP_025093617.1	linear amide C-N hydrolase [Bacillus safensis]
	WP_025095179.1	linear amide C-N hydrolase [Acinetobacter soli]
	WP_025104176.1	choloylglycine hydrolase family protein [Microbacterium paraoxydans]
	WP_025121298.1	MULTISPECIES: linear amide C-N hydrolase [unclassified Serratia]
	WP_025125615.1	linear amide C-N hydrolase [Myroides odoratimimus]
	WP_025133771.1	linear amide C-N hydrolase [Leucobacter sp. PH1c]
	WP_025150681.1	choloylglycine hydrolase [Bacillus sp. H1a]
	WP_025152727.1	linear amide C-N hydrolase [Morganella morganii]
	WP_025156074.1	linear amide C-N hydrolase [Leifsonia aquatica]
	WP_025160378.1	linear amide C-N hydrolase [Serratia marcescens]
	WP_025162813.1	choloylglycine hydrolase family protein [Paraclostridium bifermentans]
	WP_025163101.1	linear amide C-N hydrolase [Paraclostridium bifermentans]
	WP_025193530.1	choloylglycine hydrolase family protein [Enterococcus faecalis]
	WP_025206770.1	linear amide C-N hydrolase [Bacillus pumilus]
	WP_025218565.1	choloylglycine hydrolase [Lysinibacillus varians]
	WP_025218566.1	choloylglycine hydrolase [Lysinibacillus varians]
	WP_025231266.1	choloylglycine hydrolase family protein [Clostridium sp. ASBs410]
	WP_025232371.1	choloylglycine hydrolase [Clostridium sp. ASBs410]
	WP_025277361.1	linear amide C-N hydrolase [Barnesiella viscericola]
	WP_025281681.1	linear amide C-N hydrolase [Ectothiorhodospira haloalkaliphila]
	WP_025285486.1	MULTISPECIES: choloylglycine hydrolase family protein [Bacillus subtilis group]
	WP_025301258.1	choloylglycine hydrolase family protein [Bifidobacterium breve]
	WP_025308499.1	linear amide C-N hydrolase [Bdellovibrio bacteriovorus]
	WP_025308772.1	linear amide C-N hydrolase [Bdellovibrio bacteriovorus]
	WP_025329356.1	linear amide C-N hydrolase [Francisella tularensis]
	WP_025348800.1	linear amide C-N hydrolase [Nocardia nova]
	WP_025373227.1	linear amide C-N hydrolase [Advenella mimigardefordensis]
	WP_025386690.1	MULTISPECIES: linear amide C-N hydrolase [Legionella]
	WP_025489776.1	linear amide C-N hydrolase [Eisenbergiella massiliensis]
	WP_025512842.1	linear amide C-N hydrolase [Bordetella trematum]
	WP_025530012.1	MULTISPECIES: choloylglycine hydrolase family protein [Hungatella]
	WP_025578551.1	choloylglycine hydrolase family protein [Blautia wexlerae]
	WP_025579839.1	MULTISPECIES: choloylglycine hydrolase [Clostridiales]
	WP_025594990.1	linear amide C-N hydrolase [Agrobacterium tumefaciens]
	WP_025648958.1	linear amide C-N hydrolase [Clostridium perfringens]
	WP_025650057.1	choloylglycine hydrolase family protein [Bacillus velezensis]
	WP_025661975.1	MULTISPECIES: linear amide C-N hydrolase [Rhizobium]
	WP_025664720.1	linear amide C-N hydrolase [Aquimarina megaterium]
	WP_025688424.1	choloylglycine hydrolase family protein [Bacillus cereus]
	WP_025689978.1	choloylglycine hydrolase family protein [Bacillus cereus]
	WP_025704960.1	linear amide C-N hydrolase [Paenibacillus graminis]
	WP_025710245.1	choloylglycine hydrolase family protein [Bacillus cereus]
	WP_025726634.1	choloylglycine hydrolase [Bacillus ginsengihumi]
	WP_025752207.1	MULTISPECIES: linear amide C-N hydrolase [Bacillus]
	WP_025799587.1	linear amide C-N hydrolase [Hafnia alvei]
	WP_025810551.1	MULTISPECIES: choloylglycine hydrolase family protein [Bacillus]
	WP_025814018.1	MULTISPECIES: linear amide C-N hydrolase [Bacteroides]
	WP_025814789.1	choloylglycine hydrolase family protein [Bacteroides fragilis]
	WP_025825866.1	linear amide C-N hydrolase [Acetobacter okinawensis]
	WP_025833550.1	choloylglycine hydrolase family protein [Bacteroides rodentium]
	WP_025834238.1	linear amide C-N hydrolase [Bacteroides stercorirosoris]
	WP_025853653.1	MULTISPECIES: choloylglycine hydrolase family protein [Bacillus amyloliquefaciens group]
	WP_025868043.1	linear amide C-N hydrolase [Bacteroides nordii]
	WP_025870037.1	MULTISPECIES: choloylglycine hydrolase family protein [Enterococcus]
	WP_025870444.1	choloylglycine hydrolase family protein [Enterococcus crotali]
	WP_025873285.1	choloylglycine hydrolase family protein [Enterococcus crotali]
	WP_025874858.1	linear amide C-N hydrolase [Stenotrophomonas indicatrix]
	WP_025887650.1	linear amide C-N hydrolase [Shewanella algae]
	WP_025905091.1	choloylglycine hydrolase [Staphylococcus sciuri]
	WP_025978448.1	linear amide C-N hydrolase [Brevundimonas naejangsanensis]
	WP_026000333.1	choloylglycine hydrolase family protein [Vibrio harveyi]
	WP_026012330.1	linear amide C-N hydrolase [Vibrio splendidus]
	WP_026016356.1	linear amide C-N hydrolase [Methylocystis parvus]
	WP_026050519.1	linear amide C-N hydrolase [Vibrio vulnificus]
	WP_026056323.1	linear amide C-N hydrolase [Acinetobacter haemolyticus]
	WP_026057305.1	linear amide C-N hydrolase [Acinetobacter haemolyticus]
	WP_026089034.1	MULTISPECIES: choloylglycine hydrolase family protein [Enorma]
	WP_026089543.1	linear amide C-N hydrolase [Alistipes ihumii]
	WP_026104836.1	choloylglycine hydrolase [Bacillus coagulans]
	WP_026138253.1	choloylglycine hydrolase family protein [Vibrio harveyi]
	WP_026165762.1	linear amide C-N hydrolase [Wohlfahrtiimonas chitiniclastica]
	WP_026191556.1	choloylglycine hydrolase family protein [Methylosinus sp. LW4]
	WP_026214255.1	linear amide C-N hydrolase [Nonomuraea coxensis]
	WP_026235492.1	linear amide C-N hydrolase [Echinicola pacifica]
	WP_026255374.1	linear amide C-N hydrolase [Blautia producta]
	WP_026318583.1	linear amide C-N hydrolase [Alistipes onderdonkii]
	WP_026318956.1	linear amide C-N hydrolase [Amorphus coralli]
	WP_026367422.1	choloylglycine hydrolase family protein [Bacteroides sp. 14(A)]
	WP_026394199.1	choloylglycine hydrolase family protein [Acetobacterium dehalogenans]
[truncated: 12,321 more rows]

## Sheet: Table S3
	Table S3: Distribution of the identities between the selected BSH sequences and HMP or UHGP database
	Identity (%)	Number of sequences that blasted against the gastrointestinal tract HMP protein database	Number of sequences that blasted against the UHGP database
	20	2	0
	24	76	32
	28	485	297
	32	813	625
	36	1397	624
	40	1279	514
	44	804	591
	48	758	249
	52	760	367
	56	761	552
	60	785	493
	64	1237	584
	68	1280	520
	72	441	717
	76	303	848
	80	167	377
	84	190	287
	88	383	455
	92	240	279
	96	477	729
	100	1658	5179

## Sheet: Table S4
	Table S4: BSH that shared more than 85% identity with at least one of the sequences in the UHGP database
	NCBI ID	Annotation	Species
	WP_000273362.1	MULTISPECIES: choloylglycine hydrolase	Bacillus cereus group
	WP_000273363.1	choloylglycine hydrolase	Bacillus wiedmannii
	WP_000273364.1	choloylglycine hydrolase	Bacillus wiedmannii
	WP_000285205.1	choloylglycine hydrolase	Bacillus wiedmannii
	WP_000285206.1	MULTISPECIES: choloylglycine hydrolase	Bacillus
	WP_000285210.1	MULTISPECIES: choloylglycine hydrolase	Bacillus
	WP_000285211.1	MULTISPECIES: choloylglycine hydrolase	Bacillus
	WP_000285212.1	MULTISPECIES: choloylglycine hydrolase	Bacillus cereus group
	WP_000285213.1	choloylglycine hydrolase	Bacillus cereus
	WP_000285214.1	MULTISPECIES: choloylglycine hydrolase	Bacillus
	WP_000285215.1	choloylglycine hydrolase	Bacillus thuringiensis
	WP_000285216.1	choloylglycine hydrolase	Bacillus anthracis
	WP_000285217.1	MULTISPECIES: choloylglycine hydrolase	Bacillus
	WP_000285218.1	MULTISPECIES: choloylglycine hydrolase	Bacillus
	WP_000285219.1	MULTISPECIES: choloylglycine hydrolase	Bacillus cereus group
	WP_000285224.1	choloylglycine hydrolase	Bacillus thuringiensis
	WP_000285225.1	choloylglycine hydrolase	Bacillus cereus
	WP_000285226.1	choloylglycine hydrolase	Bacillus cereus
	WP_000285239.1	MULTISPECIES: choloylglycine hydrolase	Bacillus
	WP_000285240.1	MULTISPECIES: choloylglycine hydrolase	Bacillus cereus group
	WP_000285241.1	MULTISPECIES: choloylglycine hydrolase	Bacillus cereus group
	WP_000337358.1	linear amide C-N hydrolase	Staphylococcus argenteus
	WP_000337359.1	linear amide C-N hydrolase	Staphylococcus aureus
	WP_000337360.1	linear amide C-N hydrolase	Staphylococcus aureus
	WP_000337361.1	linear amide C-N hydrolase	Staphylococcus aureus
	WP_000337362.1	linear amide C-N hydrolase	Staphylococcus aureus
	WP_000337363.1	linear amide C-N hydrolase	Staphylococcus aureus
	WP_000337364.1	linear amide C-N hydrolase	Staphylococcus aureus
	WP_000337365.1	linear amide C-N hydrolase	Staphylococcus aureus
	WP_000337366.1	linear amide C-N hydrolase	Staphylococcus aureus
	WP_000337367.1	linear amide C-N hydrolase	Staphylococcus aureus
	WP_000337368.1	MULTISPECIES: linear amide C-N hydrolase	Staphylococcus
	WP_000337369.1	linear amide C-N hydrolase	Staphylococcus aureus
	WP_000337370.1	MULTISPECIES: linear amide C-N hydrolase	Staphylococcus
	WP_000337371.1	linear amide C-N hydrolase	Staphylococcus aureus
	WP_000337372.1	linear amide C-N hydrolase	Staphylococcus aureus
	WP_000337373.1	linear amide C-N hydrolase	Staphylococcus aureus
	WP_000337374.1	MULTISPECIES: linear amide C-N hydrolase	Staphylococcus
	WP_000337375.1	linear amide C-N hydrolase	Staphylococcus aureus
	WP_000337376.1	MULTISPECIES: linear amide C-N hydrolase	Staphylococcus
	WP_000337377.1	linear amide C-N hydrolase	Staphylococcus aureus
	WP_000337379.1	MULTISPECIES: linear amide C-N hydrolase	Staphylococcus
	WP_000337380.1	linear amide C-N hydrolase	Staphylococcus aureus
	WP_000337382.1	MULTISPECIES: linear amide C-N hydrolase	Staphylococcus
	WP_000337383.1	MULTISPECIES: linear amide C-N hydrolase	Staphylococcus
	WP_000337384.1	linear amide C-N hydrolase	Staphylococcus aureus
	WP_000337385.1	linear amide C-N hydrolase	Staphylococcus aureus
	WP_000337565.1	choloylglycine hydrolase family protein	Bacillus cereus
	WP_000337566.1	choloylglycine hydrolase family protein	Bacillus thuringiensis
	WP_000337567.1	choloylglycine hydrolase family protein	Bacillus cereus
	WP_000337568.1	MULTISPECIES: choloylglycine hydrolase family protein	Bacillus cereus group
	WP_000337569.1	choloylglycine hydrolase family protein	Bacillus thuringiensis
	WP_000337570.1	MULTISPECIES: choloylglycine hydrolase family protein	Bacillus
	WP_000337571.1	choloylglycine hydrolase family protein	Bacillus thuringiensis
	WP_000337572.1	choloylglycine hydrolase family protein	Bacillus cereus
	WP_000337573.1	MULTISPECIES: choloylglycine hydrolase family protein	Bacillus cereus group
	WP_000337574.1	MULTISPECIES: choloylglycine hydrolase family protein	Bacillus
	WP_000337575.1	choloylglycine hydrolase family protein	Bacillus cereus
	WP_000337576.1	choloylglycine hydrolase family protein	Bacillus anthracis
	WP_000337578.1	MULTISPECIES: choloylglycine hydrolase family protein	Bacillus
	WP_000337579.1	MULTISPECIES: choloylglycine hydrolase family protein	Bacillus cereus group
	WP_000337580.1	MULTISPECIES: choloylglycine hydrolase family protein	Bacillus cereus group
	WP_000337581.1	MULTISPECIES: choloylglycine hydrolase family protein	Bacillus cereus group
	WP_000337582.1	MULTISPECIES: choloylglycine hydrolase family protein	Bacillus cereus group
	WP_000337583.1	MULTISPECIES: choloylglycine hydrolase family protein	Bacillus
	WP_000337584.1	MULTISPECIES: choloylglycine hydrolase family protein	Bacillus cereus group
	WP_000337585.1	choloylglycine hydrolase family protein	Bacillus cereus
	WP_000337586.1	MULTISPECIES: choloylglycine hydrolase family protein	Bacillus cereus group
	WP_000337587.1	MULTISPECIES: choloylglycine hydrolase family protein	Bacillus
	WP_000337588.1	MULTISPECIES: choloylglycine hydrolase family protein	Bacillus
	WP_000337589.1	MULTISPECIES: choloylglycine hydrolase family protein	Bacillus
	WP_000337590.1	choloylglycine hydrolase family protein	Bacillus thuringiensis
	WP_000337591.1	MULTISPECIES: choloylglycine hydrolase family protein	Bacillus
	WP_000337592.1	MULTISPECIES: choloylglycine hydrolase family protein	Bacillus
	WP_000337593.1	MULTISPECIES: choloylglycine hydrolase family protein	Bacillus
	WP_000337594.1	MULTISPECIES: choloylglycine hydrolase family protein	Bacillus cereus group
	WP_000337595.1	MULTISPECIES: choloylglycine hydrolase family protein	Bacillus cereus group
	WP_000337596.1	MULTISPECIES: choloylglycine hydrolase family protein	Bacillus cereus group
	WP_000337597.1	MULTISPECIES: choloylglycine hydrolase family protein	Bacillus
	WP_000337598.1	MULTISPECIES: choloylglycine hydrolase family protein	Bacillus
	WP_000337599.1	MULTISPECIES: choloylglycine hydrolase family protein	Bacillus
	WP_000337600.1	MULTISPECIES: choloylglycine hydrolase family protein	Bacillus
	WP_000337601.1	MULTISPECIES: choloylglycine hydrolase family protein	Bacillus cereus group
	WP_000337602.1	MULTISPECIES: choloylglycine hydrolase family protein	Bacillus cereus group
	WP_000337603.1	MULTISPECIES: choloylglycine hydrolase family protein	Bacillus
	WP_000337604.1	choloylglycine hydrolase family protein	Bacillus cereus
	WP_000337605.1	choloylglycine hydrolase family protein	Bacillus cereus
	WP_000337606.1	choloylglycine hydrolase family protein	Bacillus thuringiensis
	WP_000337607.1	MULTISPECIES: choloylglycine hydrolase family protein	Bacillus
	WP_000337608.1	MULTISPECIES: choloylglycine hydrolase family protein	Bacillus
	WP_000337609.1	choloylglycine hydrolase family protein	Bacillus wiedmannii
	WP_000337610.1	choloylglycine hydrolase family protein	Bacillus wiedmannii
	WP_000337611.1	MULTISPECIES: choloylglycine hydrolase family protein	Bacillus cereus group
	WP_000337612.1	MULTISPECIES: choloylglycine hydrolase family protein	Bacillus cereus group
	WP_000337613.1	choloylglycine hydrolase family protein	Bacillus cereus
	WP_000337614.1	choloylglycine hydrolase family protein	Bacillus cereus
	WP_000337615.1	choloylglycine hydrolase family protein	Bacillus cereus
	WP_000337616.1	MULTISPECIES: choloylglycine hydrolase family protein	Bacillus cereus group
	WP_000337617.1	MULTISPECIES: choloylglycine hydrolase family protein	Bacillus cereus group
	WP_000337618.1	choloylglycine hydrolase family protein	Bacillus thuringiensis
	WP_000474097.1	MULTISPECIES: linear amide C-N hydrolase	Acinetobacter calcoaceticus/baumannii complex
	WP_000474098.1	MULTISPECIES: linear amide C-N hydrolase	Acinetobacter
	WP_000749546.1	linear amide C-N hydrolase	Salmonella bongori
	WP_000782341.1	linear amide C-N hydrolase	Vibrio cholerae
	WP_000782342.1	linear amide C-N hydrolase	Vibrio cholerae
	WP_000782343.1	linear amide C-N hydrolase	Vibrio cholerae
	WP_000782344.1	linear amide C-N hydrolase	Vibrio cholerae
	WP_000782345.1	linear amide C-N hydrolase	Vibrio cholerae
	WP_000782346.1	linear amide C-N hydrolase	Vibrio cholerae
	WP_000782348.1	linear amide C-N hydrolase	Vibrio cholerae
	WP_000782349.1	linear amide C-N hydrolase	Vibrio cholerae
	WP_000782350.1	linear amide C-N hydrolase	Vibrio cholerae
	WP_000782351.1	linear amide C-N hydrolase	Vibrio cholerae
	WP_000782352.1	linear amide C-N hydrolase	Vibrio cholerae
	WP_000897246.1	linear amide C-N hydrolase	Salmonella enterica
	WP_000976361.1	linear amide C-N hydrolase	Salmonella enterica
	WP_000976493.1	MULTISPECIES: linear amide C-N hydrolase	Salmonella
	WP_000976494.1	MULTISPECIES: linear amide C-N hydrolase	Salmonella
	WP_000976495.1	linear amide C-N hydrolase	Salmonella enterica
	WP_000976496.1	linear amide C-N hydrolase	Salmonella enterica
	WP_000976497.1	linear amide C-N hydrolase	Salmonella enterica
	WP_000976498.1	MULTISPECIES: linear amide C-N hydrolase	Salmonella
	WP_000976499.1	linear amide C-N hydrolase	Salmonella enterica
	WP_000976500.1	MULTISPECIES: linear amide C-N hydrolase	Salmonella
	WP_000976501.1	linear amide C-N hydrolase	Salmonella enterica
	WP_000976502.1	linear amide C-N hydrolase	Salmonella enterica
	WP_000976503.1	MULTISPECIES: linear amide C-N hydrolase	Salmonella
	WP_000976504.1	MULTISPECIES: linear amide C-N hydrolase	Salmonella
	WP_000976505.1	MULTISPECIES: linear amide C-N hydrolase	Salmonella
	WP_000976506.1	linear amide C-N hydrolase	Salmonella enterica
	WP_000976507.1	linear amide C-N hydrolase	Salmonella enterica
	WP_000976508.1	MULTISPECIES: linear amide C-N hydrolase	Salmonella
	WP_000976509.1	MULTISPECIES: linear amide C-N hydrolase	Salmonella
	WP_000976510.1	linear amide C-N hydrolase	Salmonella enterica
	WP_000981335.1	linear amide C-N hydrolase	Salmonella enterica
	WP_000981373.1	MULTISPECIES: linear amide C-N hydrolase	Salmonella
	WP_000981374.1	linear amide C-N hydrolase	Salmonella enterica
	WP_000981375.1	MULTISPECIES: linear amide C-N hydrolase	Salmonella
	WP_001188040.1	linear amide C-N hydrolase	Staphylococcus aureus
	WP_001188041.1	linear amide C-N hydrolase	Staphylococcus aureus
	WP_001188042.1	linear amide C-N hydrolase	Staphylococcus aureus
	WP_001188043.1	MULTISPECIES: linear amide C-N hydrolase	Staphylococcus
	WP_001188065.1	choloylglycine hydrolase	Staphylococcus argenteus
	WP_001188066.1	MULTISPECIES: linear amide C-N hydrolase	Staphylococcus
	WP_001188068.1	MULTISPECIES: linear amide C-N hydrolase	Staphylococcus
	WP_001188069.1	choloylglycine hydrolase	Staphylococcus aureus
	WP_001188070.1	linear amide C-N hydrolase	Staphylococcus aureus
	WP_001188071.1	linear amide C-N hydrolase	Staphylococcus aureus
	WP_001188072.1	linear amide C-N hydrolase	Staphylococcus aureus
	WP_001188073.1	linear amide C-N hydrolase	Staphylococcus aureus
	WP_001188074.1	MULTISPECIES: linear amide C-N hydrolase	Staphylococcus
	WP_001188075.1	linear amide C-N hydrolase	Staphylococcus aureus
	WP_001188076.1	linear amide C-N hydrolase	Staphylococcus aureus
	WP_001188077.1	linear amide C-N hydrolase	Staphylococcus aureus
	WP_001188078.1	linear amide C-N hydrolase	Staphylococcus aureus
	WP_001188079.1	linear amide C-N hydrolase	Staphylococcus aureus
	WP_001188080.1	MULTISPECIES: choloylglycine hydrolase	Staphylococcus
	WP_001384897.1	choloylglycine hydrolase family protein	Escherichia coli
	WP_001522672.1	linear amide C-N hydrolase	Salmonella enterica
	WP_001605393.1	linear amide C-N hydrolase	Salmonella enterica
	WP_001608584.1	linear amide C-N hydrolase	Staphylococcus aureus
	WP_001618077.1	MULTISPECIES: linear amide C-N hydrolase	Salmonella
	WP_001619826.1	linear amide C-N hydrolase	Staphylococcus aureus
	WP_001663576.1	linear amide C-N hydrolase	Staphylococcus aureus
	WP_001702766.1	linear amide C-N hydrolase	Salmonella enterica
	WP_001707957.1	linear amide C-N hydrolase	Salmonella enterica
	WP_001730990.1	linear amide C-N hydrolase, partial	Salmonella enterica
	WP_001830433.1	MULTISPECIES: choloylglycine hydrolase	Staphylococcus
	WP_001832088.1	MULTISPECIES: choloylglycine hydrolase family protein	Staphylococcus
	WP_001836821.1	linear amide C-N hydrolase	Staphylococcus aureus
	WP_001989541.1	MULTISPECIES: choloylglycine hydrolase family protein	Bacillus cereus group
	WP_001993800.1	MULTISPECIES: choloylglycine hydrolase family protein	Bacillus cereus group
	WP_002033702.1	MULTISPECIES: choloylglycine hydrolase family protein	Bacillus cereus group
	WP_002052123.1	MULTISPECIES: linear amide C-N hydrolase	Acinetobacter calcoaceticus/baumannii complex
	WP_002052377.1	linear amide C-N hydrolase	Vibrio cholerae
	WP_002066769.1	MULTISPECIES: choloylglycine hydrolase family protein	Bacillus cereus group
	WP_002069031.1	MULTISPECIES: choloylglycine hydrolase family protein	Bacillus
	WP_002088033.1	MULTISPECIES: choloylglycine hydrolase family protein	Bacillus cereus group
	WP_002115231.1	MULTISPECIES: linear amide C-N hydrolase	Acinetobacter calcoaceticus/baumannii complex
	WP_002136274.1	choloylglycine hydrolase	Bacillus cereus
	WP_002142839.1	choloylglycine hydrolase family protein	Bacillus cereus
	WP_002150658.1	choloylglycine hydrolase family protein	Bacillus cereus
	WP_002165213.1	MULTISPECIES: choloylglycine hydrolase family protein	Bacillus cereus group
	WP_002169387.1	choloylglycine hydrolase family protein	Bacillus mycoides
	WP_002169393.1	choloylglycine hydrolase family protein	Bacillus mycoides
	WP_002171943.1	choloylglycine hydrolase	Bacillus cereus
	WP_002185086.1	MULTISPECIES: choloylglycine hydrolase family protein	Bacillus
	WP_002194893.1	choloylglycine hydrolase	Bacillus cereus
	WP_002287105.1	MULTISPECIES: choloylglycine hydrolase family protein	Firmicutes
	WP_002293918.1	choloylglycine hydrolase family protein	Enterococcus faecium
	WP_002295271.1	MULTISPECIES: choloylglycine hydrolase family protein	Enterococcus
	WP_002301324.1	MULTISPECIES: choloylglycine hydrolase family protein	Enterococcus
	WP_002301623.1	MULTISPECIES: choloylglycine hydrolase family protein	Enterococcus
	WP_002302609.1	choloylglycine hydrolase family protein	Enterococcus faecium
	WP_002303099.1	choloylglycine hydrolase family protein	Enterococcus faecium
	WP_002303934.1	MULTISPECIES: choloylglycine hydrolase family protein	Enterococcus
	WP_002306408.1	MULTISPECIES: choloylglycine hydrolase family protein	Enterococcus
	WP_002313629.1	choloylglycine hydrolase family protein	Enterococcus faecium
	WP_002317802.1	MULTISPECIES: choloylglycine hydrolase family protein	Enterococcus
	WP_002322586.1	choloylglycine hydrolase family protein	Enterococcus faecium
	WP_002324506.1	MULTISPECIES: choloylglycine hydrolase family protein	Enterococcus
	WP_002326152.1	MULTISPECIES: choloylglycine hydrolase family protein	Enterococcus
	WP_002326702.1	choloylglycine hydrolase family protein	Enterococcus faecium
	WP_002328475.1	choloylglycine hydrolase family protein	Enterococcus faecium
	WP_002330095.1	choloylglycine hydrolase family protein	Enterococcus faecium
	WP_002333622.1	MULTISPECIES: choloylglycine hydrolase family protein	Enterococcus
	WP_002334174.1	choloylglycine hydrolase family protein	Enterococcus faecium
	WP_002334499.1	choloylglycine hydrolase family protein	Enterococcus faecium
	WP_002338392.1	MULTISPECIES: choloylglycine hydrolase family protein	Enterococcus
	WP_002338929.1	choloylglycine hydrolase family protein	Enterococcus faecium
	WP_002339972.1	choloylglycine hydrolase family protein	Enterococcus faecium
	WP_002340142.1	choloylglycine hydrolase family protein	Enterococcus faecium
	WP_002341591.1	choloylglycine hydrolase family protein	Enterococcus faecium
	WP_002342103.1	choloylglycine hydrolase family protein	Enterococcus faecium
	WP_002343567.1	choloylglycine hydrolase family protein	Enterococcus faecium
	WP_002345721.1	choloylglycine hydrolase family protein	Enterococcus faecium
	WP_002346369.1	choloylglycine hydrolase family protein	Enterococcus faecium
	WP_002352223.1	choloylglycine hydrolase family protein	Enterococcus faecium
	WP_002355051.1	MULTISPECIES: choloylglycine hydrolase family protein	Enterococcus
	WP_002355428.1	choloylglycine hydrolase family protein	Enterococcus faecalis
	WP_002359118.1	choloylglycine hydrolase family protein	Enterococcus faecalis
	WP_002362384.1	choloylglycine hydrolase family protein	Enterococcus faecalis
	WP_002365295.1	MULTISPECIES: choloylglycine hydrolase family protein	Enterococcus
	WP_002367364.1	choloylglycine hydrolase family protein	Enterococcus faecalis
	WP_002370058.1	choloylglycine hydrolase family protein	Enterococcus faecalis
	WP_002380916.1	choloylglycine hydrolase family protein	Enterococcus faecalis
	WP_002384771.1	MULTISPECIES: choloylglycine hydrolase family protein	Bacilli
	WP_002389236.1	choloylglycine hydrolase family protein	Enterococcus faecalis
	WP_002391735.1	choloylglycine hydrolase family protein	Enterococcus faecium
	WP_002392513.1	MULTISPECIES: choloylglycine hydrolase family protein	Enterococcus
	WP_002395854.1	choloylglycine hydrolase family protein	Enterococcus faecalis
	WP_002396651.1	choloylglycine hydrolase family protein	Enterococcus faecalis
	WP_002400489.1	choloylglycine hydrolase family protein	Enterococcus faecalis
	WP_002402014.1	choloylglycine hydrolase family protein	Enterococcus faecalis
	WP_002409206.1	choloylglycine hydrolase family protein	Enterococcus faecalis
	WP_002413759.1	choloylglycine hydrolase family protein	Enterococcus faecalis
	WP_002433371.1	choloylglycine hydrolase family protein	Staphylococcus capitis
	WP_002435930.1	choloylglycine hydrolase	Staphylococcus capitis
	WP_002438731.1	MULTISPECIES: choloylglycine hydrolase family protein	Staphylococcus
	WP_002441178.1	MULTISPECIES: choloylglycine hydrolase family protein	Staphylococcus
	WP_002445764.1	choloylglycine hydrolase family protein	Staphylococcus epidermidis
	WP_002447478.1	MULTISPECIES: choloylglycine hydrolase	Staphylococcus
	WP_002449351.1	MULTISPECIES: choloylglycine hydrolase family protein	Staphylococcus
	WP_002450054.1	choloylglycine hydrolase	Staphylococcus hominis
	WP_002451088.1	MULTISPECIES: choloylglycine hydrolase family protein	Staphylococcus
	WP_002452239.1	choloylglycine hydrolase	Staphylococcus warneri
	WP_002452512.1	MULTISPECIES: choloylglycine hydrolase family protein	Staphylococcus
	WP_002453635.1	MULTISPECIES: choloylglycine hydrolase	Staphylococcus
	WP_002455104.1	choloylglycine hydrolase	Staphylococcus hominis
	WP_002457075.1	MULTISPECIES: choloylglycine hydrolase	Staphylococcus
	WP_002458378.1	MULTISPECIES: choloylglycine hydrolase family protein	Staphylococcus
	WP_002459896.1	MULTISPECIES: choloylglycine hydrolase family protein	Staphylococcus
	WP_002465876.1	MULTISPECIES: choloylglycine hydrolase family protein	Staphylococcus
	WP_002466108.1	MULTISPECIES: choloylglycine hydrolase	Staphylococcus
	WP_002470570.1	MULTISPECIES: choloylglycine hydrolase family protein	Staphylococcus
	WP_002473906.1	choloylglycine hydrolase family protein	Staphylococcus epidermidis
	WP_002474159.1	choloylglycine hydrolase	Staphylococcus epidermidis
	WP_002475493.1	MULTISPECIES: choloylglycine hydrolase family protein	Staphylococcus
	WP_002477534.1	choloylglycine hydrolase family protein	Staphylococcus epidermidis
	WP_002477931.1	MULTISPECIES: choloylglycine hydrolase	Staphylococcus
	WP_002479000.1	MULTISPECIES: choloylglycine hydrolase family protein	Staphylococcus
	WP_002479437.1	MULTISPECIES: choloylglycine hydrolase family protein	Staphylococcus
	WP_002482805.1	MULTISPECIES: choloylglycine hydrolase	Staphylococcus
	WP_002487866.1	choloylglycine hydrolase family protein	Staphylococcus epidermidis
	WP_002488070.1	choloylglycine hydrolase	Staphylococcus hominis
	WP_002489687.1	choloylglycine hydrolase family protein	Staphylococcus epidermidis
	WP_002491543.1	MULTISPECIES: choloylglycine hydrolase	Staphylococcus
	WP_002492511.1	MULTISPECIES: choloylglycine hydrolase family protein	Staphylococcus
	WP_002494197.1	choloylglycine hydrolase family protein	Staphylococcus epidermidis
	WP_002494630.1	MULTISPECIES: choloylglycine hydrolase	Staphylococcus
	WP_002501478.1	choloylglycine hydrolase family protein	Staphylococcus epidermidis
	WP_002503568.1	choloylglycine hydrolase	Staphylococcus epidermidis
	WP_002507167.1	MULTISPECIES: choloylglycine hydrolase	Staphylococcus
	WP_002559430.1	MULTISPECIES: linear amide C-N hydrolase	Bacteroides
	WP_002562173.1	linear amide C-N hydrolase	Bacteroides sp. HPS0048
	WP_002565584.1	choloylglycine hydrolase family protein	Enterocloster bolteae
	WP_002565680.1	choloylglycine hydrolase family protein	Enterocloster bolteae
	WP_002566441.1	linear amide C-N hydrolase	Enterocloster bolteae
	WP_002568735.1	linear amide C-N hydrolase	Enterocloster bolteae
	WP_002568740.1	linear amide C-N hydrolase	Enterocloster bolteae
	WP_002569688.1	choloylglycine hydrolase	Enterocloster bolteae
	WP_002570633.1	choloylglycine hydrolase family protein	Enterocloster bolteae
	WP_002571108.1	linear amide C-N hydrolase	Enterocloster bolteae
	WP_002571348.1	MULTISPECIES: choloylglycine hydrolase family protein	Enterocloster
	WP_002572155.1	choloylglycine hydrolase	Enterocloster bolteae
	WP_002575699.1	MULTISPECIES: choloylglycine hydrolase	Clostridiales
	WP_002576154.1	MULTISPECIES: choloylglycine hydrolase family protein	Clostridiales
	WP_002577129.1	MULTISPECIES: linear amide C-N hydrolase	Clostridiales
	WP_002580223.1	MULTISPECIES: choloylglycine hydrolase family protein	Clostridium
	WP_002584742.1	choloylglycine hydrolase	Enterocloster clostridioformis
	WP_002587930.1	choloylglycine hydrolase family protein	Enterocloster clostridioformis
	WP_002588087.1	choloylglycine hydrolase family protein	Enterocloster clostridioformis
	WP_002590632.1	MULTISPECIES: choloylglycine hydrolase	Enterocloster
	WP_002591176.1	MULTISPECIES: choloylglycine hydrolase family protein	Enterocloster
	WP_002594023.1	choloylglycine hydrolase	Enterocloster clostridioformis
	WP_002604992.1	choloylglycine hydrolase family protein	Hungatella hathewayi
	WP_002609868.1	linear amide C-N hydrolase	Clostridium innocuum
	WP_002610664.1	choloylglycine hydrolase family protein	Clostridium innocuum
	WP_002828888.1	linear amide C-N hydrolase	Weissella paramesenteroides
	WP_002829255.1	linear amide C-N hydrolase	Pediococcus acidilactici
	WP_002830813.1	linear amide C-N hydrolase	Pediococcus acidilactici
	WP_002834228.1	choloylglycine hydrolase family protein	Pediococcus pentosaceus
	WP_002835454.1	linear amide C-N hydrolase	Finegoldia magna
	WP_002837526.1	linear amide C-N hydrolase	Finegoldia magna
	WP_002841337.1	linear amide C-N hydrolase	Finegoldia magna
	WP_003064168.1	MULTISPECIES: choloylglycine hydrolase family protein	Streptococcus
	WP_003126166.1	MULTISPECIES: choloylglycine hydrolase family protein	Enterococcus
	WP_003127742.1	MULTISPECIES: choloylglycine hydrolase family protein	Enterococcus
	WP_003130283.1	linear amide C-N hydrolase	Lactococcus lactis
	WP_003132079.1	linear amide C-N hydrolase	Lactococcus lactis
	WP_003177750.1	MULTISPECIES: choloylglycine hydrolase family protein	Bacillus
	WP_003218987.1	MULTISPECIES: linear amide C-N hydrolase	Bacillus
	WP_003236344.1	choloylglycine hydrolase family protein	Bacillus subtilis
	WP_003243495.1	MULTISPECIES: penicillin V amidase	Bacillus
	WP_003323596.1	linear amide C-N hydrolase	Alkalihalobacillus alcalophilus
	WP_003358225.1	choloylglycine hydrolase family protein	Clostridium botulinum
	WP_003402196.1	linear amide C-N hydrolase	Clostridium botulinum
	WP_003415413.1	choloylglycine hydrolase family protein	Clostridium butyricum
	WP_003416685.1	linear amide C-N hydrolase	Clostridioides difficile
	WP_003427286.1	choloylglycine hydrolase family protein	Clostridium butyricum
	WP_003447493.1	MULTISPECIES: linear amide C-N hydrolase	Pseudomonas
	WP_003449385.1	linear amide C-N hydrolase	Clostridium perfringens
	WP_003453159.1	linear amide C-N hydrolase	Clostridium perfringens
	WP_003453441.1	choloylglycine hydrolase family protein	Clostridium perfringens
	WP_003456965.1	linear amide C-N hydrolase	Clostridium perfringens
	WP_003459238.1	choloylglycine hydrolase family protein	Clostridium perfringens
	WP_003460728.1	linear amide C-N hydrolase	Clostridium perfringens
	WP_003461725.1	linear amide C-N hydrolase	Clostridium perfringens
	WP_003465676.1	linear amide C-N hydrolase	Clostridium perfringens
	WP_003469950.1	linear amide C-N hydrolase	Clostridium perfringens
	WP_003472972.1	linear amide C-N hydrolase	Clostridium perfringens
	WP_003474939.1	linear amide C-N hydrolase	Clostridium perfringens
	WP_003477779.1	linear amide C-N hydrolase	Clostridium perfringens
	WP_003481206.1	linear amide C-N hydrolase	Clostridium perfringens
	WP_003482664.1	choloylglycine hydrolase family protein	Clostridium perfringens
	WP_003485182.1	choloylglycine hydrolase family protein	Clostridium sporogenes
	WP_003489113.1	linear amide C-N hydrolase	Clostridium sporogenes
	WP_003492662.1	linear amide C-N hydrolase	Clostridium sporogenes
	WP_003500335.1	MULTISPECIES: choloylglycine hydrolase	Clostridiales
	WP_003501096.1	linear amide C-N hydrolase	Clostridium symbiosum
	WP_003511078.1	MULTISPECIES: linear amide C-N hydrolase	Clostridiales
	WP_003537589.1	MULTISPECIES: linear amide C-N hydrolase	Erysipelotrichaceae
	WP_003546965.1	choloylglycine hydrolase family protein	Lactobacillus acidophilus
	WP_003547395.1	choloylglycine hydrolase family protein	Lactobacillus acidophilus
	WP_003552069.1	MULTISPECIES: linear amide C-N hydrolase	Lactobacillaceae
	WP_003553259.1	MULTISPECIES: choloylglycine hydrolase family protein	Lactobacillaceae
	WP_003557561.1	linear amide C-N hydrolase	Lactobacillus hilgardii
	WP_003558552.1	choloylglycine hydrolase family protein	Lactobacillus hilgardii
	WP_003559041.1	linear amide C-N hydrolase	Lactobacillus hilgardii
	WP_003563404.1	linear amide C-N hydrolase	Lactobacillus casei
	WP_003569007.1	MULTISPECIES: linear amide C-N hydrolase	Lacticaseibacillus
	WP_003573604.1	linear amide C-N hydrolase	Lacticaseibacillus paracasei
	WP_003577733.1	linear amide C-N hydrolase	Lactobacillus casei
	WP_003583296.1	MULTISPECIES: linear amide C-N hydrolase	Lactobacillaceae
	WP_003586876.1	MULTISPECIES: linear amide C-N hydrolase	Lactobacillaceae
	WP_003601232.1	MULTISPECIES: linear amide C-N hydrolase	Lacticaseibacillus
	WP_003634686.1	linear amide C-N hydrolase	Lactobacillus hilgardii
	WP_003635173.1	choloylglycine hydrolase family protein	Lactobacillus hilgardii
	WP_003635479.1	linear amide C-N hydrolase	Lactobacillus hilgardii
	WP_003637316.1	choloylglycine hydrolase family protein	Lactiplantibacillus pentosus
	WP_003639315.1	linear amide C-N hydrolase	Lactobacillus pentosus
	WP_003639953.1	choloylglycine hydrolase family protein	Lactiplantibacillus pentosus
	WP_003641679.1	MULTISPECIES: choloylglycine hydrolase family protein	Lactobacillaceae
	WP_003642702.1	MULTISPECIES: linear amide C-N hydrolase	Lactobacillaceae
	WP_003642898.1	MULTISPECIES: choloylglycine hydrolase family protein	Lactobacillaceae
	WP_003642970.1	choloylglycine hydrolase family protein	Lactiplantibacillus plantarum
	WP_003643511.1	MULTISPECIES: choloylglycine hydrolase family protein	Lactobacillaceae
	WP_003646584.1	linear amide C-N hydrolase	Lactiplantibacillus plantarum
	WP_003647335.1	choloylglycine hydrolase family protein	Lactobacillus gasseri
	WP_003648098.1	linear amide C-N hydrolase	Lactobacillus gasseri
	WP_003648791.1	choloylglycine hydrolase family protein	Lactobacillus paragasseri
	WP_003649005.1	choloylglycine hydrolase family protein	Lactobacillus paragasseri
	WP_003649689.1	linear amide C-N hydrolase	Lactobacillus paragasseri
	WP_003650922.1	linear amide C-N hydrolase	Lactobacillus gasseri
	WP_003653062.1	choloylglycine hydrolase family protein	Lactobacillus gasseri
	WP_003654900.1	choloylglycine hydrolase family protein	Lactobacillus gasseri
	WP_003656278.1	choloylglycine hydrolase family protein	Lactobacillus gasseri
	WP_003657421.1	linear amide C-N hydrolase	Lactobacillus gasseri
	WP_003665850.1	choloylglycine hydrolase family protein	Limosilactobacillus reuteri
	WP_003668136.1	choloylglycine hydrolase family protein	Limosilactobacillus reuteri
	WP_003674287.1	choloylglycine hydrolase family protein	Limosilactobacillus reuteri
	WP_003682326.1	MULTISPECIES: choloylglycine hydrolase family protein	Lactobacillaceae
	WP_003683043.1	linear amide C-N hydrolase	Limosilactobacillus fermentum
	WP_003684848.1	linear amide C-N hydrolase	Limosilactobacillus fermentum
	WP_003692097.1	choloylglycine hydrolase family protein	Ligilactobacillus ruminis
	WP_003697845.1	choloylglycine hydrolase family protein	Ligilactobacillus ruminis
	WP_003699092.1	choloylglycine hydrolase family protein	Ligilactobacillus salivarius
	WP_003699826.1	choloylglycine hydrolase family protein	Ligilactobacillus salivarius
	WP_003702362.1	choloylglycine hydrolase family protein	Ligilactobacillus salivarius
	WP_003705917.1	choloylglycine hydrolase family protein	Ligilactobacillus salivarius
	WP_003706767.1	choloylglycine hydrolase family protein	Ligilactobacillus salivarius
	WP_003708760.1	choloylglycine hydrolase family protein	Ligilactobacillus salivarius
	WP_003709858.1	choloylglycine hydrolase family protein	Ligilactobacillus salivarius
	WP_003710899.1	choloylglycine hydrolase family protein	Ligilactobacillus salivarius
	WP_003711849.1	choloylglycine hydrolase family protein	Limosilactobacillus oris
	WP_003712624.1	linear amide C-N hydrolase	Limosilactobacillus oris
	WP_003713713.1	linear amide C-N hydrolase	Limosilactobacillus oris
	WP_003715241.1	choloylglycine hydrolase family protein	Limosilactobacillus oris
	WP_003715481.1	linear amide C-N hydrolase	Limosilactobacillus oris
	WP_003715775.1	linear amide C-N hydrolase	Limosilactobacillus oris
	WP_003723950.1	bile salt hydrolase	Listeria monocytogenes
	WP_003726502.1	bile salt hydrolase	Listeria monocytogenes
	WP_003728858.1	bile salt hydrolase	Listeria monocytogenes
	WP_003729002.1	choloylglycine hydrolase family protein	Listeria monocytogenes
	WP_003731352.1	bile salt hydrolase	Listeria monocytogenes
	WP_003731692.1	choloylglycine hydrolase family protein	Listeria monocytogenes
	WP_003731958.1	bile salt hydrolase	Listeria monocytogenes
	WP_003739439.1	bile salt hydrolase	Listeria monocytogenes
	WP_003748869.1	bile salt hydrolase	Listeria seeligeri
	WP_003812949.1	choloylglycine hydrolase family protein	Bifidobacterium bifidum
	WP_003816791.1	choloylglycine hydrolase family protein	Bifidobacterium bifidum
	WP_003819021.1	choloylglycine hydrolase family protein	Bifidobacterium bifidum
	WP_003826335.1	choloylglycine hydrolase family protein	Bifidobacterium angulatum
	WP_003834875.1	choloylglycine hydrolase family protein	Bifidobacterium catenulatum
	WP_003843534.1	choloylglycine hydrolase family protein	Bifidobacterium dentium
	WP_003864280.1	linear amide C-N hydrolase	Holdemanella biformis
	WP_003866251.1	choloylglycine hydrolase family protein	Holdemanella biformis
	WP_004032949.1	choloylglycine hydrolase family protein	Methanobrevibacter smithii
	WP_004035757.1	MULTISPECIES: choloylglycine hydrolase family protein	Methanobrevibacter
	WP_004040552.1	linear amide C-N hydrolase	Lactobacillus sp. ASF360
	WP_004045020.1	MULTISPECIES: choloylglycine hydrolase family protein	Lactobacillus
	WP_004217908.1	choloylglycine hydrolase family protein	Bifidobacterium animalis
	WP_004222012.1	choloylglycine hydrolase family protein	Bifidobacterium pseudocatenulatum
	WP_004231132.1	choloylglycine hydrolase family protein	Streptococcus equinus
	WP_004237752.1	MULTISPECIES: linear amide C-N hydrolase	Morganella
	WP_004243152.1	linear amide C-N hydrolase	Proteus mirabilis
	WP_004244182.1	MULTISPECIES: linear amide C-N hydrolase	Proteus
	WP_004248170.1	MULTISPECIES: linear amide C-N hydrolase	Proteus
	WP_004262105.1	MULTISPECIES: linear amide C-N hydrolase	Enterobacterales
	WP_004269554.1	linear amide C-N hydrolase	Finegoldia magna
	WP_004290853.1	linear amide C-N hydrolase	Bacteroides eggerthii
	WP_004293027.1	choloylglycine hydrolase family protein	Bacteroides eggerthii
	WP_004294507.1	linear amide C-N hydrolase	Bacteroides eggerthii
	WP_004299162.1	MULTISPECIES: choloylglycine hydrolase family protein	Bacteroides
	WP_004304821.1	MULTISPECIES: linear amide C-N hydrolase	Bacteroides
	WP_004306725.1	linear amide C-N hydrolase	Bacteroides ovatus
	WP_004308262.1	MULTISPECIES: linear amide C-N hydrolase	Bacteroides
	WP_004309081.1	MULTISPECIES: choloylglycine hydrolase family protein	Bacteroides
	WP_004312408.1	MULTISPECIES: linear amide C-N hydrolase	Bacteroides
	WP_004313574.1	MULTISPECIES: linear amide C-N hydrolase	Bacteroides
	WP_004315232.1	MULTISPECIES: choloylglycine hydrolase family protein	Bacteroidales
	WP_004325101.1	MULTISPECIES: linear amide C-N hydrolase	Bacteroides
	WP_004326146.1	MULTISPECIES: linear amide C-N hydrolase	Bacteroides
	WP_004329023.1	choloylglycine hydrolase family protein	Alistipes putredinis
	WP_004392193.1	linear amide C-N hydrolase	Yersinia kristensenii
	WP_004440764.1	linear amide C-N hydrolase	Clostridium botulinum
	WP_004451560.1	choloylglycine hydrolase family protein	Clostridium botulinum
	WP_004466418.1	MULTISPECIES: linear amide C-N hydrolase	Lactobacillaceae
	WP_004610567.1	choloylglycine hydrolase family protein	Clostridium spiroforme
	WP_004614568.1	MULTISPECIES: choloylglycine hydrolase family protein	Lachnospiraceae
	WP_004638876.1	linear amide C-N hydrolase	Acinetobacter haemolyticus
	WP_004653165.1	MULTISPECIES: linear amide C-N hydrolase	Acinetobacter
	WP_004661937.1	MULTISPECIES: linear amide C-N hydrolase	Acinetobacter
	WP_004670851.1	linear amide C-N hydrolase	Acinetobacter sp. CIP-A165
	WP_004701100.1	MULTISPECIES: linear amide C-N hydrolase	Acinetobacter
	WP_004708270.1	linear amide C-N hydrolase	Acinetobacter nosocomialis
	WP_004715342.1	linear amide C-N hydrolase	Yersinia rohdei
	WP_004771869.1	linear amide C-N hydrolase	Acinetobacter sp. NIPH 758
	WP_004791748.1	MULTISPECIES: linear amide C-N hydrolase	Acinetobacter
	WP_004807638.1	MULTISPECIES: linear amide C-N hydrolase	unclassified Acinetobacter
	WP_004841069.1	MULTISPECIES: linear amide C-N hydrolase	Clostridiales
	WP_004849896.1	choloylglycine hydrolase family protein	Coprococcus eutactus
	WP_004879235.1	linear amide C-N hydrolase	Acinetobacter venetianus
	WP_004886670.1	MULTISPECIES: linear amide C-N hydrolase	Acinetobacter
	WP_004895158.1	choloylglycine hydrolase family protein	Lactobacillus johnsonii
	WP_004896245.1	linear amide C-N hydrolase	Lactobacillus johnsonii
	WP_004897162.1	choloylglycine hydrolase family protein	Lactobacillus johnsonii
	WP_004897359.1	choloylglycine hydrolase family protein	Lactobacillus johnsonii
	WP_004898444.1	linear amide C-N hydrolase	Lactobacillus johnsonii
	WP_004905208.1	MULTISPECIES: linear amide C-N hydrolase	Providencia
	WP_004913272.1	linear amide C-N hydrolase	Providencia rettgeri
	WP_004922053.1	linear amide C-N hydrolase	Providencia stuartii
	WP_004954679.1	linear amide C-N hydrolase	Acinetobacter junii
	WP_004988147.1	linear amide C-N hydrolase	Acinetobacter ursingii
	WP_004998242.1	MULTISPECIES: linear amide C-N hydrolase	Acinetobacter
	WP_005039891.1	linear amide C-N hydrolase	Acinetobacter calcoaceticus
	WP_005054301.1	linear amide C-N hydrolase	Acinetobacter beijerinckii
	WP_005062027.1	linear amide C-N hydrolase	Acinetobacter beijerinckii
	WP_005068787.1	MULTISPECIES: linear amide C-N hydrolase	Acinetobacter
	WP_005090721.1	linear amide C-N hydrolase	Acinetobacter haemolyticus
	WP_005152454.1	linear amide C-N hydrolase	Acinetobacter sp. ANC 3929
	WP_005157173.1	linear amide C-N hydrolase	Yersinia enterocolitica
	WP_005185597.1	linear amide C-N hydrolase	Yersinia intermedia
	WP_005189179.1	linear amide C-N hydrolase	Acinetobacter sp. ANC 4105
	WP_005196731.1	linear amide C-N hydrolase	Acinetobacter sp. NIPH 298
	WP_005203225.1	MULTISPECIES: linear amide C-N hydrolase	unclassified Acinetobacter
	WP_005211977.1	linear amide C-N hydrolase	Acinetobacter sp. NIPH 1867
	WP_005215953.1	linear amide C-N hydrolase	Acinetobacter sp. ANC 3862
	WP_005229753.1	choloylglycine hydrolase family protein	Enterococcus casseliflavus
	WP_005230016.1	linear amide C-N hydrolase	Acinetobacter sp. NIPH 1847
	WP_005236690.1	MULTISPECIES: choloylglycine hydrolase family protein	Enterococcus
	WP_005241144.1	MULTISPECIES: linear amide C-N hydrolase	Acinetobacter
	WP_005257195.1	MULTISPECIES: linear amide C-N hydrolase	Acinetobacter
	WP_005270952.1	linear amide C-N hydrolase	Acinetobacter colistiniresistens
	WP_005285360.1	MULTISPECIES: linear amide C-N hydrolase	Acinetobacter
	WP_005293480.1	linear amide C-N hydrolase	Acinetobacter sp. NIPH 2100
	WP_005306411.1	linear amide C-N hydrolase	Acinetobacter sp. NIPH 542
	WP_005316014.1	linear amide C-N hydrolase	Acinetobacter sp. ANC 3880
	WP_005347230.1	MULTISPECIES: choloylglycine hydrolase family protein	Clostridiales
	WP_005359136.1	choloylglycine hydrolase family protein	Eubacterium ventriosum
	WP_005360258.1	MULTISPECIES: choloylglycine hydrolase family protein	Firmicutes
	WP_005409415.1	linear amide C-N hydrolase	Stenotrophomonas maltophilia
	WP_005416317.1	linear amide C-N hydrolase	Stenotrophomonas maltophilia
	WP_005471118.1	MULTISPECIES: choloylglycine hydrolase family protein	Enterococcus
	WP_005471974.1	MULTISPECIES: choloylglycine hydrolase family protein	Enterococcus
	WP_005602106.1	choloylglycine hydrolase family protein	Butyrivibrio crossotus
	WP_005610553.1	choloylglycine hydrolase family protein	Ruminococcus lactaris
	WP_005635231.1	linear amide C-N hydrolase	Parabacteroides merdae
	WP_005647182.1	MULTISPECIES: linear amide C-N hydrolase	Parabacteroides
	WP_005648713.1	linear amide C-N hydrolase	Parabacteroides merdae
	WP_005653860.1	linear amide C-N hydrolase	Bacteroides stercoris
	WP_005678845.1	linear amide C-N hydrolase	Bacteroides caccae
	WP_005682730.1	linear amide C-N hydrolase	Bacteroides caccae
	WP_005686366.1	MULTISPECIES: linear amide C-N hydrolase	Lactobacillaceae
	WP_005714435.1	linear amide C-N hydrolase	Lactobacillus rhamnosus
	WP_005714978.1	MULTISPECIES: linear amide C-N hydrolase	Lactobacillaceae
	WP_005718943.1	choloylglycine hydrolase family protein	Lactobacillus crispatus
	WP_005721307.1	choloylglycine hydrolase family protein	Lactobacillus crispatus
	WP_005727549.1	choloylglycine hydrolase family protein	Lactobacillus crispatus
	WP_005781360.1	MULTISPECIES: linear amide C-N hydrolase	Bacteroides
	WP_005797284.1	MULTISPECIES: choloylglycine hydrolase family protein	Bacteroides
	WP_005805240.1	MULTISPECIES: choloylglycine hydrolase family protein	Bacteroidales
	WP_005821696.1	linear amide C-N hydrolase	Bacteroides fragilis
	WP_005825365.1	MULTISPECIES: linear amide C-N hydrolase	Bacteroides
	WP_005829400.1	MULTISPECIES: choloylglycine hydrolase family protein	Bacteroides
	WP_005836659.1	MULTISPECIES: choloylglycine hydrolase family protein	Bacteroides
	WP_005837598.1	linear amide C-N hydrolase	Bacteroides uniformis
	WP_005843784.1	MULTISPECIES: choloylglycine hydrolase family protein	Bacteroidales
	WP_005848086.1	MULTISPECIES: choloylglycine hydrolase family protein	Bacteroidales
	WP_005851448.1	linear amide C-N hydrolase	Phocaeicola vulgatus
	WP_005855840.1	MULTISPECIES: choloylglycine hydrolase family protein	Parabacteroides
	WP_005857563.1	MULTISPECIES: linear amide C-N hydrolase	Bacteroidales
	WP_005862000.1	MULTISPECIES: linear amide C-N hydrolase	Parabacteroides
	WP_005866090.1	MULTISPECIES: linear amide C-N hydrolase	Parabacteroides
	WP_005868000.1	MULTISPECIES: choloylglycine hydrolase family protein	Parabacteroides
	WP_005881496.1	linear amide C-N hydrolase	Oxalobacter formigenes
	WP_005884757.1	choloylglycine hydrolase family protein	Fusobacterium mortiferum
	WP_005919947.1	linear amide C-N hydrolase	Pediococcus acidilactici
	WP_005931912.1	choloylglycine hydrolase family protein	Bacteroides salyersiae
	WP_005933468.1	linear amide C-N hydrolase	Bacteroides salyersiae
	WP_005937138.1	MULTISPECIES: linear amide C-N hydrolase	Bacteroidales
	WP_005939081.1	choloylglycine hydrolase family protein	Phocaeicola massiliensis
	WP_005945973.1	choloylglycine hydrolase family protein	Blautia hydrogenotrophica
	WP_005949488.1	choloylglycine hydrolase family protein	Fusobacterium varium
	WP_005951715.1	choloylglycine hydrolase family protein	Blautia hydrogenotrophica
	WP_005979460.1	choloylglycine hydrolase family protein	Fusobacterium ulcerans
	WP_006020352.1	linear amide C-N hydrolase	Afipia broomeae
	WP_006058171.1	linear amide C-N hydrolase	Holdemania filiformis
	WP_006061329.1	linear amide C-N hydrolase	Holdemania filiformis
	WP_006191669.1	linear amide C-N hydrolase	Staphylococcus aureus
	WP_006234883.1	linear amide C-N hydrolase	Collinsella aerofaciens
	WP_006294150.1	choloylglycine hydrolase family protein	Bifidobacterium gallicum
	WP_006439501.1	choloylglycine hydrolase family protein	Peptacetobacter hiranonis
	WP_006499363.1	choloylglycine hydrolase family protein	Lactobacillus mucosae
	WP_006500973.1	linear amide C-N hydrolase	Lactobacillus mucosae
	WP_006504629.1	choloylglycine hydrolase family protein	Catenibacterium mitsuokai
	WP_006537053.1	MULTISPECIES: linear amide C-N hydrolase	Proteus
	WP_006639692.1	MULTISPECIES: choloylglycine hydrolase family protein	Bacillus subtilis group
	WP_006661130.1	linear amide C-N hydrolase	Providencia alcalifaciens
	WP_006677791.1	choloylglycine hydrolase	Paenibacillus dendritiformis
	WP_006723272.1	linear amide C-N hydrolase	Collinsella intestinalis
	WP_006771234.1	choloylglycine hydrolase family protein	Hungatella hathewayi
	WP_006773493.1	choloylglycine hydrolase	Hungatella hathewayi
	WP_006783877.1	choloylglycine hydrolase family protein	Turicibacter sanguinis
	WP_006784170.1	choloylglycine hydrolase family protein	Turicibacter sanguinis
	WP_006785385.1	choloylglycine hydrolase family protein	Turicibacter sanguinis
	WP_006800163.1	choloylglycine hydrolase family protein	Dysgonomonas gadei
	WP_006800816.1	MULTISPECIES: linear amide C-N hydrolase	Dysgonomonas
	WP_006841660.1	linear amide C-N hydrolase	Dysgonomonas mossii
	WP_006843684.1	linear amide C-N hydrolase	Dysgonomonas mossii
	WP_006844499.1	choloylglycine hydrolase family protein	Dysgonomonas mossii
	WP_006857438.1	choloylglycine hydrolase family protein	Roseburia intestinalis
	WP_006862905.1	choloylglycine hydrolase family protein	Marvinbryantia formatexigens
	WP_006876142.1	choloylglycine hydrolase	Anaerotruncus colihominis
	WP_007052221.1	MULTISPECIES: choloylglycine hydrolase family protein	Bifidobacterium
	WP_007123019.1	choloylglycine hydrolase family protein	Lactobacillus antri
	WP_007124071.1	linear amide C-N hydrolase	Lactobacillus antri
	WP_007125470.1	choloylglycine hydrolase family protein	Lactobacillus ultunensis
	WP_007130904.1	linear amide C-N hydrolase	Paenibacillus lactis
	WP_007217859.1	linear amide C-N hydrolase	Bacteroides cellulosilyticus
	WP_007285606.1	choloylglycine hydrolase family protein	Intestinibacter bartlettii
	WP_007480968.1	choloylglycine hydrolase family protein	Bacteroides salyersiae
	WP_007482187.1	linear amide C-N hydrolase	Bacteroides salyersiae
	WP_007482334.1	MULTISPECIES: linear amide C-N hydrolase	Acinetobacter
	WP_007487299.1	linear amide C-N hydrolase	Bacteroides nordii
	WP_007490948.1	linear amide C-N hydrolase	Flavonifractor plautii
	WP_007492327.1	choloylglycine hydrolase family protein	Flavonifractor plautii
	WP_007571407.1	choloylglycine hydrolase family protein	Phocaeicola coprocola
	WP_007592981.1	choloylglycine hydrolase family protein	Lachnoanaerobaculum sp. OBRC5-5
	WP_007654569.1	choloylglycine hydrolase family protein	Parabacteroides goldsteinii
	WP_007655779.1	linear amide C-N hydrolase	Parabacteroides goldsteinii
	WP_007663070.1	choloylglycine hydrolase family protein	Bacteroides intestinalis
	WP_007708554.1	linear amide C-N hydrolase	Enterocloster asparagiformis
	WP_007719133.1	choloylglycine hydrolase family protein	Enterocloster asparagiformis
	WP_007832329.1	linear amide C-N hydrolase	Phocaeicola dorei
	WP_007838035.1	MULTISPECIES: choloylglycine hydrolase family protein	Bacteroidales
	WP_007840208.1	MULTISPECIES: linear amide C-N hydrolase	Bacteroidales
	WP_007846417.1	MULTISPECIES: linear amide C-N hydrolase	Bacteroidales
	WP_007861063.1	choloylglycine hydrolase family protein	Enterocloster citroniae
	WP_007871670.1	linear amide C-N hydrolase	Enterocloster citroniae
	WP_007882397.1	choloylglycine hydrolase family protein	Roseburia inulinivorans
	WP_007887599.1	choloylglycine hydrolase family protein	Roseburia inulinivorans
	WP_007890377.1	MULTISPECIES: choloylglycine hydrolase family protein	Clostridiales
	WP_008021122.1	MULTISPECIES: linear amide C-N hydrolase	Bacteroides
	WP_008024815.1	MULTISPECIES: linear amide C-N hydrolase	Bacteroides
	WP_008147400.1	linear amide C-N hydrolase	Parabacteroides johnsonii
	WP_008158507.1	linear amide C-N hydrolase	Parabacteroides johnsonii
	WP_008265611.1	linear amide C-N hydrolase	Stenotrophomonas sp. SKA14
	WP_008379784.1	MULTISPECIES: choloylglycine hydrolase family protein	Enterococcus
	WP_008390781.1	MULTISPECIES: choloylglycine hydrolase family protein	Clostridiales
	WP_008395019.1	linear amide C-N hydrolase	Lacrimispora saccharolytica
	WP_008396540.1	MULTISPECIES: choloylglycine hydrolase family protein	Clostridiales
	WP_008399830.1	MULTISPECIES: choloylglycine hydrolase family protein	unclassified Clostridium
	WP_008470519.1	linear amide C-N hydrolase	Lactobacillus hominis
	WP_008470790.1	choloylglycine hydrolase family protein	Lactobacillus hominis
	WP_008619721.1	choloylglycine hydrolase family protein	Paraprevotella clara
	WP_008644373.1	linear amide C-N hydrolase	Bacteroides sp. 1_1_30
	WP_008650267.1	MULTISPECIES: linear amide C-N hydrolase	Bacteroides
	WP_008653552.1	MULTISPECIES: linear amide C-N hydrolase	Bacteroidales
	WP_008671381.1	MULTISPECIES: linear amide C-N hydrolase	Bacteroidales
	WP_008680754.1	MULTISPECIES: choloylglycine hydrolase family protein	Clostridium
	WP_008697964.1	choloylglycine hydrolase family protein	Fusobacterium ulcerans
	WP_008706993.1	MULTISPECIES: choloylglycine hydrolase family protein	Clostridiales
	WP_008760211.1	choloylglycine hydrolase family protein	Bacteroides sp. 1_1_14
	WP_008761025.1	MULTISPECIES: linear amide C-N hydrolase	Bacteroides
	WP_008763035.1	MULTISPECIES: linear amide C-N hydrolase	Bacteroides
	WP_008766483.1	linear amide C-N hydrolase	Bacteroides thetaiotaomicron
	WP_008766525.1	choloylglycine hydrolase family protein	Bacteroides thetaiotaomicron
	WP_008769957.1	linear amide C-N hydrolase	Bacteroides fragilis
	WP_008771181.1	MULTISPECIES: linear amide C-N hydrolase	Bacteroides
	WP_008772371.1	linear amide C-N hydrolase	Bacteroides sp. 2_1_33B
	WP_008773999.1	MULTISPECIES: linear amide C-N hydrolase	Bacteroidales
	WP_008777382.1	MULTISPECIES: choloylglycine hydrolase family protein	Bacteroides
	WP_008780856.1	MULTISPECIES: linear amide C-N hydrolase	Bacteroidales
	WP_008789929.1	linear amide C-N hydrolase	Coprobacillus cateniformis
	WP_008791956.1	choloylglycine hydrolase family protein	Coprobacillus sp. 8_2_54BFAA
	WP_008792961.1	MULTISPECIES: choloylglycine hydrolase family protein	Erysipelotrichaceae
	WP_008842312.1	linear amide C-N hydrolase	Pediococcus acidilactici
	WP_008862092.1	choloylglycine hydrolase family protein	Barnesiella intestinihominis
	WP_008910312.1	linear amide C-N hydrolase	Providencia burhodogranariea
	WP_008916448.1	linear amide C-N hydrolase	Providencia sneebia
	WP_009000653.1	linear amide C-N hydrolase	Bacteroides sp. D2
	WP_009038617.1	MULTISPECIES: linear amide C-N hydrolase	Bacteroides
	WP_009038764.1	MULTISPECIES: linear amide C-N hydrolase	Bacteroides
	WP_009040459.1	choloylglycine hydrolase family protein	Bacteroides sp. D22
	WP_009040653.1	MULTISPECIES: choloylglycine hydrolase family protein	Bacteroides
	WP_009040782.1	MULTISPECIES: linear amide C-N hydrolase	Bacteroides
	WP_009061471.1	choloylglycine hydrolase family protein	Clostridium sp. MSTE9
	WP_009121061.1	linear amide C-N hydrolase	Bacteroides clarus
	WP_009126021.1	linear amide C-N hydrolase	Bacteroides fluxus
	WP_009128599.1	linear amide C-N hydrolase	Bacteroides oleiciplenus
	WP_009133708.1	choloylglycine hydrolase family protein	Alistipes indistinctus
	WP_009134154.1	linear amide C-N hydrolase	Alistipes indistinctus
	WP_009134394.1	choloylglycine hydrolase family protein	Alistipes indistinctus
	WP_009135862.1	choloylglycine hydrolase family protein	Odoribacter laneus
	WP_009138584.1	choloylglycine hydrolase family protein	Slackia piriformis
	WP_009142149.1	choloylglycine hydrolase family protein	Collinsella tanakaei
	WP_009144946.1	linear amide C-N hydrolase	Phascolarctobacterium succinatutens
	WP_009202874.1	choloylglycine hydrolase family protein	Anaerostipes hadrus
	WP_009203862.1	choloylglycine hydrolase family protein	Anaerostipes hadrus
	WP_009250308.1	choloylglycine hydrolase family protein	Eisenbergiella tayi
	WP_009259938.1	MULTISPECIES: linear amide C-N hydrolase	Clostridiales
	WP_009260903.1	MULTISPECIES: choloylglycine hydrolase family protein	Clostridiales
	WP_009265822.1	choloylglycine hydrolase family protein	Anaerostipes hadrus
	WP_009271153.1	choloylglycine hydrolase family protein	Clostridium innocuum
	WP_009276341.1	MULTISPECIES: choloylglycine hydrolase family protein	Parabacteroides
	WP_009295645.1	MULTISPECIES: choloylglycine hydrolase family protein	Firmicutes
	WP_009297367.1	linear amide C-N hydrolase	Clostridium sp. 7_3_54FAA
	WP_009300808.1	choloylglycine hydrolase family protein	Coprobacillus sp. 3_3_56FAA
	WP_009316694.1	choloylglycine hydrolase family protein	Coprobacter fastidiosus
	WP_009319397.1	linear amide C-N hydrolase	Coprobacter fastidiosus
	WP_009325371.1	MULTISPECIES: choloylglycine hydrolase family protein	Ruminococcaceae
	WP_009329961.1	MULTISPECIES: choloylglycine hydrolase family protein	Bacillus
	WP_009345209.1	MULTISPECIES: choloylglycine hydrolase family protein	Firmicutes
	WP_009511590.1	MULTISPECIES: linear amide C-N hydrolase	Acinetobacter calcoaceticus/baumannii complex
	WP_009596260.1	linear amide C-N hydrolase	Alistipes finegoldii
	WP_009606361.1	MULTISPECIES: choloylglycine hydrolase family protein	Turicibacter
	WP_009606620.1	MULTISPECIES: choloylglycine hydrolase family protein	Turicibacter
	WP_009620050.1	MULTISPECIES: choloylglycine hydrolase	unclassified Pseudomonas
	WP_009853933.1	choloylglycine hydrolase family protein	Streptococcus gallolyticus
	WP_009890622.1	MULTISPECIES: linear amide C-N hydrolase	Clostridiales
	WP_009897617.1	linear amide C-N hydrolase	Clostridioides difficile
	WP_009903191.1	linear amide C-N hydrolase	Clostridioides difficile
	WP_009928449.1	bile salt hydrolase	Listeria monocytogenes
	WP_010010335.1	linear amide C-N hydrolase	Lactobacillus coryniformis
	WP_010012330.1	linear amide C-N hydrolase	Lactobacillus coryniformis
	WP_010021092.1	choloylglycine hydrolase family protein	Lactobacillus farciminis
	WP_010242478.1	linear amide C-N hydrolase	Peptoniphilus rhinitidis
	WP_010260903.1	linear amide C-N hydrolase	Alistipes timonensis
	WP_010283678.1	choloylglycine hydrolase	Bacillus timonensis
	WP_010289731.1	choloylglycine hydrolase family protein	Kurthia massiliensis
	WP_010294924.1	choloylglycine hydrolase family protein	Clostridium senegalense
	WP_010305677.1	choloylglycine hydrolase family protein	Kurthia senegalensis
	WP_010482603.1	linear amide C-N hydrolase	Stenotrophomonas maltophilia
	WP_010492969.1	MULTISPECIES: linear amide C-N hydrolase	Lactobacillaceae
	WP_010497419.1	choloylglycine hydrolase	Paenibacillus elgii
	WP_010537074.1	linear amide C-N hydrolase	Bacteroides faecis
	WP_010650316.1	linear amide C-N hydrolase	Oceanobacillus massiliensis
	WP_010674262.1	linear amide C-N hydrolase	Aeromonas caviae
	WP_010690294.1	choloylglycine hydrolase family protein	Lactobacillus animalis
	WP_010709158.1	choloylglycine hydrolase family protein	Enterococcus faecalis
	WP_010710911.1	choloylglycine hydrolase family protein	Enterococcus faecalis
	WP_010711766.1	choloylglycine hydrolase family protein	Enterococcus faecalis
	WP_010718758.1	choloylglycine hydrolase family protein	Enterococcus hirae
	WP_010719115.1	choloylglycine hydrolase family protein	Enterococcus hirae
	WP_010721246.1	choloylglycine hydrolase family protein	Enterococcus faecium
	WP_010721567.1	choloylglycine hydrolase family protein	Enterococcus faecium
	WP_010721674.1	choloylglycine hydrolase family protein	Enterococcus faecium
	WP_010722595.1	choloylglycine hydrolase family protein	Enterococcus faecium
	WP_010724277.1	choloylglycine hydrolase family protein	Enterococcus faecium
	WP_010730689.1	choloylglycine hydrolase family protein	Enterococcus faecalis
	WP_010735404.1	choloylglycine hydrolase family protein	Enterococcus mundtii
	WP_010737622.1	choloylglycine hydrolase family protein	Enterococcus hirae
	WP_010737820.1	choloylglycine hydrolase family protein	Enterococcus hirae
	WP_010743401.1	MULTISPECIES: choloylglycine hydrolase family protein	Enterococcus
	WP_010743572.1	MULTISPECIES: choloylglycine hydrolase family protein	Enterococcus
	WP_010744128.1	MULTISPECIES: linear amide C-N hydrolase	Enterococcus
	WP_010749443.1	choloylglycine hydrolase family protein	Enterococcus casseliflavus
	WP_010751826.1	choloylglycine hydrolase family protein	Enterococcus villorum
	WP_010752266.1	choloylglycine hydrolase family protein	Enterococcus villorum
	WP_010756891.1	linear amide C-N hydrolase	Enterococcus pallens
	WP_010761765.1	choloylglycine hydrolase family protein	Enterococcus haemoperoxidus
	WP_010766334.1	choloylglycine hydrolase family protein	Enterococcus moraviensis
	WP_010770520.1	choloylglycine hydrolase family protein	Enterococcus caccae
	WP_010771174.1	choloylglycine hydrolase family protein	Enterococcus caccae
	WP_010776457.1	choloylglycine hydrolase family protein	Enterococcus faecalis
	WP_010779087.1	choloylglycine hydrolase family protein	Enterococcus gilvus
	WP_010785309.1	choloylglycine hydrolase family protein	Enterococcus faecalis
	WP_010801473.1	MULTISPECIES: linear amide C-N hydrolase	Parabacteroides
	WP_010802127.1	MULTISPECIES: choloylglycine hydrolase family protein	Parabacteroides
	WP_010816800.1	choloylglycine hydrolase family protein	Enterococcus faecalis
	WP_010821867.1	choloylglycine hydrolase family protein	Enterococcus faecalis
	WP_010822150.1	choloylglycine hydrolase family protein	Enterococcus faecalis
	WP_010823232.1	choloylglycine hydrolase family protein	Enterococcus faecalis
	WP_010823971.1	choloylglycine hydrolase family protein	Enterococcus faecalis
	WP_010825528.1	choloylglycine hydrolase family protein	Enterococcus faecalis
	WP_010826257.1	choloylglycine hydrolase family protein	Enterococcus faecalis
	WP_010827924.1	choloylglycine hydrolase family protein	Enterococcus faecalis
	WP_010828406.1	choloylglycine hydrolase family protein	Enterococcus faecalis
	WP_010830672.1	choloylglycine hydrolase family protein	Enterococcus faecalis
	WP_010906161.1	linear amide C-N hydrolase	Lactococcus lactis
	WP_010929006.1	MULTISPECIES: linear amide C-N hydrolase	Bordetella
	WP_010929827.1	linear amide C-N hydrolase	Bordetella pertussis
	WP_010959001.1	bile salt hydrolase	Listeria monocytogenes
	WP_010993480.1	linear amide C-N hydrolase	Bacteroides fragilis
	WP_011016090.1	linear amide C-N hydrolase	Fusobacterium nucleatum
	WP_011100864.1	MULTISPECIES: choloylglycine hydrolase family protein	Lactiplantibacillus
	WP_011101831.1	linear amide C-N hydrolase	Lactiplantibacillus plantarum
	WP_011102211.1	choloylglycine hydrolase family protein	Lactiplantibacillus plantarum
	WP_011161986.1	choloylglycine hydrolase family protein	Lactobacillus johnsonii
	WP_011162170.1	choloylglycine hydrolase family protein	Lactobacillus johnsonii
	WP_011203447.1	linear amide C-N hydrolase	Bacteroides fragilis
	WP_011274626.1	choloylglycine hydrolase family protein	Staphylococcus haemolyticus
	WP_011275336.1	MULTISPECIES: choloylglycine hydrolase	Staphylococcus
	WP_011373920.1	choloylglycine hydrolase family protein	Lactobacillus sakei
	WP_011406353.1	MULTISPECIES: choloylglycine hydrolase family protein	Methanosphaera
	WP_011475798.1	choloylglycine hydrolase family protein	Ligilactobacillus salivarius
	WP_011476592.1	choloylglycine hydrolase family protein	Ligilactobacillus salivarius
	WP_011590670.1	linear amide C-N hydrolase	Clostridium perfringens
	WP_011592161.1	linear amide C-N hydrolase	Clostridium perfringens
	WP_011668417.1	linear amide C-N hydrolase	Lactobacillus brevis
	WP_011668641.1	choloylglycine hydrolase family protein	Lactobacillus brevis
	WP_011668908.1	linear amide C-N hydrolase	Lactobacillus brevis
	WP_011672799.1	MULTISPECIES: linear amide C-N hydrolase	Pediococcus
	WP_011705570.1	linear amide C-N hydrolase	Aeromonas hydrophila
	WP_011743221.1	choloylglycine hydrolase family protein	Bifidobacterium adolescentis
	WP_011861550.1	linear amide C-N hydrolase	Clostridioides difficile
	WP_011986736.1	linear amide C-N hydrolase	Clostridium botulinum
	WP_011987820.1	linear amide C-N hydrolase	Clostridium botulinum
	WP_012055977.1	MULTISPECIES: linear amide C-N hydrolase	Phocaeicola
	WP_012059629.1	linear amide C-N hydrolase	Clostridium beijerinckii
	WP_012100181.1	choloylglycine hydrolase family protein	Clostridium botulinum
	WP_012100239.1	linear amide C-N hydrolase	Clostridium botulinum
	WP_012261531.1	MULTISPECIES: choloylglycine hydrolase family protein	Bacillus
	WP_012290394.1	linear amide C-N hydrolase	Finegoldia magna
	WP_012342598.1	linear amide C-N hydrolase	Clostridium botulinum
	WP_012343173.1	linear amide C-N hydrolase	Clostridium botulinum
	WP_012370303.1	linear amide C-N hydrolase	Exiguobacterium sibiricum
	WP_012390665.1	choloylglycine hydrolase family protein	Limosilactobacillus fermentum
	WP_012391234.1	linear amide C-N hydrolase	Limosilactobacillus fermentum
	WP_012480021.1	MULTISPECIES: linear amide C-N hydrolase	Stenotrophomonas
	WP_012510875.1	linear amide C-N hydrolase	Stenotrophomonas maltophilia
	WP_012565218.1	MULTISPECIES: choloylglycine hydrolase family protein	Enterobacteriaceae
	WP_012577775.1	choloylglycine hydrolase family protein	Bifidobacterium longum
	WP_012580981.1	bile salt hydrolase	Listeria monocytogenes
	WP_012727335.1	linear amide C-N hydrolase	Exiguobacterium sp. AT1b
	WP_012739862.1	choloylglycine hydrolase family protein	Lachnospira eligens
	WP_012778321.1	MULTISPECIES: choloylglycine hydrolase family protein	Lactobacillaceae
	WP_012845443.1	linear amide C-N hydrolase	Lactobacillus johnsonii
	WP_012897738.1	linear amide C-N hydrolase	Lactococcus lactis
	WP_012898405.1	linear amide C-N hydrolase	Lactococcus lactis
	WP_012902133.1	choloylglycine hydrolase family protein	Bifidobacterium dentium
	WP_012951869.1	bile salt hydrolase	Listeria monocytogenes
	WP_012986167.1	bile salt hydrolase	Listeria seeligeri
	WP_013086210.1	choloylglycine hydrolase family protein	Lactobacillus crispatus
	WP_013140694.1	choloylglycine hydrolase family protein	Bifidobacterium longum
	WP_013197447.1	linear amide C-N hydrolase	Acinetobacter oleivorans
	WP_013243601.1	choloylglycine hydrolase	Brachyspira pilosicoli
	WP_013355779.1	MULTISPECIES: linear amide C-N hydrolase	Lactobacillaceae
	WP_013356047.1	MULTISPECIES: choloylglycine hydrolase family protein	Lactobacillaceae
	WP_013378848.1	MULTISPECIES: linear amide C-N hydrolase	Clostridiales
	WP_013379629.1	MULTISPECIES: choloylglycine hydrolase family protein	Clostridiales
	WP_013380161.1	MULTISPECIES: choloylglycine hydrolase family protein	Clostridiales
	WP_013389832.1	choloylglycine hydrolase family protein	Bifidobacterium bifidum
	WP_013410903.1	choloylglycine hydrolase family protein	Bifidobacterium longum
	WP_013437710.1	choloylglycine hydrolase family protein	Lactobacillus amylovorus
	WP_013437974.1	choloylglycine hydrolase family protein	Lactobacillus amylovorus
	WP_013439461.1	choloylglycine hydrolase family protein	Lactobacillus delbrueckii
	WP_013617562.1	choloylglycine hydrolase family protein	Phocaeicola salanitronis
	WP_013641791.1	MULTISPECIES: choloylglycine hydrolase family protein	Lactobacillus
	WP_013641959.1	MULTISPECIES: choloylglycine hydrolase family protein	Lactobacillus
	WP_013727061.1	choloylglycine hydrolase family protein	Lactobacillus buchneri
	WP_013727325.1	linear amide C-N hydrolase	Lactobacillus buchneri
	WP_013728734.1	linear amide C-N hydrolase	Lactobacillus buchneri
	WP_013851669.1	MULTISPECIES: choloylglycine hydrolase family protein	Streptococcus
	WP_013858120.1	choloylglycine hydrolase	Bacillus coagulans
	WP_014036995.1	MULTISPECIES: linear amide C-N hydrolase	Stenotrophomonas
	WP_014072784.1	choloylglycine hydrolase family protein	Ligilactobacillus ruminis
	WP_014081052.1	choloylglycine hydrolase family protein	Roseburia hominis
	WP_014081104.1	choloylglycine hydrolase family protein	Roseburia hominis
	WP_014093400.1	bile salt hydrolase	Listeria ivanovii
	WP_014115756.1	choloylglycine hydrolase family protein	Bacillus subtilis
	WP_014185442.1	choloylglycine hydrolase	Desulfosporosinus orientis
	WP_014207030.1	MULTISPECIES: linear amide C-N hydrolase	Acinetobacter calcoaceticus/baumannii complex
	WP_014299350.1	linear amide C-N hydrolase	Bacteroides fragilis
	WP_014334522.1	MULTISPECIES: choloylglycine hydrolase family protein	Streptococcus
	WP_014478467.1	penicillin V amidase	Bacillus subtilis
	WP_014481399.1	penicillin V amidase	Bacillus subtilis
	WP_014483762.1	MULTISPECIES: choloylglycine hydrolase family protein	Bifidobacterium
	WP_014485666.1	choloylglycine hydrolase family protein	Bifidobacterium longum
	WP_014521071.1	choloylglycine hydrolase family protein	Clostridium botulinum
	WP_014562053.1	choloylglycine hydrolase family protein	Limosilactobacillus fermentum
	WP_014562403.1	linear amide C-N hydrolase	Limosilactobacillus fermentum
	WP_014566734.1	linear amide C-N hydrolase	Lacticaseibacillus paracasei
	WP_014567380.1	choloylglycine hydrolase family protein	Lactobacillus johnsonii
	WP_014567501.1	choloylglycine hydrolase family protein	Lactobacillus johnsonii
	WP_014568264.1	choloylglycine hydrolase family protein	Ligilactobacillus salivarius
	WP_014569128.1	linear amide C-N hydrolase	Lactobacillus rhamnosus
	WP_014571124.1	MULTISPECIES: linear amide C-N hydrolase	Lactobacillaceae
	WP_014646937.1	MULTISPECIES: linear amide C-N hydrolase	Stenotrophomonas
	WP_014666000.1	choloylglycine hydrolase family protein	Bacillus sp. JS
	WP_014697704.1	choloylglycine hydrolase family protein	Bifidobacterium animalis
	WP_014760177.1	choloylglycine hydrolase family protein	Bifidobacterium bifidum
	WP_014776263.1	linear amide C-N hydrolase	Alistipes finegoldii
	WP_014862243.1	choloylglycine hydrolase family protein	Enterococcus faecalis
	WP_014862307.1	choloylglycine hydrolase family protein	Enterococcus faecalis
	WP_014905944.1	linear amide C-N hydrolase	Bordetella pertussis
	WP_014929747.1	bile salt hydrolase	Listeria monocytogenes
	WP_014930834.1	choloylglycine hydrolase family protein	Listeria monocytogenes
	WP_014933591.1	choloylglycine hydrolase	Brachyspira pilosicoli
	WP_014935551.1	choloylglycine hydrolase	Brachyspira pilosicoli
	WP_014939265.1	choloylglycine hydrolase family protein	Lactobacillus buchneri
	WP_014939490.1	linear amide C-N hydrolase	Lactobacillus buchneri
	WP_014940533.1	linear amide C-N hydrolase	Lactobacillus buchneri
	WP_014970315.1	linear amide C-N hydrolase	Exiguobacterium antarcticum
	WP_015274991.1	choloylglycine hydrolase	Brachyspira pilosicoli
	WP_015379561.1	choloylglycine hydrolase family protein	Lactiplantibacillus plantarum
	WP_015426339.1	linear amide C-N hydrolase	Lactococcus lactis
	WP_015427006.1	linear amide C-N hydrolase	Lactococcus lactis
	WP_015439136.1	MULTISPECIES: choloylglycine hydrolase family protein	Bifidobacterium
	WP_015449931.1	choloylglycine hydrolase family protein	Bifidobacterium thermophilum
	WP_015473475.1	linear amide C-N hydrolase	Lactobacillus brevis
	WP_015474257.1	choloylglycine hydrolase family protein	Lactobacillus brevis
	WP_015504544.1	linear amide C-N hydrolase	Candidatus Methanomethylophilus alvus
	WP_015505066.1	choloylglycine hydrolase family protein	Candidatus Methanomethylophilus alvus
	WP_015509960.1	choloylglycine hydrolase family protein	Enterococcus casseliflavus
	WP_015523371.1	choloylglycine hydrolase family protein	Ruminococcus bromii
	WP_015523541.1	linear amide C-N hydrolase	Ruminococcus bromii
	WP_015526515.1	MULTISPECIES: choloylglycine hydrolase family protein	Blautia
	WP_015536282.1	choloylglycine hydrolase family protein	Faecalitalea cylindroides
	WP_015541406.1	choloylglycine hydrolase family protein	Blautia obeum
	WP_015545862.1	linear amide C-N hydrolase	Alistipes shahii
	WP_015638418.1	choloylglycine hydrolase family protein	Limosilactobacillus fermentum
	WP_015639809.1	choloylglycine hydrolase family protein	Lactiplantibacillus plantarum
	WP_015715008.1	MULTISPECIES: penicillin V amidase	Bacillus
	WP_015728369.1	linear amide C-N hydrolase	Vibrio vulnificus
	WP_015825775.1	MULTISPECIES: linear amide C-N hydrolase	Lactobacillaceae
	WP_015826071.1	choloylglycine hydrolase family protein	Lactiplantibacillus plantarum
	WP_015826136.1	MULTISPECIES: choloylglycine hydrolase family protein	Lactobacillaceae
	WP_016082618.1	choloylglycine hydrolase family protein	Bacillus cereus
	WP_016082862.1	choloylglycine hydrolase family protein	Bacillus cereus
	WP_016092171.1	choloylglycine hydrolase family protein	Bacillus cereus
	WP_016097053.1	choloylglycine hydrolase family protein	Bacillus cereus
	WP_016100773.1	choloylglycine hydrolase family protein	Bacillus cereus
	WP_016104840.1	choloylglycine hydrolase	Bacillus cereus
	WP_016109390.1	MULTISPECIES: choloylglycine hydrolase family protein	Bacillus
	WP_016122042.1	MULTISPECIES: choloylglycine hydrolase family protein	Bacillus cereus group
	WP_016135222.1	choloylglycine hydrolase family protein	Bacillus cereus
	WP_016145698.1	linear amide C-N hydrolase	Acinetobacter lactucae
	WP_016147306.1	choloylglycine hydrolase family protein	Butyricicoccus pullicaecorum
	WP_016163479.1	linear amide C-N hydrolase	Acinetobacter sp. CIP 110321
	WP_016176622.1	choloylglycine hydrolase family protein	Enterococcus durans
	WP_016178721.1	MULTISPECIES: choloylglycine hydrolase family protein	Enterococcus
	WP_016179968.1	MULTISPECIES: linear amide C-N hydrolase	Enterococcus
	WP_016184283.1	choloylglycine hydrolase family protein	Enterococcus columbae
	WP_016216234.1	linear amide C-N hydrolase	Eubacterium sp. 14-2
	WP_016250590.1	choloylglycine hydrolase family protein	Enterococcus cecorum
	WP_016264498.1	choloylglycine hydrolase family protein	Lactobacillus sakei
	WP_016269545.1	linear amide C-N hydrolase	Bacteroides thetaiotaomicron
	WP_016270252.1	choloylglycine hydrolase family protein	Phocaeicola vulgatus
	WP_016273632.1	choloylglycine hydrolase family protein	Bacteroides uniformis
	WP_016275995.1	choloylglycine hydrolase family protein	Phocaeicola sartorii
	WP_016350327.1	linear amide C-N hydrolase	Aeromonas hydrophila
	WP_016381803.1	MULTISPECIES: linear amide C-N hydrolase	Lactobacillaceae
	WP_016383542.1	linear amide C-N hydrolase	Lacticaseibacillus paracasei
	WP_016407315.1	choloylglycine hydrolase family protein	Anaerotignum faecicola
	WP_016425551.1	MULTISPECIES: linear amide C-N hydrolase	Staphylococcus
	WP_016513176.1	MULTISPECIES: choloylglycine hydrolase family protein	Bacillus
	WP_016610848.1	choloylglycine hydrolase family protein	Enterococcus casseliflavus
	WP_016622461.1	choloylglycine hydrolase family protein	Enterococcus faecalis
	WP_016626312.1	choloylglycine hydrolase family protein	Enterococcus faecalis
	WP_016632867.1	choloylglycine hydrolase family protein	Enterococcus faecalis
	WP_016652579.1	linear amide C-N hydrolase	Acinetobacter colistiniresistens
	WP_016660335.1	linear amide C-N hydrolase	Acinetobacter gyllenbergii
	WP_016718293.1	choloylglycine hydrolase family protein	Bacillus cereus
	WP_016728789.1	linear amide C-N hydrolase	Clostridioides difficile
	WP_016805524.1	MULTISPECIES: linear amide C-N hydrolase	Acinetobacter calcoaceticus/baumannii complex
	WP_016885647.1	MULTISPECIES: choloylglycine hydrolase family protein	Bacillus
	WP_016930595.1	MULTISPECIES: choloylglycine hydrolase family protein	Staphylococcus
	WP_016931032.1	choloylglycine hydrolase	Staphylococcus haemolyticus
	WP_017093450.1	linear amide C-N hydrolase	Vibrio splendidus
	WP_017141968.1	linear amide C-N hydrolase	Bacteroides fragilis
	WP_017175259.1	MULTISPECIES: choloylglycine hydrolase	Terrabacteria group
	WP_017175524.1	MULTISPECIES: choloylglycine hydrolase family protein	Terrabacteria group
	WP_017210903.1	linear amide C-N hydrolase	Clostridium beijerinckii
	WP_017387349.1	MULTISPECIES: linear amide C-N hydrolase	Acinetobacter
	WP_017392178.1	linear amide C-N hydrolase	Acinetobacter calcoaceticus
	WP_017398916.1	linear amide C-N hydrolase	Acinetobacter pittii
	WP_017409941.1	linear amide C-N hydrolase	Aeromonas hydrophila
	WP_017465141.1	choloylglycine hydrolase	Staphylococcus epidermidis
	WP_017465707.1	MULTISPECIES: linear amide C-N hydrolase	Salmonella
	WP_017480926.1	linear amide C-N hydrolase	Acinetobacter pittii
	WP_017636388.1	MULTISPECIES: choloylglycine hydrolase family protein	Staphylococcus
	WP_017651010.1	choloylglycine hydrolase	Bacillus anthracis
	WP_017696089.1	penicillin V amidase	Bacillus subtilis
	WP_017723455.1	choloylglycine hydrolase	Staphylococcus xylosus
	WP_017723960.1	choloylglycine hydrolase family protein	Staphylococcus xylosus
	WP_017791280.1	linear amide C-N hydrolase	Vibrio vulnificus
	WP_017864944.1	linear amide C-N hydrolase	Lactococcus lactis
	WP_018113851.1	MULTISPECIES: choloylglycine hydrolase family protein	Staphylococcus
	WP_018337725.1	linear amide C-N hydrolase	Butyricimonas synergistica
	WP_018339682.1	choloylglycine hydrolase family protein	Butyricimonas synergistica
	WP_018678220.1	linear amide C-N hydrolase	Acinetobacter tjernbergiae
	WP_018712008.1	choloylglycine hydrolase family protein	Phocaeicola barnesiae
	WP_019079030.1	linear amide C-N hydrolase	Yersinia enterocolitica
	WP_019079755.1	linear amide C-N hydrolase	Yersinia enterocolitica
	WP_019082384.1	linear amide C-N hydrolase	Yersinia enterocolitica
	WP_019083380.1	linear amide C-N hydrolase	Yersinia enterocolitica
	WP_019125116.1	linear amide C-N hydrolase	Peptoniphilus grossensis
	WP_019129059.1	choloylglycine hydrolase family protein	Enorma massiliensis
	WP_019130067.1	choloylglycine hydrolase family protein	Alistipes communis
	WP_019131117.1	linear amide C-N hydrolase	Alistipes communis
	WP_019150708.1	linear amide C-N hydrolase	Alistipes senegalensis
	WP_019170945.1	linear amide C-N hydrolase	Pseudaminobacter salicylatoxidans
	WP_019182783.1	linear amide C-N hydrolase	Stenotrophomonas maltophilia
	WP_019190482.1	choloylglycine hydrolase family protein	Levyella massiliensis
	WP_019211963.1	linear amide C-N hydrolase	Yersinia massiliensis
	WP_019239391.1	MULTISPECIES: linear amide C-N hydrolase	Enorma
	WP_019251645.1	choloylglycine hydrolase family protein	Limosilactobacillus reuteri
	WP_019254138.1	choloylglycine hydrolase family protein	Limosilactobacillus reuteri
	WP_019259935.1	choloylglycine hydrolase family protein	Bacillus subtilis
	WP_019262566.1	choloylglycine hydrolase family protein	Methanobrevibacter smithii
	WP_019264881.1	choloylglycine hydrolase family protein	Methanobrevibacter smithii
	WP_019266681.1	choloylglycine hydrolase family protein	Methanobrevibacter smithii
	WP_019267902.1	choloylglycine hydrolase family protein	Methanobrevibacter smithii
	WP_019291978.1	MULTISPECIES: choloylglycine hydrolase family protein	Lactococcus
	WP_019335404.1	choloylglycine hydrolase family protein	Lactococcus garvieae
	WP_019335642.1	choloylglycine hydrolase family protein	Lactococcus garvieae
	WP_019338492.1	MULTISPECIES: linear amide C-N hydrolase	Stenotrophomonas
	WP_019469156.1	MULTISPECIES: choloylglycine hydrolase family protein	Staphylococcus
	WP_019469576.1	choloylglycine hydrolase	Staphylococcus cohnii
	WP_019661403.1	linear amide C-N hydrolase	Stenotrophomonas maltophilia
	WP_019723394.1	choloylglycine hydrolase family protein	Enterococcus mundtii
	WP_019723927.1	choloylglycine hydrolase family protein	Enterococcus mundtii
	WP_019728239.1	linear amide C-N hydrolase	Bifidobacterium breve
	WP_019828893.1	linear amide C-N hydrolase	Pseudomonas psychrophila
	WP_019829315.1	linear amide C-N hydrolase	Vibrio cholerae
	WP_019834740.1	choloylglycine hydrolase family protein	Staphylococcus sp. MDS7B
	WP_020225577.1	linear amide C-N hydrolase	Holdemania massiliensis
	WP_020225897.1	linear amide C-N hydrolase	Holdemania massiliensis
	WP_020226199.1	linear amide C-N hydrolase	Holdemania massiliensis
	WP_020281206.1	linear amide C-N hydrolase	Lactobacillus otakiensis
	WP_020453514.1	MULTISPECIES: choloylglycine hydrolase family protein	Bacillus subtilis group
	WP_020751429.1	linear amide C-N hydrolase	Lacticaseibacillus paracasei
	WP_020806888.1	MULTISPECIES: choloylglycine hydrolase family protein	Lactobacillus
	WP_020806969.1	MULTISPECIES: choloylglycine hydrolase family protein	Lactobacillus
	WP_020807278.1	MULTISPECIES: linear amide C-N hydrolase	Lactobacillus
	WP_020844229.1	linear amide C-N hydrolase	Salmonella bongori
	WP_020898761.1	linear amide C-N hydrolase	Salmonella enterica
	WP_020916512.1	MULTISPECIES: choloylglycine hydrolase family protein	Streptococcus
	WP_020946042.1	linear amide C-N hydrolase	Proteus mirabilis
	WP_020976908.1	linear amide C-N hydrolase	Staphylococcus aureus
	WP_020977415.1	linear amide C-N hydrolase	Staphylococcus aureus
	WP_020994827.1	linear amide C-N hydrolase	Oxalobacter formigenes
	WP_021066159.1	linear amide C-N hydrolase	Exiguobacterium chiriqhucha
	WP_021106862.1	choloylglycine hydrolase family protein	Clostridium botulinum
	WP_021142030.1	MULTISPECIES: choloylglycine hydrolase family protein	Streptococcus
	WP_021202845.1	linear amide C-N hydrolase	Stenotrophomonas maltophilia
	WP_021291882.1	linear amide C-N hydrolase	Virgibacillus sp. CM-4
	WP_021336983.1	choloylglycine hydrolase family protein	Lactiplantibacillus plantarum
	WP_021337589.1	linear amide C-N hydrolase	Lactiplantibacillus plantarum
	WP_021338317.1	choloylglycine hydrolase family protein	Lactiplantibacillus plantarum
	WP_021339984.1	MULTISPECIES: choloylglycine hydrolase	Staphylococcus
	WP_021356706.1	MULTISPECIES: linear amide C-N hydrolase	Lactobacillaceae
	WP_021357016.1	linear amide C-N hydrolase	Lactiplantibacillus plantarum
	WP_021357210.1	choloylglycine hydrolase family protein	Lactiplantibacillus plantarum
	WP_021359464.1	MULTISPECIES: linear amide C-N hydrolase	Clostridiales
	WP_021360795.1	linear amide C-N hydrolase	Clostridioides difficile
	WP_021362767.1	linear amide C-N hydrolase	Clostridioides difficile
	WP_021363715.1	MULTISPECIES: linear amide C-N hydrolase	Clostridiales
	WP_021365596.1	linear amide C-N hydrolase	Clostridioides difficile
	WP_021369053.1	linear amide C-N hydrolase	Clostridioides difficile
	WP_021370508.1	MULTISPECIES: linear amide C-N hydrolase	Clostridiales
	WP_021371374.1	MULTISPECIES: linear amide C-N hydrolase	Clostridiales
	WP_021372128.1	linear amide C-N hydrolase	Clostridioides difficile
	WP_021375898.1	linear amide C-N hydrolase	Clostridioides difficile
	WP_021381905.1	linear amide C-N hydrolase	Clostridioides difficile
	WP_021385293.1	linear amide C-N hydrolase	Clostridioides difficile
	WP_021388082.1	linear amide C-N hydrolase	Clostridioides difficile
	WP_021397111.1	linear amide C-N hydrolase	Clostridioides difficile
	WP_021402630.1	linear amide C-N hydrolase	Clostridioides difficile
	WP_021408556.1	linear amide C-N hydrolase	Clostridioides difficile
	WP_021417286.1	linear amide C-N hydrolase, partial	Clostridioides difficile
	WP_021422521.1	linear amide C-N hydrolase	Clostridioides difficile
	WP_021426564.1	linear amide C-N hydrolase	Clostridioides difficile
	WP_021428719.1	choloylglycine hydrolase family protein	Paraclostridium bifermentans
	WP_021431993.1	choloylglycine hydrolase family protein	Paraclostridium bifermentans
	WP_021496805.1	bile salt hydrolase	Listeria monocytogenes
	WP_021553367.1	MULTISPECIES: linear amide C-N hydrolase	Enterobacteriaceae
	WP_021635096.1	Acyl-coenzyme A:6-aminopenicillanic acid acyl-transferase	Clostridium sp. KLE 1755
	WP_021642185.1	linear amide C-N hydrolase	Clostridium symbiosum
	WP_021652254.1	MULTISPECIES: choloylglycine hydrolase family protein	Blautia
	WP_021722483.1	linear amide C-N hydrolase	Lactococcus lactis
	WP_021722651.1	linear amide C-N hydrolase	Lactococcus lactis
	WP_021732179.1	choloylglycine hydrolase family protein	Lactobacillus paraplantarum
	WP_021738375.1	choloylglycine hydrolase family protein	Eubacterium ramulus
	WP_021741869.1	linear amide C-N hydrolase	Lactobacillus brevis
	WP_021837822.1	choloylglycine hydrolase family protein	Bacillus licheniformis
	WP_021874066.1	choloylglycine hydrolase family protein	Lactobacillus acidophilus
	WP_021892559.1	choloylglycine hydrolase family protein	Barnesiella intestinihominis
	WP_021913463.1	choloylglycine hydrolase family protein	Bifidobacterium adolescentis
	WP_021920334.1	choloylglycine hydrolase family protein	Evtepia gabavorous
	WP_021926141.1	choloylglycine hydrolase family protein	Blautia sp. BX17
	WP_021939928.1	linear amide C-N hydrolase	Bacteroides eggerthii
	WP_021943306.1	MULTISPECIES: choloylglycine hydrolase family protein	Clostridiales
	WP_021951842.1	choloylglycine hydrolase family protein	Eubacterium sp. BX4
	WP_021988311.1	MULTISPECIES: linear amide C-N hydrolase	Odoribacteraceae
	WP_022061902.1	MULTISPECIES: linear amide C-N hydrolase	Alistipes
	WP_022131569.1	linear amide C-N hydrolase	Negativibacillus massiliensis
	WP_022133228.1	choloylglycine hydrolase	Negativibacillus massiliensis
	WP_022170704.1	choloylglycine hydrolase family protein	Anaerobutyricum hallii
	WP_022172375.1	choloylglycine hydrolase family protein	Blautia sp. BX19
	WP_022199491.1	MULTISPECIES: linear amide C-N hydrolase	Bacteroides
	WP_022200041.1	MULTISPECIES: linear amide C-N hydrolase	Bacteroides
	WP_022208940.1	linear amide C-N hydrolase	Bacteroides cellulosilyticus
	WP_022211485.1	MULTISPECIES: linear amide C-N hydrolase	Clostridiales
	WP_022211921.1	MULTISPECIES: choloylglycine hydrolase family protein	Clostridiales
	WP_022214474.1	choloylglycine hydrolase family protein	Blautia obeum
	WP_022215847.1	choloylglycine hydrolase family protein	Coprococcus eutactus
	WP_022218810.1	MULTISPECIES: linear amide C-N hydrolase	Bacteroides
	WP_022245655.1	choloylglycine hydrolase family protein	Bifidobacterium pseudocatenulatum
	WP_022261364.1	MULTISPECIES: choloylglycine hydrolase family protein	Anaerostipes
	WP_022388887.1	choloylglycine hydrolase family protein	Blautia obeum
	WP_022390038.1	linear amide C-N hydrolase	Coprobacter fastidiosus
	WP_022390737.1	choloylglycine hydrolase family protein	Coprobacter fastidiosus
	WP_022392157.1	linear amide C-N hydrolase	Bacteroides intestinalis
	WP_022399333.1	choloylglycine hydrolase family protein	Lacrimispora celerecrescens
	WP_022401027.1	MULTISPECIES: choloylglycine hydrolase family protein	Bacteroides
	WP_022420992.1	linear amide C-N hydrolase	Amedibacillus dolichus
	WP_022471354.1	linear amide C-N hydrolase	Bacteroides thetaiotaomicron
	WP_022471473.1	linear amide C-N hydrolase	Bacteroides thetaiotaomicron
	WP_022575571.1	linear amide C-N hydrolase	Acinetobacter nosocomialis
	WP_022616120.1	linear amide C-N hydrolase	Clostridioides difficile
	WP_022617177.1	linear amide C-N hydrolase	Clostridioides difficile
	WP_022638596.1	choloylglycine hydrolase family protein	Lactiplantibacillus plantarum
	WP_022740206.1	choloylglycine hydrolase family protein	Adlercreutzia equolifaciens
	WP_022748011.1	choloylglycine hydrolase	Clostridium saccharobutylicum
	WP_022790803.1	choloylglycine hydrolase family protein	Faecalicoccus pleomorphus
	WP_022857546.1	choloylglycine hydrolase family protein	Bifidobacterium pseudolongum
	WP_022936634.1	linear amide C-N hydrolase	Dielma fastidiosa
	WP_022938144.1	linear amide C-N hydrolase	Dielma fastidiosa
	WP_023013287.1	linear amide C-N hydrolase	Acinetobacter sp. COS3
	WP_023035868.1	linear amide C-N hydrolase	Fusobacterium nucleatum
	WP_023050446.1	choloylglycine hydrolase family protein	Cetobacterium somerae
	WP_023160287.1	linear amide C-N hydrolase	Yersinia enterocolitica
	WP_023166482.1	linear amide C-N hydrolase	Salmonella enterica
	WP_023171154.1	linear amide C-N hydrolase	Salmonella enterica
	WP_023182126.1	linear amide C-N hydrolase	Salmonella enterica
	WP_023184319.1	linear amide C-N hydrolase	Salmonella enterica
	WP_023189080.1	linear amide C-N hydrolase	Lactococcus lactis
	WP_023189316.1	linear amide C-N hydrolase	Lactococcus lactis
	WP_023193908.1	linear amide C-N hydrolase	Salmonella enterica
	WP_023195718.1	linear amide C-N hydrolase	Salmonella enterica
	WP_023198410.1	linear amide C-N hydrolase	Salmonella enterica
	WP_023217729.1	linear amide C-N hydrolase	Salmonella enterica
	WP_023218017.1	linear amide C-N hydrolase	Salmonella enterica
	WP_023226338.1	linear amide C-N hydrolase	Salmonella enterica
	WP_023241917.1	linear amide C-N hydrolase	Salmonella enterica
	WP_023247510.1	linear amide C-N hydrolase	Salmonella enterica
	WP_023258629.1	linear amide C-N hydrolase	Salmonella enterica
	WP_023350750.1	MULTISPECIES: choloylglycine hydrolase family protein	Staphylococcus
	WP_023374677.1	MULTISPECIES: choloylglycine hydrolase family protein	Staphylococcus
	WP_023375386.1	linear amide C-N hydrolase	Salmonella enterica
	WP_023439757.1	choloylglycine hydrolase family protein	Pediococcus pentosaceus
	WP_023465692.1	choloylglycine hydrolase family protein	Limosilactobacillus fermentum
	WP_023466106.1	linear amide C-N hydrolase	Limosilactobacillus fermentum
	WP_023468255.1	MULTISPECIES: choloylglycine hydrolase	Exiguobacterium
	WP_023488404.1	choloylglycine hydrolase family protein	Lactobacillus crispatus
	WP_023519707.1	MULTISPECIES: choloylglycine hydrolase family protein	Enterococcus
	WP_023521341.1	choloylglycine hydrolase family protein	Bacillus thuringiensis
	WP_023582346.1	linear amide C-N hydrolase	Proteus hauseri
	WP_023599037.1	linear amide C-N hydrolase	Lactobacillus johnsonii
	WP_023599631.1	choloylglycine hydrolase family protein	Lactobacillus johnsonii
	WP_023856892.1	MULTISPECIES: choloylglycine hydrolase family protein	Bacillus
	WP_023922162.1	choloylglycine hydrolase family protein	Ruminococcus lactaris
	WP_023974468.1	linear amide C-N hydrolase	Clostridium beijerinckii
	WP_023993256.1	linear amide C-N hydrolase	Salmonella enterica
	WP_024002259.1	choloylglycine hydrolase family protein	Lactiplantibacillus plantarum
	WP_024145811.1	linear amide C-N hydrolase	Salmonella enterica
	WP_024154590.1	MULTISPECIES: linear amide C-N hydrolase	Salmonella
	WP_024344350.1	choloylglycine hydrolase family protein	Streptococcus equinus
	WP_024521149.1	choloylglycine hydrolase family protein	Lactiplantibacillus plantarum
	WP_024521997.1	choloylglycine hydrolase family protein	Lactiplantibacillus plantarum
	WP_024525574.1	linear amide C-N hydrolase	Lactobacillus brevis
	WP_024526204.1	linear amide C-N hydrolase	Lactobacillus brevis
	WP_024526384.1	choloylglycine hydrolase family protein	Lactobacillus brevis
	WP_024526487.1	linear amide C-N hydrolase	Lactobacillus brevis
	WP_024572308.1	MULTISPECIES: penicillin V amidase	Bacillus
	WP_024731524.1	linear amide C-N hydrolase	Sellimonas intestinalis
	WP_024737328.1	linear amide C-N hydrolase	Enterocloster asparagiformis
	WP_024737711.1	choloylglycine hydrolase family protein	Enterocloster asparagiformis
	WP_024792785.1	linear amide C-N hydrolase, partial	Salmonella enterica
	WP_024834825.1	choloylglycine hydrolase family protein	Clostridium sp. 12(A)
	WP_024855440.1	choloylglycine hydrolase family protein	Lactobacillus brevis
	WP_024855490.1	linear amide C-N hydrolase	Lactobacillus brevis
	WP_024943705.1	linear amide C-N hydrolase	Aeromonas hydrophila
	WP_024987690.1	choloylglycine hydrolase family protein	Bacteroides acidifaciens
	WP_025013083.1	MULTISPECIES: linear amide C-N hydrolase	Lactobacillaceae
	WP_025016105.1	choloylglycine hydrolase family protein	Lactobacillus sakei
	WP_025069151.1	linear amide C-N hydrolase	Bacteroides gallinarum
	WP_025074496.1	linear amide C-N hydrolase	Bacteroides faecichinchillae
	WP_025085407.1	choloylglycine hydrolase family protein	Lactobacillus paralimentarius
	WP_025087062.1	choloylglycine hydrolase family protein	Lactobacillus apodemi
	WP_025150681.1	choloylglycine hydrolase	Bacillus sp. H1a
	WP_025152727.1	linear amide C-N hydrolase	Morganella morganii
	WP_025162813.1	choloylglycine hydrolase family protein	Paraclostridium bifermentans
	WP_025193530.1	choloylglycine hydrolase family protein	Enterococcus faecalis
	WP_025301258.1	choloylglycine hydrolase family protein	Bifidobacterium breve
	WP_025489776.1	linear amide C-N hydrolase	Eisenbergiella massiliensis
	WP_025530012.1	MULTISPECIES: choloylglycine hydrolase family protein	Hungatella
	WP_025578551.1	choloylglycine hydrolase family protein	Blautia wexlerae
	WP_025579839.1	MULTISPECIES: choloylglycine hydrolase	Clostridiales
	WP_025648958.1	linear amide C-N hydrolase	Clostridium perfringens
	WP_025688424.1	choloylglycine hydrolase family protein	Bacillus cereus
	WP_025689978.1	choloylglycine hydrolase family protein	Bacillus cereus
	WP_025710245.1	choloylglycine hydrolase family protein	Bacillus cereus
	WP_025799587.1	linear amide C-N hydrolase	Hafnia alvei
	WP_025810551.1	MULTISPECIES: choloylglycine hydrolase family protein	Bacillus
	WP_025814018.1	MULTISPECIES: linear amide C-N hydrolase	Bacteroides
	WP_025814789.1	choloylglycine hydrolase family protein	Bacteroides fragilis
	WP_025833550.1	choloylglycine hydrolase family protein	Bacteroides rodentium
	WP_025834238.1	linear amide C-N hydrolase	Bacteroides stercorirosoris
	WP_025868043.1	linear amide C-N hydrolase	Bacteroides nordii
	WP_025870037.1	MULTISPECIES: choloylglycine hydrolase family protein	Enterococcus
	WP_025873285.1	choloylglycine hydrolase family protein	Enterococcus crotali
	WP_025874858.1	linear amide C-N hydrolase	Stenotrophomonas indicatrix
	WP_026050519.1	linear amide C-N hydrolase	Vibrio vulnificus
	WP_026056323.1	linear amide C-N hydrolase	Acinetobacter haemolyticus
	WP_026057305.1	linear amide C-N hydrolase	Acinetobacter haemolyticus
	WP_026089034.1	MULTISPECIES: choloylglycine hydrolase family protein	Enorma
	WP_026089543.1	linear amide C-N hydrolase	Alistipes ihumii
	WP_026104836.1	choloylglycine hydrolase	Bacillus coagulans
	WP_026255374.1	linear amide C-N hydrolase	Blautia producta
	WP_026318583.1	linear amide C-N hydrolase	Alistipes onderdonkii
	WP_026367422.1	choloylglycine hydrolase family protein	Bacteroides sp. 14(A)
	WP_026503550.1	choloylglycine hydrolase family protein	Bifidobacterium boum
	WP_026627717.1	linear amide C-N hydrolase	Dysgonomonas capnocytophagoides
	WP_026643092.1	choloylglycine hydrolase family protein	Bifidobacterium pseudolongum
	WP_026646013.1	choloylglycine hydrolase family protein	Bifidobacterium ruminantium
	WP_026648745.1	choloylglycine hydrolase family protein	Blautia wexlerae
	WP_026684502.1	choloylglycine hydrolase	Bacillus coagulans
	WP_026825111.1	linear amide C-N hydrolase	Exiguobacterium marinum
	WP_026828443.1	linear amide C-N hydrolase	Exiguobacterium sibiricum
	WP_026831277.1	linear amide C-N hydrolase	Exiguobacterium antarcticum
	WP_026833082.1	choloylglycine hydrolase	Exiguobacterium undae
	WP_026891928.1	choloylglycine hydrolase family protein	Lacrimispora aerotolerans
	WP_027089036.1	linear amide C-N hydrolase	Clostridium saccharogumia
	WP_027098722.1	choloylglycine hydrolase family protein	Clostridium paraputrificum
	WP_027200476.1	choloylglycine hydrolase family protein	Butyricimonas virosa
	WP_027290626.1	linear amide C-N hydrolase	Rikenella microfusus
	WP_027292177.1	linear amide C-N hydrolase	Robinsoniella sp. KNHs210
	WP_027292932.1	MULTISPECIES: choloylglycine hydrolase family protein	Robinsoniella
	WP_027635866.1	choloylglycine hydrolase family protein	Clostridium butyricum
	WP_027642899.1	choloylglycine hydrolase family protein	Enterocloster clostridioformis
	WP_027821599.1	choloylglycine hydrolase family protein	Lactiplantibacillus plantarum
	WP_027821869.1	linear amide C-N hydrolase	Lactiplantibacillus plantarum
	WP_027822212.1	choloylglycine hydrolase family protein	Lactiplantibacillus plantarum
	WP_027822278.1	choloylglycine hydrolase family protein	Lactiplantibacillus plantarum
	WP_027828593.1	linear amide C-N hydrolase	Lactobacillus harbinensis
	WP_028042322.1	linear amide C-N hydrolase	Candidatus Stoquefichus massiliensis
	WP_028043523.1	choloylglycine hydrolase	Candidatus Stoquefichus massiliensis
	WP_028106371.1	linear amide C-N hydrolase	Exiguobacterium undae
	WP_028404516.1	linear amide C-N hydrolase	Bacillus sp. J13
	WP_028727161.1	MULTISPECIES: linear amide C-N hydrolase	Parabacteroides
	WP_028784849.1	linear amide C-N hydrolase	Thalassobacillus devorans
	WP_029056376.1	MULTISPECIES: choloylglycine hydrolase family protein	Staphylococcus
	WP_029141382.1	choloylglycine hydrolase	Bacillus coagulans
	WP_029301295.1	linear amide C-N hydrolase	Aeromonas hydrophila
	WP_029303367.1	linear amide C-N hydrolase	Aeromonas hydrophila
	WP_029328282.1	MULTISPECIES: linear amide C-N hydrolase	Bacteroides
	WP_029333599.1	linear amide C-N hydrolase	Exiguobacterium oxidotolerans
	WP_029334282.1	linear amide C-N hydrolase	Exiguobacterium aurantiacum
	WP_029341652.1	MULTISPECIES: choloylglycine hydrolase	Exiguobacterium
	WP_029343863.1	linear amide C-N hydrolase	Lactococcus lactis
	WP_029378945.1	choloylglycine hydrolase	Staphylococcus xylosus
	WP_029379232.1	choloylglycine hydrolase family protein	Staphylococcus xylosus
	WP_029419747.1	choloylglycine hydrolase family protein	Bacillus sonorensis
	WP_029428922.1	linear amide C-N hydrolase	Bacteroides cellulosilyticus
	WP_029429268.1	choloylglycine hydrolase family protein	Bacteroides eggerthii
	WP_029439559.1	MULTISPECIES: choloylglycine hydrolase family protein	Bacillus cereus group
	WP_029442054.1	choloylglycine hydrolase family protein	Bacillus thuringiensis
	WP_029465464.1	choloylglycine hydrolase	Hungatella hathewayi
	WP_029549508.1	linear amide C-N hydrolase	Staphylococcus aureus
	WP_029576932.1	choloylglycine hydrolase family protein	Bifidobacterium thermacidophilum
	WP_029594706.1	linear amide C-N hydrolase	Exiguobacterium chiriqhucha
	WP_029597916.1	choloylglycine hydrolase	Fusobacterium nucleatum
	WP_029599140.1	MULTISPECIES: linear amide C-N hydrolase	Fusobacterium
	WP_029606813.1	linear amide C-N hydrolase	Lactobacillus rhamnosus
	WP_029726152.1	MULTISPECIES: penicillin V amidase	Bacillus
	WP_029888248.1	choloylglycine hydrolase family protein	Enterococcus faecalis
	WP_030023678.1	MULTISPECIES: choloylglycine hydrolase family protein	Bacillus
	WP_030033931.1	linear amide C-N hydrolase	Clostridium botulinum
	WP_030059926.1	MULTISPECIES: choloylglycine hydrolase family protein	Staphylococcus
	WP_031253156.1	linear amide C-N hydrolase	Salmonella enterica
	WP_031422286.1	linear amide C-N hydrolase	Exiguobacterium sp. NG55
	WP_031474200.1	linear amide C-N hydrolase	Agathobaculum desmolans
	WP_031608223.1	linear amide C-N hydrolase	Salmonella enterica
	WP_031611631.1	linear amide C-N hydrolase	Salmonella enterica
	WP_031620590.1	linear amide C-N hydrolase, partial	Salmonella enterica
	WP_031621036.1	linear amide C-N hydrolase, partial	Salmonella enterica
	WP_031665248.1	choloylglycine hydrolase family protein	Listeria monocytogenes
	WP_031671621.1	choloylglycine hydrolase family protein	Listeria monocytogenes
	WP_031671967.1	bile salt hydrolase	Listeria monocytogenes
	WP_031764065.1	linear amide C-N hydrolase	Staphylococcus aureus
	WP_031765429.1	linear amide C-N hydrolase	Staphylococcus aureus
	WP_031767686.1	linear amide C-N hydrolase	Staphylococcus aureus
	WP_031770570.1	linear amide C-N hydrolase	Staphylococcus aureus
	WP_031787896.1	MULTISPECIES: choloylglycine hydrolase	Staphylococcus
	WP_031788187.1	MULTISPECIES: linear amide C-N hydrolase	Staphylococcus
	WP_031792765.1	linear amide C-N hydrolase	Staphylococcus aureus
	WP_031793311.1	linear amide C-N hydrolase	Staphylococcus aureus
	WP_031797780.1	linear amide C-N hydrolase	Staphylococcus aureus
	WP_031833472.1	linear amide C-N hydrolase	Staphylococcus aureus
	WP_031835119.1	linear amide C-N hydrolase	Staphylococcus aureus
	WP_031836370.1	linear amide C-N hydrolase	Staphylococcus aureus
	WP_031836432.1	linear amide C-N hydrolase	Staphylococcus aureus
	WP_031857686.1	linear amide C-N hydrolase	Staphylococcus aureus
	WP_031860591.1	linear amide C-N hydrolase	Staphylococcus aureus
	WP_031864987.1	linear amide C-N hydrolase	Staphylococcus aureus
	WP_031865152.1	linear amide C-N hydrolase	Staphylococcus aureus
	WP_031871581.1	linear amide C-N hydrolase	Staphylococcus aureus
	WP_031871806.1	linear amide C-N hydrolase	Staphylococcus aureus
	WP_031871938.1	linear amide C-N hydrolase	Staphylococcus aureus
	WP_031871968.1	linear amide C-N hydrolase	Staphylococcus aureus
	WP_031874890.1	linear amide C-N hydrolase	Staphylococcus aureus
	WP_031875672.1	linear amide C-N hydrolase	Staphylococcus aureus
	WP_031876999.1	linear amide C-N hydrolase	Staphylococcus aureus
	WP_031877583.1	linear amide C-N hydrolase	Staphylococcus aureus
	WP_031878759.1	linear amide C-N hydrolase	Staphylococcus aureus
	WP_031879885.1	linear amide C-N hydrolase	Staphylococcus aureus
	WP_031881540.1	linear amide C-N hydrolase	Staphylococcus aureus
	WP_031882150.1	linear amide C-N hydrolase	Staphylococcus aureus
	WP_031885425.1	linear amide C-N hydrolase	Staphylococcus aureus
	WP_031886126.1	linear amide C-N hydrolase	Staphylococcus aureus
	WP_031886519.1	linear amide C-N hydrolase	Staphylococcus aureus
	WP_031893626.1	linear amide C-N hydrolase	Staphylococcus aureus
	WP_031899706.1	linear amide C-N hydrolase	Staphylococcus aureus
	WP_031902964.1	linear amide C-N hydrolase	Staphylococcus aureus
	WP_031904485.1	linear amide C-N hydrolase	Staphylococcus aureus
	WP_031905283.1	linear amide C-N hydrolase	Staphylococcus aureus
	WP_031906797.1	linear amide C-N hydrolase	Staphylococcus aureus
	WP_031907001.1	linear amide C-N hydrolase	Staphylococcus aureus
	WP_031908426.1	linear amide C-N hydrolase	Staphylococcus aureus
	WP_031910874.1	linear amide C-N hydrolase	Staphylococcus aureus
	WP_031913742.1	linear amide C-N hydrolase	Staphylococcus aureus
	WP_031914092.1	linear amide C-N hydrolase	Staphylococcus aureus
	WP_031917124.1	linear amide C-N hydrolase, partial	Staphylococcus aureus
	WP_031918804.1	linear amide C-N hydrolase	Staphylococcus aureus
	WP_031924817.1	linear amide C-N hydrolase	Staphylococcus aureus
	WP_031926346.1	linear amide C-N hydrolase	Staphylococcus aureus
	WP_031926465.1	linear amide C-N hydrolase	Staphylococcus aureus
	WP_031928599.1	linear amide C-N hydrolase	Staphylococcus aureus
	WP_031948693.1	linear amide C-N hydrolase	Acinetobacter lactucae
	WP_031952673.1	MULTISPECIES: linear amide C-N hydrolase	Acinetobacter calcoaceticus/baumannii complex
	WP_031958821.1	linear amide C-N hydrolase	Acinetobacter baumannii
	WP_031959854.1	linear amide C-N hydrolase	Acinetobacter sp. 216872
	WP_031980681.1	linear amide C-N hydrolase	Acinetobacter baumannii
	WP_031983126.1	MULTISPECIES: linear amide C-N hydrolase	Acinetobacter calcoaceticus/baumannii complex
	WP_031997879.1	MULTISPECIES: linear amide C-N hydrolase	Acinetobacter calcoaceticus/baumannii complex
	WP_032011765.1	MULTISPECIES: linear amide C-N hydrolase	Acinetobacter calcoaceticus/baumannii complex
	WP_032015314.1	linear amide C-N hydrolase	Acinetobacter baumannii
	WP_032066824.1	MULTISPECIES: linear amide C-N hydrolase	Acinetobacter calcoaceticus/baumannii complex
	WP_032091514.1	MULTISPECIES: choloylglycine hydrolase family protein	Erysipelotrichaceae
	WP_032127421.1	linear amide C-N hydrolase	Stenotrophomonas maltophilia
	WP_032134363.1	linear amide C-N hydrolase	Alistipes sp. AL-1
	WP_032468065.1	linear amide C-N hydrolase	Vibrio cholerae
	WP_032477529.1	linear amide C-N hydrolase	Vibrio cholerae
	WP_032492420.1	choloylglycine hydrolase family protein	Ligilactobacillus salivarius
	WP_032494126.1	choloylglycine hydrolase family protein	Ligilactobacillus salivarius
	WP_032494127.1	choloylglycine hydrolase family protein	Ligilactobacillus salivarius
	WP_032494128.1	choloylglycine hydrolase family protein	Ligilactobacillus salivarius
	WP_032494129.1	choloylglycine hydrolase family protein	Ligilactobacillus salivarius
	WP_032494130.1	choloylglycine hydrolase family protein	Ligilactobacillus salivarius
	WP_032494131.1	choloylglycine hydrolase family protein	Ligilactobacillus salivarius
	WP_032494132.1	choloylglycine hydrolase family protein	Ligilactobacillus salivarius
	WP_032494134.1	choloylglycine hydrolase family protein	Ligilactobacillus salivarius
	WP_032494135.1	choloylglycine hydrolase family protein	Ligilactobacillus salivarius
	WP_032494136.1	choloylglycine hydrolase family protein	Lactobacillus sp. UMNPBX9
	WP_032532231.1	linear amide C-N hydrolase	Bacteroides fragilis
	WP_032533839.1	linear amide C-N hydrolase	Bacteroides fragilis
	WP_032534547.1	choloylglycine hydrolase family protein	Bacteroides fragilis
	WP_032537002.1	MULTISPECIES: linear amide C-N hydrolase	Bacteroides
	WP_032542235.1	choloylglycine hydrolase family protein	Bacteroides fragilis
	WP_032565345.1	linear amide C-N hydrolase	Bacteroides fragilis
	WP_032568512.1	linear amide C-N hydrolase	Bacteroides fragilis
	WP_032573823.1	linear amide C-N hydrolase	Bacteroides fragilis
	WP_032576953.1	linear amide C-N hydrolase	Bacteroides fragilis
	WP_032590615.1	linear amide C-N hydrolase	Bacteroides fragilis
	WP_032599842.1	choloylglycine hydrolase family protein, partial	Bacteroides fragilis
	WP_032603235.1	choloylglycine hydrolase	Staphylococcus epidermidis
	WP_032722760.1	penicillin V amidase	Bacillus subtilis
	WP_032739735.1	choloylglycine hydrolase family protein	Bifidobacterium breve
	WP_032743073.1	choloylglycine hydrolase family protein	Bifidobacterium breve
	WP_032743741.1	choloylglycine hydrolase family protein	Bifidobacterium longum
	WP_032746966.1	MULTISPECIES: choloylglycine hydrolase family protein	Bifidobacterium
	WP_032812057.1	choloylglycine hydrolase family protein	Bacteroides xylanisolvens
	WP_032840323.1	choloylglycine hydrolase	Fusobacterium nucleatum
	WP_032848937.1	choloylglycine hydrolase family protein	Bacteroides ovatus
	WP_032852166.1	MULTISPECIES: choloylglycine hydrolase family protein	Bacteroides
	WP_032868973.1	linear amide C-N hydrolase	Acinetobacter baumannii
	WP_032872240.1	linear amide C-N hydrolase	Acinetobacter baumannii
	WP_032882661.1	linear amide C-N hydrolase	Acinetobacter sp. 1000160
	WP_032885098.1	linear amide C-N hydrolase	Fusobacterium nucleatum
	WP_032896964.1	MULTISPECIES: linear amide C-N hydrolase	Yersinia
	WP_032944961.1	choloylglycine hydrolase family protein	Phocaeicola vulgatus
	WP_032953233.1	choloylglycine hydrolase family protein	Phocaeicola vulgatus
	WP_032953713.1	linear amide C-N hydrolase	Phocaeicola vulgatus
	WP_032960254.1	linear amide C-N hydrolase	Lactobacillus rhamnosus
	WP_032965556.1	linear amide C-N hydrolase	Lactobacillus rhamnosus
	WP_032969917.1	linear amide C-N hydrolase, partial	Stenotrophomonas maltophilia
	WP_032976085.1	MULTISPECIES: linear amide C-N hydrolase	Stenotrophomonas
	WP_033059945.1	choloylglycine hydrolase family protein	Clostridium sporogenes
	WP_033065812.1	choloylglycine hydrolase family protein	Clostridium botulinum
	WP_033065856.1	linear amide C-N hydrolase	Clostridium botulinum
	WP_033079786.1	MULTISPECIES: choloylglycine hydrolase family protein	Staphylococcus
	WP_033079898.1	choloylglycine hydrolase	Staphylococcus haemolyticus
	WP_033119255.1	linear amide C-N hydrolase	Intestinimonas butyriciproducens
	WP_033140534.1	linear amide C-N hydrolase	Blautia producta
	WP_033152311.1	choloylglycine hydrolase family protein	Streptococcus equinus
	WP_033463166.1	linear amide C-N hydrolase	Bordetella bronchiseptica
	WP_033465888.1	linear amide C-N hydrolase	Bordetella bronchiseptica
	WP_033472183.1	linear amide C-N hydrolase	Bordetella bronchiseptica
	WP_033488855.1	choloylglycine hydrolase family protein	Bifidobacterium pseudolongum
	WP_033494180.1	choloylglycine hydrolase family protein	Bifidobacterium thermophilum
	WP_033499490.1	choloylglycine hydrolase family protein	Bifidobacterium adolescentis
	WP_033501828.1	choloylglycine hydrolase family protein	Bifidobacterium catenulatum
	WP_033506820.1	choloylglycine hydrolase family protein	Bifidobacterium porcinum
	WP_033522853.1	choloylglycine hydrolase family protein	Bifidobacterium merycicum
	WP_033594882.1	choloylglycine hydrolase family protein	Enterococcus faecalis
	WP_033596896.1	choloylglycine hydrolase family protein	Enterococcus faecalis
	WP_033607861.1	choloylglycine hydrolase family protein	Lactiplantibacillus plantarum
	WP_033608859.1	linear amide C-N hydrolase	Lactiplantibacillus plantarum
	WP_033609015.1	choloylglycine hydrolase family protein	Lactiplantibacillus plantarum
	WP_033610119.1	choloylglycine hydrolase family protein	Lactobacillus paraplantarum
	WP_033615751.1	choloylglycine hydrolase family protein	Lactiplantibacillus plantarum
	WP_033645438.1	choloylglycine hydrolase	Bacillus anthracis
	WP_033645487.1	choloylglycine hydrolase family protein	Bacillus anthracis
	WP_033692676.1	choloylglycine hydrolase family protein	Bacillus sp. GeD10
	WP_033708357.1	choloylglycine hydrolase	Bacillus cereus
	WP_033729127.1	choloylglycine hydrolase family protein	Bacillus mycoides
	WP_033786597.1	choloylglycine hydrolase family protein	Enterococcus faecalis
	WP_033829619.1	choloylglycine hydrolase	Bacillus andreraoultii
	WP_033841410.1	linear amide C-N hydrolase	Staphylococcus aureus
	WP_033845973.1	MULTISPECIES: linear amide C-N hydrolase	Acinetobacter calcoaceticus/baumannii complex
	WP_033853210.1	linear amide C-N hydrolase	Staphylococcus aureus
	WP_033855806.1	linear amide C-N hydrolase	Staphylococcus aureus
	WP_033857385.1	linear amide C-N hydrolase	Staphylococcus aureus
	WP_033857634.1	choloylglycine hydrolase	Staphylococcus aureus
	WP_033899479.1	linear amide C-N hydrolase	Lactococcus lactis
	WP_033918431.1	bile salt hydrolase	Listeria monocytogenes
	WP_033919042.1	choloylglycine hydrolase family protein	Enterococcus faecalis
	WP_033929248.1	linear amide C-N hydrolase	Vibrio cholerae
	WP_033930363.1	linear amide C-N hydrolase	Vibrio cholerae
	WP_033931949.1	linear amide C-N hydrolase	Vibrio cholerae
	WP_033935222.1	choloylglycine hydrolase family protein	Lactobacillus mucosae
	WP_034120828.1	linear amide C-N hydrolase, partial	Acinetobacter nosocomialis
	WP_034282901.1	choloylglycine hydrolase family protein	Alistipes ihumii
	WP_034305499.1	choloylglycine hydrolase	Peribacillus simplex
	WP_034438917.1	choloylglycine hydrolase family protein	Clostridium ihumii
	WP_034439832.1	linear amide C-N hydrolase	Clostridium ihumii
	WP_034502168.1	linear amide C-N hydrolase	Butyricimonas virosa
	WP_034522834.1	MULTISPECIES: choloylglycine hydrolase family protein	Bifidobacterium
	WP_034688747.1	choloylglycine hydrolase family protein	Enterococcus mundtii
	WP_034698051.1	choloylglycine hydrolase family protein	Enterococcus hirae
	WP_034779192.1	linear amide C-N hydrolase	Exiguobacterium mexicanum
	WP_034807307.1	linear amide C-N hydrolase	Exiguobacterium sp. AB2
	WP_034814543.1	linear amide C-N hydrolase	Exiguobacterium alkaliphilum
	WP_034866541.1	choloylglycine hydrolase family protein	Enterococcus hirae
	WP_034875417.1	choloylglycine hydrolase family protein	Bifidobacterium moukalabense
	WP_035111891.1	linear amide C-N hydrolase	Finegoldia magna
	WP_035118924.1	choloylglycine hydrolase family protein	Clostridium sp. NCR
	WP_035137018.1	MULTISPECIES: choloylglycine hydrolase family protein	Collinsella
	WP_035137620.1	linear amide C-N hydrolase	Collinsella sp. 4_8_47FAA
	WP_035152707.1	choloylglycine hydrolase family protein	Limosilactobacillus reuteri
	WP_035157795.1	choloylglycine hydrolase family protein	Limosilactobacillus reuteri
	WP_035171406.1	choloylglycine hydrolase family protein	Ligilactobacillus ruminis
	WP_035179533.1	linear amide C-N hydrolase	Lactobacillus farraginis
	WP_035189302.1	choloylglycine hydrolase	Bacillus coagulans
	WP_035321710.1	linear amide C-N hydrolase	Clostridium sp. KLE 1755
	WP_035403587.1	choloylglycine hydrolase family protein	Faecalitalea cylindroides
	WP_035408076.1	MULTISPECIES: choloylglycine hydrolase	unclassified Exiguobacterium
	WP_035436617.1	choloylglycine hydrolase family protein	Limosilactobacillus fermentum
	WP_035448337.1	linear amide C-N hydrolase	Bacteroides uniformis
	WP_035448403.1	choloylglycine hydrolase family protein	Bacteroides uniformis
	WP_035457240.1	linear amide C-N hydrolase	Lactobacillus coryniformis
	WP_035464457.1	choloylglycine hydrolase family protein	Lactobacillus brevis
	WP_035763572.1	MULTISPECIES: choloylglycine hydrolase family protein	Clostridium
	WP_035792759.1	linear amide C-N hydrolase	Clostridium botulinum
	WP_036059440.1	choloylglycine hydrolase family protein	Listeria weihenstephanensis
	WP_036082973.1	choloylglycine hydrolase family protein	Listeria booriae
	WP_036082991.1	choloylglycine hydrolase family protein	Listeria booriae
	WP_036094874.1	MULTISPECIES: choloylglycine hydrolase family protein	Listeria
	WP_036094893.1	choloylglycine hydrolase family protein	Listeria newyorkensis
	WP_036133696.1	choloylglycine hydrolase family protein	Listeria sp. SHR_NRA_18
	WP_036409673.1	linear amide C-N hydrolase	Morganella morganii
	WP_036577414.1	linear amide C-N hydrolase	Oceanobacillus picturae
	WP_036603956.1	linear amide C-N hydrolase	Oxalobacter formigenes
	WP_036630960.1	MULTISPECIES: choloylglycine hydrolase family protein	Parabacteroides
	WP_036671377.1	linear amide C-N hydrolase	Pediococcus acidilactici
	WP_036918400.1	MULTISPECIES: linear amide C-N hydrolase	Proteus
	WP_036918849.1	MULTISPECIES: linear amide C-N hydrolase	Proteus
	WP_036935043.1	MULTISPECIES: linear amide C-N hydrolase	Proteus
	WP_036936946.1	MULTISPECIES: linear amide C-N hydrolase	Proteus
	WP_036937277.1	MULTISPECIES: linear amide C-N hydrolase	Proteus
	WP_036952046.1	MULTISPECIES: linear amide C-N hydrolase	Providencia
	WP_036968186.1	linear amide C-N hydrolase	Providencia alcalifaciens
	WP_036970721.1	linear amide C-N hydrolase	Proteus mirabilis
	WP_037537551.1	MULTISPECIES: choloylglycine hydrolase family protein	Staphylococcus
	WP_037538014.1	choloylglycine hydrolase	Staphylococcus haemolyticus
	WP_037543358.1	MULTISPECIES: choloylglycine hydrolase family protein	Staphylococcus
	WP_037544324.1	choloylglycine hydrolase family protein	Staphylococcus lugdunensis
	WP_037544868.1	choloylglycine hydrolase family protein	Staphylococcus lugdunensis
	WP_037550745.1	MULTISPECIES: choloylglycine hydrolase family protein	Staphylococcus
	WP_037551187.1	MULTISPECIES: choloylglycine hydrolase	Staphylococcus
	WP_038245474.1	MULTISPECIES: linear amide C-N hydrolase	Virgibacillus
	WP_038353774.1	choloylglycine hydrolase family protein	Eubacterium limosum
	WP_038354194.1	choloylglycine hydrolase	Eubacterium limosum
	WP_038426398.1	choloylglycine hydrolase family protein	Bifidobacterium longum
	WP_038428072.1	penicillin V amidase	Bacillus subtilis
	WP_038429907.1	penicillin V amidase	Bacillus subtilis
	WP_038601127.1	linear amide C-N hydrolase	Lactococcus lactis
	WP_038601937.1	linear amide C-N hydrolase	Lactococcus lactis
	WP_038630697.1	MULTISPECIES: linear amide C-N hydrolase	Yersinia
	WP_038645921.1	MULTISPECIES: linear amide C-N hydrolase	Stenotrophomonas
	WP_038670553.1	MULTISPECIES: choloylglycine hydrolase family protein	Ruminococcus
	WP_038679250.1	choloylglycine hydrolase family protein	Staphylococcus xylosus
	WP_038811075.1	choloylglycine hydrolase family protein	Enterococcus faecium
	WP_038828950.1	penicillin V amidase	Bacillus subtilis
	WP_038940497.1	linear amide C-N hydrolase	Vibrio vulnificus
	WP_038963316.1	linear amide C-N hydrolase	Vibrio vulnificus
	WP_039038639.1	linear amide C-N hydrolase	Aeromonas caviae
	WP_039068974.1	choloylglycine hydrolase	Staphylococcus xylosus
	WP_039069722.1	choloylglycine hydrolase family protein	Staphylococcus xylosus
	WP_039106212.1	linear amide C-N hydrolase	Lactobacillus brevis
	WP_039115393.1	linear amide C-N hydrolase	Lactococcus lactis
	WP_039121327.1	choloylglycine hydrolase family protein	Ligilactobacillus ruminis
	WP_039121448.1	choloylglycine hydrolase family protein	Ligilactobacillus ruminis
	WP_039198334.1	choloylglycine hydrolase family protein	Bifidobacterium catenulatum
	WP_039199998.1	linear amide C-N hydrolase	Bifidobacterium catenulatum
	WP_039215779.1	linear amide C-N hydrolase	Aeromonas hydrophila
	WP_039247521.1	linear amide C-N hydrolase	Acinetobacter nosocomialis
	WP_039251760.1	MULTISPECIES: linear amide C-N hydrolase	Acinetobacter calcoaceticus/baumannii complex
	WP_039314395.1	linear amide C-N hydrolase	Clostridium baratii
	WP_039453152.1	linear amide C-N hydrolase	Vibrio vulnificus
	WP_039518106.1	linear amide C-N hydrolase	Salmonella enterica
	WP_039536888.1	linear amide C-N hydrolase	Vibrio vulnificus
	WP_039547636.1	linear amide C-N hydrolase	Vibrio vulnificus
	WP_039678236.1	linear amide C-N hydrolase	Terrisporobacter othiniensis
	WP_039681499.1	choloylglycine hydrolase family protein	Terrisporobacter othiniensis
	WP_039690960.1	choloylglycine hydrolase family protein	Streptococcus equinus
	WP_039692652.1	choloylglycine hydrolase family protein	Streptococcus gallolyticus
	WP_039697128.1	choloylglycine hydrolase family protein	Streptococcus equinus
	WP_039769147.1	linear amide C-N hydrolase	Clostridium diolis
	WP_039855150.1	linear amide C-N hydrolase	Providencia rustigianii
	WP_039932627.1	linear amide C-N hydrolase	Lactobacillus otakiensis
	WP_039933480.1	choloylglycine hydrolase family protein	Lactobacillus otakiensis
	WP_039936405.1	choloylglycine hydrolase family protein	Lactobacillus murinus
	WP_039939967.1	MULTISPECIES: choloylglycine hydrolase family protein	Alistipes
	WP_039945610.1	linear amide C-N hydrolase	Anaerofustis stercorihominis
	WP_039946536.1	choloylglycine hydrolase family protein	Anaerostipes caccae
	WP_039953347.1	choloylglycine hydrolase family protein	Bacteroides eggerthii
	WP_040044411.1	linear amide C-N hydrolase	Hafnia alvei
	WP_040081286.1	MULTISPECIES: choloylglycine hydrolase family protein	unclassified Bacillus
	WP_040109275.1	MULTISPECIES: linear amide C-N hydrolase	Clostridium
	WP_040111101.1	linear amide C-N hydrolase	Vibrio vulnificus
	WP_040220962.1	choloylglycine hydrolase family protein	Collinsella bouchesdurhonensis
	WP_040294524.1	linear amide C-N hydrolase	Alistipes indistinctus
	WP_040311395.1	choloylglycine hydrolase family protein	Phocaeicola coprophilus
	WP_040328742.1	choloylglycine hydrolase family protein	Clostridium ihumii
	WP_040358669.1	choloylglycine hydrolase family protein	Collinsella aerofaciens
	WP_040458946.1	choloylglycine hydrolase family protein	Lactobacillus antri
	WP_040462768.1	linear amide C-N hydrolase	Amedibacillus dolichus
	WP_040470568.1	choloylglycine hydrolase family protein	Lactobacillus kisonensis
	WP_040530699.1	MULTISPECIES: choloylglycine hydrolase family protein	Limosilactobacillus
	WP_040537566.1	linear amide C-N hydrolase	Lactobacillus parafarraginis
	WP_040537717.1	choloylglycine hydrolase family protein	Lactobacillus parafarraginis
	WP_040537731.1	linear amide C-N hydrolase	Lactobacillus parafarraginis
	WP_040646533.1	choloylglycine hydrolase family protein	Ruminococcus callidus
	WP_040917354.1	choloylglycine hydrolase family protein	Subdoligranulum variabile
	WP_040982297.1	linear amide C-N hydrolase	Oceanobacillus jeddahense
	WP_040982911.1	linear amide C-N hydrolase	Oceanobacillus jeddahense
	WP_041137964.1	choloylglycine hydrolase family protein	Beduini massiliensis
	WP_041138328.1	choloylglycine hydrolase	Beduini massiliensis
	WP_041138663.1	linear amide C-N hydrolase	Beduini massiliensis
	WP_041153414.1	linear amide C-N hydrolase	Lactiplantibacillus plantarum
	WP_041166078.1	linear amide C-N hydrolase	Bordetella bronchiseptica
	WP_041212793.1	linear amide C-N hydrolase	Aeromonas caviae
	WP_041334010.1	penicillin V amidase	Bacillus subtilis
	WP_041350184.1	linear amide C-N hydrolase	Clostridium botulinum
	WP_041351704.1	MULTISPECIES: penicillin V amidase	Bacillus
	WP_041815552.1	linear amide C-N hydrolase	Lactobacillus brevis
	WP_042225048.1	choloylglycine hydrolase	Oceanobacillus manasiensis
	WP_042254990.1	choloylglycine hydrolase family protein	Lactobacillus brevis
	WP_042361823.1	choloylglycine hydrolase family protein	Staphylococcus xylosus
	WP_042362375.1	choloylglycine hydrolase	Staphylococcus xylosus
	WP_042373015.1	linear amide C-N hydrolase	Bacteroides neonati
	WP_042395251.1	MULTISPECIES: choloylglycine hydrolase family protein	Clostridium
	WP_042399100.1	linear amide C-N hydrolase	Clostridium saudiense
	WP_042433902.1	linear amide C-N hydrolase	Senegalimassilia anaerobia
	WP_042434543.1	choloylglycine hydrolase family protein	Clostridium jeddahense
	WP_042435985.1	choloylglycine hydrolase family protein	Senegalimassilia anaerobia
	WP_042511296.1	MULTISPECIES: choloylglycine hydrolase	Bacillus
	WP_042512277.1	choloylglycine hydrolase family protein	Bacillus cereus
	WP_042515158.1	choloylglycine hydrolase	Bacillus cereus
	WP_042520768.1	linear amide C-N hydrolase	Lactobacillus brevis
	WP_042520909.1	choloylglycine hydrolase family protein	Lactobacillus brevis
	WP_042533633.1	linear amide C-N hydrolase	Oceanobacillus oncorhynchi
	WP_042533697.1	linear amide C-N hydrolase	Oceanobacillus oncorhynchi
	WP_042569541.1	linear amide C-N hydrolase	Yersinia intermedia
	WP_042741401.1	linear amide C-N hydrolase	Staphylococcus aureus
	WP_042749517.1	linear amide C-N hydrolase	Lactobacillus brevis
	WP_042845170.1	linear amide C-N hydrolase	Providencia rettgeri
	WP_042865248.1	MULTISPECIES: linear amide C-N hydrolase	Aeromonas
	WP_042907215.1	linear amide C-N hydrolase	Staphylococcus aureus
	WP_042976843.1	penicillin V amidase	Bacillus subtilis
	WP_042985835.1	linear amide C-N hydrolase	Bacteroides fragilis
	WP_042988305.1	linear amide C-N hydrolase	Vibrio cholerae
	WP_043021995.1	MULTISPECIES: linear amide C-N hydrolase	Lactobacillaceae
	WP_043022269.1	linear amide C-N hydrolase	Lactobacillus brevis
	WP_043022482.1	choloylglycine hydrolase family protein	Lactobacillus brevis
	WP_043031674.1	linear amide C-N hydrolase	Clostridium botulinum
	WP_043032086.1	MULTISPECIES: choloylglycine hydrolase family protein	Clostridium
	WP_043044150.1	linear amide C-N hydrolase	Staphylococcus aureus
	WP_043065182.1	choloylglycine hydrolase	Aneurinibacillus migulanus
	WP_043072520.1	choloylglycine hydrolase	Aneurinibacillus migulanus
	WP_043121954.1	linear amide C-N hydrolase	Aeromonas hydrophila
	WP_043136921.1	linear amide C-N hydrolase	Aeromonas bestiarum
	WP_043166510.1	linear amide C-N hydrolase	Aeromonas hydrophila
	WP_043397191.1	MULTISPECIES: linear amide C-N hydrolase	Stenotrophomonas
	WP_043489738.1	MULTISPECIES: linear amide C-N hydrolase	Hafnia
	WP_043557109.1	linear amide C-N hydrolase	Aeromonas bestiarum
	WP_043661810.1	choloylglycine hydrolase family protein	Clostridium butyricum
	WP_043853003.1	choloylglycine hydrolase family protein	Clostridium butyricum
	WP_043854280.1	linear amide C-N hydrolase	Staphylococcus aureus
	WP_043925271.1	choloylglycine hydrolase family protein	Bacillus haynesii
	WP_043938994.1	MULTISPECIES: choloylglycine hydrolase family protein	Bacillus
	WP_043969821.1	MULTISPECIES: linear amide C-N hydrolase	unclassified Acinetobacter
	WP_043992334.1	linear amide C-N hydrolase	Vibrio cholerae
	WP_044004707.1	choloylglycine hydrolase family protein	Ligilactobacillus salivarius
	WP_044038440.1	choloylglycine hydrolase family protein	Clostridium bornimense
	WP_044102768.1	linear amide C-N hydrolase	Acinetobacter pittii
	WP_044147182.1	choloylglycine hydrolase family protein	Enterococcus faecium
	WP_044155226.1	linear amide C-N hydrolase	Bacteroides intestinalis
	WP_044294275.1	linear amide C-N hydrolase	Robinsoniella peoriensis
	WP_044429932.1	linear amide C-N hydrolase	Bacillus subtilis
	WP_044432247.1	linear amide C-N hydrolase	Acinetobacter pittii
	WP_044432443.1	choloylglycine hydrolase family protein	Lactiplantibacillus plantarum
	WP_044433445.1	linear amide C-N hydrolase	Acinetobacter ursingii
	WP_044467239.1	MULTISPECIES: choloylglycine hydrolase family protein	Bacteroides
	WP_044467629.1	MULTISPECIES: linear amide C-N hydrolase	Bacteroides
	WP_044476993.1	choloylglycine hydrolase	Oceanobacillus massiliensis
	WP_044534065.1	linear amide C-N hydrolase	Bacteroides intestinalis
	WP_044655158.1	linear amide C-N hydrolase	Bacteroides acidifaciens
	WP_044666572.1	linear amide C-N hydrolase	Vibrio vulnificus
	WP_044783542.1	choloylglycine hydrolase family protein	Bacillus thuringiensis
	WP_044815620.1	MULTISPECIES: linear amide C-N hydrolase	Salmonella
	WP_044820517.1	linear amide C-N hydrolase, partial	Bacteroides fragilis
	WP_044908372.1	choloylglycine hydrolase	Clostridium innocuum
	WP_044924263.1	choloylglycine hydrolase family protein	Anaerostipes hadrus
	WP_044926166.1	choloylglycine hydrolase family protein	Blautia obeum
	WP_044943192.1	linear amide C-N hydrolase	Flavonifractor plautii
	WP_044960396.1	choloylglycine hydrolase family protein	Blautia sp. KLE 1732
	WP_045091109.1	MULTISPECIES: linear amide C-N hydrolase	Clostridiales
	WP_045091637.1	choloylglycine hydrolase family protein	Clostridium sp. FS41
	WP_045092798.1	MULTISPECIES: choloylglycine hydrolase family protein	Clostridiales
	WP_045094200.1	MULTISPECIES: choloylglycine hydrolase	Clostridiales
	WP_045136770.1	linear amide C-N hydrolase	Lacticaseibacillus paracasei
	WP_045144016.1	choloylglycine hydrolase family protein	Clostridium butyricum
	WP_045178260.1	linear amide C-N hydrolase	Staphylococcus aureus
	WP_045179352.1	linear amide C-N hydrolase	Staphylococcus aureus
	WP_045188963.1	linear amide C-N hydrolase	Staphylococcus aureus
	WP_045352573.1	choloylglycine hydrolase family protein	Lactiplantibacillus plantarum
	WP_045430905.1	linear amide C-N hydrolase	Acinetobacter calcoaceticus
	WP_045516691.1	choloylglycine hydrolase family protein	Clostridium sporogenes
	WP_045518901.1	linear amide C-N hydrolase	Clostridium sporogenes
	WP_045519747.1	choloylglycine hydrolase family protein	Clostridium sporogenes
	WP_045540241.1	choloylglycine hydrolase family protein	Clostridium botulinum
	WP_045540318.1	linear amide C-N hydrolase	Clostridium botulinum
	WP_045597340.1	linear amide C-N hydrolase	Vibrio vulnificus
	WP_045613251.1	linear amide C-N hydrolase	Vibrio vulnificus
	WP_045623051.1	linear amide C-N hydrolase	Vibrio vulnificus
	WP_045724156.1	linear amide C-N hydrolase	Clostridium baratii
	WP_045798070.1	choloylglycine hydrolase family protein	Streptococcus equinus
	WP_045900197.1	linear amide C-N hydrolase	Salmonella enterica
	WP_045919813.1	choloylglycine hydrolase family protein	Bifidobacterium angulatum
	WP_046025643.1	choloylglycine hydrolase family protein	Limosilactobacillus fermentum
	WP_046037848.1	choloylglycine hydrolase family protein	Lactiplantibacillus plantarum
	WP_046040030.1	linear amide C-N hydrolase	Lactiplantibacillus plantarum
	WP_046044344.1	choloylglycine hydrolase family protein	Staphylococcus epidermidis
	WP_046050767.1	linear amide C-N hydrolase	Yersinia enterocolitica
	WP_046093337.1	linear amide C-N hydrolase	Salmonella enterica
	WP_046126027.1	linear amide C-N hydrolase	Vibrio cholerae
	WP_046130509.1	MULTISPECIES: choloylglycine hydrolase family protein	Bacillus
	WP_046145241.1	choloylglycine hydrolase family protein	Parabacteroides goldsteinii
	WP_046207986.1	MULTISPECIES: choloylglycine hydrolase	Staphylococcus
	WP_046306349.1	choloylglycine hydrolase family protein	Lactobacillus apis
	WP_046326084.1	bile salt hydrolase	Listeria seeligeri
	WP_046334678.1	MULTISPECIES: linear amide C-N hydrolase	Proteus
	WP_046360022.1	linear amide C-N hydrolase	Hafnia alvei
	WP_046404507.1	choloylglycine hydrolase family protein	Odoribacter splanchnicus
	WP_046442386.1	choloylglycine hydrolase family protein	Catabacter hongkongensis
	WP_046444162.1	choloylglycine hydrolase family protein	Catabacter hongkongensis
	WP_046448883.1	linear amide C-N hydrolase	Hafnia alvei
	WP_046458455.1	linear amide C-N hydrolase	Obesumbacterium proteus
	WP_046462930.1	linear amide C-N hydrolase	Staphylococcus aureus
	WP_046464814.1	MULTISPECIES: choloylglycine hydrolase	Staphylococcus
	WP_046464864.1	choloylglycine hydrolase family protein	Staphylococcus haemolyticus
	WP_046466273.1	choloylglycine hydrolase	Staphylococcus equorum
	WP_046466391.1	choloylglycine hydrolase family protein	Staphylococcus pasteuri
	WP_046472810.1	linear amide C-N hydrolase	Staphylococcus aureus
	WP_046670914.1	bile salt hydrolase	Listeria monocytogenes
	WP_046721140.1	choloylglycine hydrolase	Bacillus coagulans
	WP_046738345.1	MULTISPECIES: linear amide C-N hydrolase	Acinetobacter
	WP_046783235.1	choloylglycine hydrolase family protein	Lactiplantibacillus plantarum
	WP_046813056.1	MULTISPECIES: linear amide C-N hydrolase	Acinetobacter
	WP_046823012.1	choloylglycine hydrolase family protein	Paraclostridium benzoelyticum
	WP_046837568.1	choloylglycine hydrolase	Staphylococcus succinus
	WP_046894545.1	linear amide C-N hydrolase	Morganella morganii
	WP_046920999.1	choloylglycine hydrolase family protein	Ligilactobacillus ruminis
	WP_046921526.1	choloylglycine hydrolase family protein	Ligilactobacillus ruminis
	WP_046922041.1	choloylglycine hydrolase family protein	Ligilactobacillus ruminis
	WP_046923401.1	choloylglycine hydrolase family protein	Ligilactobacillus ruminis
	WP_046946199.1	choloylglycine hydrolase family protein	Bacillus cereus
	WP_046948339.1	linear amide C-N hydrolase	Limosilactobacillus fermentum
	WP_046956505.1	choloylglycine hydrolase family protein	Bacillus cereus
	WP_046957388.1	choloylglycine hydrolase family protein	Bacillus wiedmannii
	WP_046959406.1	choloylglycine hydrolase	Bacillus wiedmannii
	WP_047021530.1	linear amide C-N hydrolase	Lactobacillus brevis
	WP_047035425.1	choloylglycine hydrolase family protein	Ligilactobacillus salivarius
	WP_047036229.1	choloylglycine hydrolase family protein	Ligilactobacillus salivarius
	WP_047172125.1	choloylglycine hydrolase	Staphylococcus xylosus
	WP_047183449.1	penicillin V amidase	Bacillus subtilis
	WP_047184264.1	linear amide C-N hydrolase	Oceanobacillus caeni
	WP_047206234.1	linear amide C-N hydrolase	Lactococcus lactis
	WP_047206807.1	linear amide C-N hydrolase	Lactococcus lactis
	WP_047211960.1	linear amide C-N hydrolase	Staphylococcus aureus
	WP_047213106.1	linear amide C-N hydrolase	Staphylococcus aureus
	WP_047242281.1	choloylglycine hydrolase family protein	Enterococcus cecorum
	WP_047256341.1	linear amide C-N hydrolase	Moellerella wisconsensis
	WP_047285688.1	choloylglycine hydrolase family protein	Bifidobacterium bifidum
	WP_047343133.1	choloylglycine hydrolase family protein	Enterococcus cecorum
	WP_047376408.1	linear amide C-N hydrolase	Exiguobacterium sp. ZOR0005
	WP_047387375.1	MULTISPECIES: choloylglycine hydrolase family protein	Bacillus cereus group
	WP_047424061.1	linear amide C-N hydrolase	Staphylococcus schweitzeri
	WP_047427380.1	linear amide C-N hydrolase	Staphylococcus schweitzeri
	WP_047431566.1	linear amide C-N hydrolase	Staphylococcus argenteus
	WP_047432347.1	choloylglycine hydrolase	Staphylococcus argenteus
	WP_047432856.1	linear amide C-N hydrolase	Acinetobacter sp. neg1
	WP_047436534.1	linear amide C-N hydrolase	Staphylococcus argenteus
	WP_047436936.1	choloylglycine hydrolase	Staphylococcus argenteus
	WP_047448896.1	linear amide C-N hydrolase	Staphylococcus schweitzeri
	WP_047450260.1	linear amide C-N hydrolase	Staphylococcus schweitzeri
	WP_047527996.1	linear amide C-N hydrolase	Staphylococcus argenteus
	WP_047528382.1	choloylglycine hydrolase	Staphylococcus argenteus
	WP_047529233.1	linear amide C-N hydrolase	Staphylococcus schweitzeri
	WP_047531527.1	linear amide C-N hydrolase	Staphylococcus schweitzeri
	WP_047548767.1	linear amide C-N hydrolase	Staphylococcus schweitzeri
	WP_047555654.1	linear amide C-N hydrolase	Staphylococcus argenteus
	WP_047557272.1	choloylglycine hydrolase	Staphylococcus argenteus
	WP_047560171.1	linear amide C-N hydrolase	Staphylococcus schweitzeri
	WP_047560863.1	linear amide C-N hydrolase	Staphylococcus schweitzeri
	WP_047598445.1	linear amide C-N hydrolase	Salmonella enterica
	WP_047641737.1	choloylglycine hydrolase family protein, partial	Enterococcus faecium
	WP_047673793.1	linear amide C-N hydrolase	Lactiplantibacillus plantarum
	WP_047772994.1	choloylglycine hydrolase	Faecalicatena fissicatena
	WP_047794834.1	linear amide C-N hydrolase	Exiguobacterium sp. JLM-2
	WP_047796473.1	MULTISPECIES: choloylglycine hydrolase	Staphylococcus
	WP_047797049.1	choloylglycine hydrolase family protein	Staphylococcus capitis
	WP_047933123.1	bile salt hydrolase	Listeria monocytogenes
	WP_047935959.1	linear amide C-N hydrolase	Staphylococcus aureus
	WP_048000900.1	choloylglycine hydrolase family protein	Lactobacillus herbarum
	WP_048314454.1	linear amide C-N hydrolase	Parabacteroides goldsteinii
	WP_048339968.1	MULTISPECIES: linear amide C-N hydrolase	Lactobacillaceae
	WP_048344750.1	choloylglycine hydrolase family protein	Lactobacillus mucosae
	WP_048344966.1	linear amide C-N hydrolase	Lactobacillus mucosae
	WP_048351960.1	linear amide C-N hydrolase	Pseudomonas psychrophila
	WP_048358399.1	linear amide C-N hydrolase	Pseudomonas deceptionensis
	WP_048372675.1	MULTISPECIES: linear amide C-N hydrolase	Pseudomonas
	WP_048379621.1	linear amide C-N hydrolase	Pseudomonas taetrolens
	WP_048389451.1	linear amide C-N hydrolase	Pseudomonas helleri
	WP_048406477.1	choloylglycine hydrolase family protein	Bacillus glycinifermentans
	WP_048482630.1	linear amide C-N hydrolase	Lactobacillus rhamnosus
	WP_048518540.1	linear amide C-N hydrolase	Staphylococcus aureus
	WP_048529105.1	choloylglycine hydrolase	Bacillus cereus
	WP_048530435.1	MULTISPECIES: choloylglycine hydrolase family protein	Bacillus cereus group
	WP_048534240.1	MULTISPECIES: choloylglycine hydrolase family protein	Bacillus cereus group
	WP_048545938.1	choloylglycine hydrolase family protein	Bacillus wiedmannii
	WP_048546780.1	choloylglycine hydrolase	Bacillus wiedmannii
	WP_048550033.1	MULTISPECIES: choloylglycine hydrolase family protein	Bacillus cereus group
	WP_048563023.1	choloylglycine hydrolase	Bacillus cereus
	WP_048563311.1	MULTISPECIES: choloylglycine hydrolase family protein	Bacillus cereus group
	WP_048565195.1	MULTISPECIES: choloylglycine hydrolase family protein	Bacillus cereus group
	WP_048566428.1	choloylglycine hydrolase	Bacillus wiedmannii
	WP_048568217.1	choloylglycine hydrolase family protein	Bacillus cereus
	WP_048602125.1	linear amide C-N hydrolase	Rubeoparvulum massiliense
	WP_048607959.1	MULTISPECIES: linear amide C-N hydrolase	Providencia
	WP_048656399.1	choloylglycine hydrolase family protein	Bacillus cereus
	WP_048665598.1	linear amide C-N hydrolase	Staphylococcus aureus
	WP_048679080.1	MULTISPECIES: choloylglycine hydrolase	Bacillaceae
	WP_048685801.1	MULTISPECIES: linear amide C-N hydrolase	Lactobacillus
	WP_048686801.1	MULTISPECIES: choloylglycine hydrolase family protein	Lactobacillus
	WP_048687069.1	MULTISPECIES: choloylglycine hydrolase family protein	Lactobacillus
	WP_048737588.1	MULTISPECIES: choloylglycine hydrolase family protein	Enterococcus
	WP_048923189.1	MULTISPECIES: choloylglycine hydrolase family protein	unclassified Coprobacillus
	WP_048929805.1	choloylglycine hydrolase	Enterocloster citroniae
	WP_048930109.1	linear amide C-N hydrolase	Enterocloster citroniae
	WP_048947946.1	choloylglycine hydrolase family protein	Enterococcus faecalis
	WP_049042109.1	linear amide C-N hydrolase	Clostridium sporogenes
	WP_049088621.1	choloylglycine hydrolase family protein	Enterococcus faecalis
	WP_049095616.1	choloylglycine hydrolase family protein	Enterococcus faecalis
	WP_049154518.1	choloylglycine hydrolase family protein	Ligilactobacillus salivarius
	WP_049159599.1	MULTISPECIES: choloylglycine hydrolase family protein	Lactobacillus
	WP_049160641.1	MULTISPECIES: choloylglycine hydrolase family protein	Lactobacillus
	WP_049161866.1	MULTISPECIES: linear amide C-N hydrolase	Lactobacillus
	WP_049163809.1	choloylglycine hydrolase family protein	Ligilactobacillus salivarius
	WP_049165519.1	choloylglycine hydrolase family protein	Ligilactobacillus salivarius
	WP_049169655.1	linear amide C-N hydrolase	Lactobacillus casei
	WP_049171658.1	MULTISPECIES: linear amide C-N hydrolase	Lactobacillaceae
	WP_049176344.1	linear amide C-N hydrolase	Acinetobacter ursingii
	WP_049179295.1	MULTISPECIES: choloylglycine hydrolase family protein	Clostridium
	WP_049182905.1	choloylglycine hydrolase family protein	Limosilactobacillus fermentum
	WP_049197375.1	linear amide C-N hydrolase	Proteus mirabilis
	WP_049197539.1	MULTISPECIES: linear amide C-N hydrolase	Proteus
	WP_049202919.1	linear amide C-N hydrolase	Proteus mirabilis
	WP_049206536.1	linear amide C-N hydrolase	Proteus mirabilis
	WP_049219574.1	choloylglycine hydrolase family protein	Enterococcus avium
	WP_049283365.1	linear amide C-N hydrolase	Staphylococcus aureus
	WP_049304848.1	linear amide C-N hydrolase	Staphylococcus aureus
	WP_049307509.1	linear amide C-N hydrolase	Staphylococcus aureus
	WP_049314189.1	linear amide C-N hydrolase	Staphylococcus aureus
	WP_049317476.1	linear amide C-N hydrolase	Staphylococcus aureus
	WP_049334885.1	choloylglycine hydrolase family protein	Staphylococcus hominis
	WP_049335680.1	choloylglycine hydrolase	Staphylococcus hominis
	WP_049368537.1	choloylglycine hydrolase	Staphylococcus epidermidis
	WP_049379389.1	choloylglycine hydrolase family protein	Staphylococcus hominis
	WP_049383384.1	choloylglycine hydrolase	Staphylococcus epidermidis
	WP_049386473.1	choloylglycine hydrolase family protein	Staphylococcus epidermidis
	WP_049386610.1	choloylglycine hydrolase	Staphylococcus epidermidis
	WP_049386694.1	choloylglycine hydrolase	Staphylococcus epidermidis
	WP_049389135.1	choloylglycine hydrolase	Staphylococcus capitis
	WP_049394814.1	choloylglycine hydrolase family protein	Staphylococcus haemolyticus
	WP_049395675.1	choloylglycine hydrolase family protein	Staphylococcus haemolyticus
	WP_049413806.1	linear amide C-N hydrolase	Stenotrophomonas maltophilia
	WP_049413915.1	MULTISPECIES: choloylglycine hydrolase	Staphylococcus
	WP_049415596.1	choloylglycine hydrolase family protein	Staphylococcus warneri
	WP_049415867.1	MULTISPECIES: choloylglycine hydrolase family protein	Staphylococcus
	WP_049415923.1	choloylglycine hydrolase	Staphylococcus warneri
	WP_049417658.1	MULTISPECIES: choloylglycine hydrolase	Staphylococcus
	WP_049423582.1	choloylglycine hydrolase	Staphylococcus warneri
	WP_049424400.1	choloylglycine hydrolase family protein	Staphylococcus warneri
	WP_049426104.1	linear amide C-N hydrolase	Stenotrophomonas maltophilia
	WP_049430836.1	linear amide C-N hydrolase	Stenotrophomonas maltophilia
	WP_049430938.1	linear amide C-N hydrolase	Stenotrophomonas maltophilia
	WP_049431183.1	choloylglycine hydrolase	Staphylococcus hominis
	WP_049434705.1	choloylglycine hydrolase family protein	Staphylococcus hominis
	WP_049436270.1	linear amide C-N hydrolase	Stenotrophomonas maltophilia
	WP_049438067.1	choloylglycine hydrolase	Staphylococcus hominis
	WP_049441184.1	linear amide C-N hydrolase	Stenotrophomonas maltophilia
	WP_049449134.1	linear amide C-N hydrolase	Stenotrophomonas maltophilia
	WP_049457209.1	linear amide C-N hydrolase	Stenotrophomonas maltophilia
	WP_049462027.1	MULTISPECIES: linear amide C-N hydrolase	Stenotrophomonas
	WP_049464430.1	MULTISPECIES: linear amide C-N hydrolase	Stenotrophomonas
	WP_049469995.1	linear amide C-N hydrolase	Stenotrophomonas maltophilia
	WP_049471303.1	MULTISPECIES: linear amide C-N hydrolase	Stenotrophomonas
	WP_049606771.1	MULTISPECIES: linear amide C-N hydrolase	Yersinia
	WP_049616067.1	linear amide C-N hydrolase	Yersinia rohdei
	WP_049703569.1	MULTISPECIES: choloylglycine hydrolase family protein	Bacteroides
	WP_049825664.1	linear amide C-N hydrolase	Salmonella enterica
	WP_049836919.1	linear amide C-N hydrolase	Acinetobacter sp. V2
	WP_049882599.1	linear amide C-N hydrolase, partial	Staphylococcus aureus
	WP_049949623.1	linear amide C-N hydrolase, partial	Staphylococcus aureus
	WP_049963709.1	linear amide C-N hydrolase	Salmonella enterica
	WP_050006336.1	MULTISPECIES: choloylglycine hydrolase family protein	Ruminococcaceae
	WP_050072953.1	linear amide C-N hydrolase	Yersinia intermedia
	WP_050080062.1	MULTISPECIES: linear amide C-N hydrolase	Yersinia
	WP_050088137.1	linear amide C-N hydrolase	Yersinia intermedia
	WP_050097902.1	MULTISPECIES: linear amide C-N hydrolase	Yersinia
	WP_050122368.1	linear amide C-N hydrolase	Yersinia enterocolitica
	WP_050130962.1	linear amide C-N hydrolase	Yersinia enterocolitica
	WP_050158408.1	linear amide C-N hydrolase	Yersinia enterocolitica
	WP_050160711.1	linear amide C-N hydrolase	Yersinia enterocolitica
	WP_050163947.1	linear amide C-N hydrolase	Yersinia enterocolitica
	WP_050195617.1	linear amide C-N hydrolase, partial	Salmonella enterica
	WP_050297585.1	linear amide C-N hydrolase	Yersinia intermedia
	WP_050298310.1	linear amide C-N hydrolase	Yersinia enterocolitica
	WP_050310724.1	linear amide C-N hydrolase	Yersinia intermedia
	WP_050326509.1	linear amide C-N hydrolase, partial	Yersinia enterocolitica
	WP_050330505.1	linear amide C-N hydrolase	Staphylococcus schleiferi
	WP_050334498.1	linear amide C-N hydrolase	Yersinia enterocolitica
	WP_050338019.1	choloylglycine hydrolase family protein	Lactiplantibacillus pentosus
	WP_050338305.1	choloylglycine hydrolase family protein	Lactiplantibacillus pentosus
	WP_050339533.1	linear amide C-N hydrolase	Lactobacillus pentosus
	WP_050579342.1	linear amide C-N hydrolase	Lacticaseibacillus paracasei
	WP_050611100.1	choloylglycine hydrolase family protein	Ligilactobacillus agilis
	WP_050611703.1	choloylglycine hydrolase family protein	Ligilactobacillus agilis
	WP_050624290.1	choloylglycine hydrolase family protein	Clostridium phoceensis
	WP_050635399.1	linear amide C-N hydrolase	Candidatus Stoquefichus sp. SB1
	WP_050636593.1	linear amide C-N hydrolase	Candidatus Stoquefichus sp. SB1
	WP_050637262.1	linear amide C-N hydrolase	Candidatus Stoquefichus sp. SB1
	WP_050842768.1	choloylglycine hydrolase family protein	Bacillus thuringiensis
	WP_050870416.1	linear amide C-N hydrolase	Yersinia enterocolitica
	WP_050876410.1	linear amide C-N hydrolase	Yersinia enterocolitica
	WP_050880186.1	linear amide C-N hydrolase	Yersinia enterocolitica
	WP_050882830.1	linear amide C-N hydrolase	Yersinia intermedia
	WP_050914949.1	linear amide C-N hydrolase	Yersinia enterocolitica
	WP_050916942.1	linear amide C-N hydrolase	Yersinia enterocolitica
	WP_050946118.1	linear amide C-N hydrolase	Yersinia enterocolitica
	WP_050952346.1	choloylglycine hydrolase family protein	Lactobacillus delbrueckii
	WP_050961070.1	linear amide C-N hydrolase	Staphylococcus aureus
	WP_050963030.1	linear amide C-N hydrolase	Staphylococcus aureus
	WP_050964120.1	linear amide C-N hydrolase	Staphylococcus aureus
	WP_050964217.1	linear amide C-N hydrolase	Staphylococcus aureus
	WP_050968672.1	linear amide C-N hydrolase	Staphylococcus aureus
	WP_050976424.1	linear amide C-N hydrolase	Staphylococcus aureus
	WP_051934143.1	linear amide C-N hydrolase	Vibrio vulnificus
	WP_052083951.1	choloylglycine hydrolase family protein	Eubacterium sp. ER2
	WP_052332448.1	choloylglycine hydrolase family protein	Bacteroides neonati
	WP_052365685.1	linear amide C-N hydrolase	Aeromonas taiwanensis
	WP_052449588.1	linear amide C-N hydrolase	Aeromonas hydrophila
	WP_052455408.1	linear amide C-N hydrolase	Aeromonas caviae
	WP_052508942.1	linear amide C-N hydrolase	Aeromonas hydrophila
	WP_052587958.1	MULTISPECIES: linear amide C-N hydrolase	Bacteroides
	WP_052588020.1	MULTISPECIES: linear amide C-N hydrolase	Bacteroides
	WP_052652352.1	linear amide C-N hydrolase	Planococcus massiliensis
	WP_052652354.1	linear amide C-N hydrolase	Planococcus massiliensis
	WP_052688038.1	linear amide C-N hydrolase	Aeromonas caviae
	WP_052696123.1	linear amide C-N hydrolase	Aeromonas hydrophila
	WP_052824415.1	choloylglycine hydrolase family protein	Bifidobacterium animalis
	WP_052831660.1	choloylglycine hydrolase family protein	Bifidobacterium animalis
	WP_052833495.1	linear amide C-N hydrolase	Staphylococcus aureus
	WP_052915936.1	linear amide C-N hydrolase	Lacticaseibacillus paracasei
	WP_052956395.1	linear amide C-N hydrolase	Moellerella wisconsensis
	WP_052999599.1	linear amide C-N hydrolase	Staphylococcus aureus
	WP_052999649.1	linear amide C-N hydrolase	Staphylococcus aureus
	WP_053011481.1	linear amide C-N hydrolase	Staphylococcus aureus
	WP_053014829.1	linear amide C-N hydrolase	Staphylococcus aureus
	WP_053016229.1	MULTISPECIES: choloylglycine hydrolase family protein	Staphylococcus
	WP_053017447.1	choloylglycine hydrolase family protein	Staphylococcus haemolyticus
	WP_053017459.1	MULTISPECIES: choloylglycine hydrolase	Staphylococcus
	WP_053017987.1	MULTISPECIES: choloylglycine hydrolase family protein	Staphylococcus
	WP_053018844.1	choloylglycine hydrolase	Staphylococcus haemolyticus
	WP_053019647.1	MULTISPECIES: choloylglycine hydrolase family protein	Staphylococcus
	WP_053020891.1	linear amide C-N hydrolase, partial	Vibrio cholerae
	WP_053024429.1	choloylglycine hydrolase family protein	Staphylococcus haemolyticus
	WP_053025107.1	choloylglycine hydrolase	Staphylococcus haemolyticus
	WP_053026947.1	choloylglycine hydrolase family protein	Staphylococcus haemolyticus
	WP_053027887.1	choloylglycine hydrolase	Staphylococcus haemolyticus
	WP_053030043.1	MULTISPECIES: choloylglycine hydrolase family protein	Staphylococcus
	WP_053030401.1	MULTISPECIES: choloylglycine hydrolase	Staphylococcus
	WP_053032577.1	choloylglycine hydrolase	Staphylococcus haemolyticus
	WP_053044251.1	linear amide C-N hydrolase	Vibrio cholerae
	WP_053059802.1	linear amide C-N hydrolase	Aeromonas caviae
	WP_053086891.1	linear amide C-N hydrolase	Aeromonas hydrophila
	WP_053093358.1	linear amide C-N hydrolase	Aeromonas caviae
	WP_053106814.1	linear amide C-N hydrolase	Lactobacillus johnsonii
	WP_053107147.1	choloylglycine hydrolase family protein	Lactobacillus johnsonii
	WP_053109026.1	choloylglycine hydrolase family protein	Enterococcus durans
	WP_053258903.1	linear amide C-N hydrolase	Salmonella enterica
	WP_053288560.1	linear amide C-N hydrolase	Aeromonas caviae
	WP_053338251.1	choloylglycine hydrolase family protein	Clostridium botulinum
	WP_053339186.1	choloylglycine hydrolase family protein	Lactiplantibacillus plantarum
	WP_053340868.1	linear amide C-N hydrolase	Clostridium botulinum
	WP_053344430.1	choloylglycine hydrolase	Peribacillus butanolivorans
	WP_053449587.1	linear amide C-N hydrolase	Stenotrophomonas maltophilia
	WP_053453319.1	choloylglycine hydrolase	Exiguobacterium sp. BMC-KP
	WP_053462796.1	linear amide C-N hydrolase	Stenotrophomonas maltophilia
	WP_053468101.1	choloylglycine hydrolase family protein	Clostridium sp. L74
	WP_053494377.1	linear amide C-N hydrolase	Stenotrophomonas maltophilia
	WP_053499905.1	MULTISPECIES: linear amide C-N hydrolase	Stenotrophomonas
	WP_053504973.1	linear amide C-N hydrolase	Stenotrophomonas maltophilia
	WP_053510088.1	linear amide C-N hydrolase	Stenotrophomonas maltophilia
	WP_053510158.1	linear amide C-N hydrolase	Salmonella enterica
	WP_053513532.1	MULTISPECIES: choloylglycine hydrolase family protein	Bacillus cereus group
	WP_053514020.1	MULTISPECIES: choloylglycine hydrolase family protein	Bacillus cereus group
	WP_053516740.1	linear amide C-N hydrolase	Stenotrophomonas maltophilia
	WP_053530076.1	linear amide C-N hydrolase	Salmonella enterica
	WP_053530458.1	linear amide C-N hydrolase	Clostridium botulinum
	WP_053533745.1	choloylglycine hydrolase	Bacillus sp. FJAT-21352
	WP_053543457.1	linear amide C-N hydrolase	Vibrio vulnificus
	WP_053565097.1	MULTISPECIES: choloylglycine hydrolase family protein	Bacillus cereus group
	WP_053818148.1	choloylglycine hydrolase family protein	Clostridium sporogenes
	WP_053819423.1	linear amide C-N hydrolase	Staphylococcus aureus
	WP_053824989.1	choloylglycine hydrolase family protein	Bifidobacterium bifidum
	WP_053832545.1	choloylglycine hydrolase family protein	Candidatus Dorea massiliensis
	WP_053867629.1	linear amide C-N hydrolase	Staphylococcus aureus
	WP_053868232.1	linear amide C-N hydrolase	Staphylococcus aureus
	WP_053869419.1	linear amide C-N hydrolase	Staphylococcus aureus
	WP_053874811.1	linear amide C-N hydrolase	Staphylococcus aureus
	WP_053905752.1	linear amide C-N hydrolase	Pediococcus acidilactici
	WP_053907027.1	linear amide C-N hydrolase	Moellerella wisconsensis
	WP_053907842.1	linear amide C-N hydrolase	Moellerella wisconsensis
	WP_053984444.1	linear amide C-N hydrolase	Niameybacter massiliensis
	WP_054066277.1	linear amide C-N hydrolase	Comamonas kerstersii
	WP_054067641.1	linear amide C-N hydrolase	Comamonas kerstersii
	WP_054105547.1	MULTISPECIES: choloylglycine hydrolase	Staphylococcus
	WP_054105655.1	MULTISPECIES: choloylglycine hydrolase family protein	Staphylococcus
	WP_054171588.1	linear amide C-N hydrolase	Stenotrophomonas maltophilia
	WP_054173556.1	choloylglycine hydrolase family protein	Limosilactobacillus fermentum
	WP_054189435.1	linear amide C-N hydrolase	Staphylococcus aureus
	WP_054189611.1	linear amide C-N hydrolase	Staphylococcus aureus
	WP_054193409.1	linear amide C-N hydrolase	Staphylococcus aureus
	WP_054193594.1	linear amide C-N hydrolase	Staphylococcus aureus
	WP_054193726.1	linear amide C-N hydrolase	Staphylococcus aureus
	WP_054200138.1	linear amide C-N hydrolase	Clostridium baratii
	WP_054247065.1	linear amide C-N hydrolase	Lactococcus lactis
	WP_054271028.1	linear amide C-N hydrolase	Clostridioides difficile
	WP_054274426.1	linear amide C-N hydrolase	Clostridioides difficile
	WP_054277167.1	linear amide C-N hydrolase	Clostridioides difficile
	WP_054325498.1	linear amide C-N hydrolase	Coprobacillus cateniformis
	WP_054330720.1	linear amide C-N hydrolase	Phocea massiliensis
	WP_054338816.1	linear amide C-N hydrolase	Flavonifractor plautii
	WP_054396810.1	MULTISPECIES: choloylglycine hydrolase family protein	Lactobacillaceae
	WP_054397641.1	MULTISPECIES: linear amide C-N hydrolase	Lactobacillaceae
	WP_054397871.1	choloylglycine hydrolase	Bacillus sp. FJAT-22058
	WP_054643465.1	choloylglycine hydrolase family protein	Lactobacillus paralimentarius
	WP_054732747.1	choloylglycine hydrolase family protein	Lactobacillus parafarraginis
	WP_054734148.1	linear amide C-N hydrolase	Lactobacillus parafarraginis
	WP_054735708.1	linear amide C-N hydrolase	Lactobacillus parafarraginis
	WP_054754348.1	MULTISPECIES: choloylglycine hydrolase family protein	Clostridiales
	WP_054769605.1	linear amide C-N hydrolase	Lactobacillus kefiri
	WP_054776710.1	linear amide C-N hydrolase	Lactobacillus saniviri
	WP_054833042.1	MULTISPECIES: choloylglycine hydrolase family protein	Lactobacillus
	WP_054959084.1	linear amide C-N hydrolase	Bacteroides thetaiotaomicron
	WP_054959115.1	linear amide C-N hydrolase	Bacteroides thetaiotaomicron
	WP_055039740.1	choloylglycine hydrolase family protein	Roseburia inulinivorans
	WP_055053362.1	choloylglycine hydrolase family protein	Blautia obeum
	WP_055053950.1	MULTISPECIES: choloylglycine hydrolase family protein	Clostridiales
	WP_055054461.1	MULTISPECIES: choloylglycine hydrolase family protein	Bifidobacterium
	WP_055055963.1	choloylglycine hydrolase family protein	Blautia obeum
	WP_055058412.1	choloylglycine hydrolase	Blautia obeum
	WP_055060225.1	MULTISPECIES: choloylglycine hydrolase family protein	Lachnospiraceae
	WP_055063397.1	choloylglycine hydrolase family protein	Bifidobacterium pseudocatenulatum
	WP_055065748.1	choloylglycine hydrolase family protein	Blautia obeum
	WP_055067325.1	choloylglycine hydrolase family protein	Roseburia faecis
	WP_055080567.1	MULTISPECIES: choloylglycine hydrolase family protein	Ruminococcaceae
	WP_055103795.1	linear amide C-N hydrolase	Pseudomonas endophytica
	WP_055126577.1	choloylglycine hydrolase family protein	Pediococcus pentosaceus
	WP_055145711.1	choloylglycine hydrolase family protein	Coprococcus eutactus
	WP_055158100.1	MULTISPECIES: linear amide C-N hydrolase	Lachnospiraceae
	WP_055158662.1	choloylglycine hydrolase family protein	Coprococcus comes
	WP_055161290.1	choloylglycine hydrolase family protein	Anaerostipes hadrus
	WP_055164333.1	choloylglycine hydrolase family protein	Turicibacter sanguinis
	WP_055168275.1	choloylglycine hydrolase family protein	Roseburia inulinivorans
	WP_055171787.1	choloylglycine hydrolase family protein	Roseburia inulinivorans
	WP_055173970.1	choloylglycine hydrolase family protein	Lachnospira pectinoschiza
	WP_055175203.1	choloylglycine hydrolase family protein	Lachnospira pectinoschiza
	WP_055177986.1	linear amide C-N hydrolase	Clostridium symbiosum
	WP_055180412.1	choloylglycine hydrolase family protein	Flavonifractor plautii
	WP_055181074.1	MULTISPECIES: choloylglycine hydrolase family protein	Clostridiales
	WP_055182430.1	choloylglycine hydrolase family protein	Anaerobutyricum hallii
	WP_055183109.1	choloylglycine hydrolase family protein	Anaerobutyricum hallii
	WP_055196181.1	choloylglycine hydrolase family protein	Roseburia intestinalis
	WP_055197184.1	choloylglycine hydrolase family protein	Anaerostipes hadrus
	WP_055207201.1	linear amide C-N hydrolase	Clostridium baratii
	WP_055207885.1	choloylglycine hydrolase family protein	Clostridium baratii
	WP_055212139.1	linear amide C-N hydrolase	Alistipes finegoldii
	WP_055215926.1	choloylglycine hydrolase family protein	Lachnospira eligens
	WP_055218442.1	linear amide C-N hydrolase	Bacteroides thetaiotaomicron
[truncated: 4,703 more rows]

## Sheet: Table S5
	Table S5: Results of clustering (70% identity) on the selected BSH sequences
	Cluster number	Length of the sequence (aa)	NCBI ID	Identity with the reference (*)	Genus	Species
	Cluster 000	399	WP_158405318.1	98.75	Faecalibacterium	Faecalibacterium prausnitzii
	Cluster 000	399	WP_158402818.1	96.99	Faecalibacterium	Faecalibacterium prausnitzii
	Cluster 000	399	WP_158401038.1	99.25	Faecalibacterium	Faecalibacterium prausnitzii
	Cluster 000	399	WP_158399359.1	98.75	Faecalibacterium	Faecalibacterium prausnitzii
	Cluster 000	399	WP_158395127.1	99.25	Faecalibacterium	Faecalibacterium prausnitzii
	Cluster 000	399	WP_149794452.1	*	Faecalibacterium	Faecalibacterium sp. Marseille-P9312
	Cluster 000	398	WP_128118467.1	76.38	Faecalibacterium	Faecalibacterium sp. OF04-11AC
	Cluster 000	398	WP_112149158.1	76.63	Faecalibacterium	Faecalibacterium prausnitzii
	Cluster 000	398	WP_112116503.1	76.38	Faecalibacterium	Faecalibacterium prausnitzii
	Cluster 001	328	WP_147594802.1	99.7	Lacrimispora	Lacrimispora saccharolytica
	Cluster 001	398	WP_182433291.1	*	Clostridiales	Clostridiales
	Cluster 002	396	WP_152070266.1	*	Collinsella	Collinsella sp. AK_207A
	Cluster 003	377	WP_168976397.1	87.27	Aneurinibacillus	Aneurinibacillus aneurinilyticus
	Cluster 003	376	WP_168178999.1	74.73	Paenibacillus	Paenibacillus dendritiformis
	Cluster 003	377	WP_163855536.1	85.41	Paenibacillus	Paenibacillus elgii
	Cluster 003	377	WP_127461757.1	85.15	Paenibacillus	Paenibacillus elgii
	Cluster 003	376	WP_106767878.1	74.73	Paenibacillus	Paenibacillus sp. Marseille-P3787
	Cluster 003	389	WP_077318607.1	*	Virgibacillus	Virgibacillus proomii
	Cluster 003	377	WP_063186030.1	84.62	Paenibacillus	Paenibacillus elgii
	Cluster 003	377	WP_043072520.1	87.27	Aneurinibacillus	Aneurinibacillus migulanus
	Cluster 003	377	WP_043065182.1	87.27	Aneurinibacillus	Aneurinibacillus migulanus
	Cluster 003	377	WP_010497419.1	84.88	Paenibacillus	Paenibacillus elgii
	Cluster 004	386	WP_015504544.1	*	Candidatus	Candidatus Methanomethylophilus alvus
	Cluster 005	378	WP_186297352.1	80.69	Enorma	unclassified Enorma
	Cluster 005	386	WP_144687332.1	79.53	Enorma	unclassified Enorma
	Cluster 005	386	WP_094335852.1	98.19	Collinsella	Collinsella massiliensis
	Cluster 005	378	WP_087186886.1	82.8	Enorma	Enorma massiliensis
	Cluster 005	385	WP_081580763.1	82.08	Enorma	Enorma massiliensis
	Cluster 005	386	WP_019239391.1	*	Enorma	Enorma
	Cluster 006	384	WP_115715110.1	*	Eubacterium	Eubacterium sp. Marseille-P5640
	Cluster 007	380	WP_020225577.1	*	Holdemania	Holdemania massiliensis
	Cluster 008	368	WP_193671905.1	82.61	Bacillus	Bacillus cereus
	Cluster 008	374	WP_193109308.1	83.16	Bacillus	Bacillus anthracis
	Cluster 008	374	WP_178940045.1	85.83	Bacillus	Bacillus paramycoides
	Cluster 008	368	WP_172553917.1	82.34	Bacillus	Bacillus thuringiensis
	Cluster 008	374	WP_171855976.1	82.09	Bacillus	Bacillus cereus
	Cluster 008	374	WP_168897724.1	82.62	Bacillus	Bacillus sp. ISTL8
	Cluster 008	374	WP_168411556.1	82.89	Bacillus	Bacillus cereus
	Cluster 008	374	WP_167316340.1	82.89	Bacillus	Bacillus cereus
	Cluster 008	374	WP_164690751.1	82.35	Bacillus	Bacillus tropicus
	Cluster 008	374	WP_163096583.1	82.09	Bacillus	Bacillus mobilis
	Cluster 008	374	WP_163093459.1	82.62	Bacillus	Bacillus cereus
	Cluster 008	374	WP_163061858.1	82.35	Bacillus	Bacillus cereus
	Cluster 008	303	WP_161106870.1	83.5	Bacillus	Bacillus anthracis
	Cluster 008	374	WP_157418105.1	82.62	Bacillus	Bacillus cereus
	Cluster 008	374	WP_156575765.1	86.63	Bacillus	Bacillus luti
	Cluster 008	376	WP_153591518.1	83.51	Bacillus	Bacillus thuringiensis
	Cluster 008	374	WP_153588582.1	85.29	Bacillus	Bacillus thuringiensis
	Cluster 008	374	WP_153582354.1	83.69	Bacillus	Bacillus thuringiensis
	Cluster 008	374	WP_152155536.1	82.35	Bacillus	Bacillus sp. B3-WWTP-C-10-D-3
	Cluster 008	374	WP_152122086.1	83.16	Bacillus	Bacillus sp. B1-WWTP-T-0.5-Post-4
	Cluster 008	374	WP_151639984.1	82.35	Bacillus	Bacillus cereus
	Cluster 008	368	WP_151630358.1	82.07	Bacillus	unclassified Bacillus
	Cluster 008	374	WP_151627554.1	85.03	Bacillus	Bacillus luti
	Cluster 008	374	WP_151527441.1	83.16	Bacillus	Bacillus cereus
	Cluster 008	374	WP_151522253.1	84.22	Bacillus	Bacillus cereus
	Cluster 008	374	WP_149215848.1	83.16	Bacillus	Bacillus sp. TE8-1
	Cluster 008	368	WP_149214007.1	82.07	Bacillus	Bacillus sp. AR2-1
	Cluster 008	374	WP_149178701.1	83.42	Bacillus	Bacillus sp. SH5-2
	Cluster 008	374	WP_147809334.1	83.96	Bacillus	Bacillus sp. SH7-1
	Cluster 008	374	WP_147776227.1	84.49	Bacillus	Bacillus sp. BF9-10
	Cluster 008	374	WP_145959819.1	83.16	Bacillus	Bacillus cereus
	Cluster 008	374	WP_144611345.1	82.62	Bacillus	Bacillus cereus
	Cluster 008	374	WP_144596401.1	82.89	Bacillus	Bacillus cereus
	Cluster 008	375	WP_144488711.1	82.13	Bacillus	Bacillus thuringiensis
	Cluster 008	374	WP_143881117.1	82.89	Bacillus	Bacillus
	Cluster 008	369	WP_140969755.1	83.2	Bacillus	Bacillus sp. (in: Bacteria)
	Cluster 008	374	WP_139894444.1	85.03	Bacillus	Bacillus cereus
	Cluster 008	374	WP_139888679.1	84.76	Bacillus	Bacillus tropicus
	Cluster 008	374	WP_139867139.1	84.22	Bacillus	Bacillus pacificus
	Cluster 008	374	WP_139019835.1	82.89	Bacillus	Bacillus cereus
	Cluster 008	368	WP_137051442.1	82.88	Bacillus	Bacillus wiedmannii
	Cluster 008	373	WP_133059801.1	94.64	Bacillus	Bacillus mycoides
	Cluster 008	368	WP_131935091.1	81.52	Bacillus	Bacillus thuringiensis
	Cluster 008	368	WP_128974800.1	82.34	Bacillus	Bacillus albus
	Cluster 008	368	WP_106074759.1	82.88	Bacillus	Bacillus wiedmannii
	Cluster 008	374	WP_103625799.1	82.62	Bacillus	Bacillus thuringiensis
	Cluster 008	374	WP_098884637.1	84.22	Bacillus	Bacillus cereus
	Cluster 008	368	WP_098880962.1	82.07	Bacillus	Bacillus cereus
	Cluster 008	374	WP_098871099.1	83.42	Bacillus	Bacillus cereus
	Cluster 008	368	WP_098857079.1	82.88	Bacillus	Bacillus wiedmannii
	Cluster 008	374	WP_098850216.1	82.35	Bacillus	Bacillus cereus
	Cluster 008	368	WP_098815643.1	82.61	Bacillus	Bacillus wiedmannii
	Cluster 008	368	WP_098802074.1	82.88	Bacillus	Bacillus cereus group
	Cluster 008	368	WP_098707937.1	81.79	Bacillus	Bacillus wiedmannii
	Cluster 008	368	WP_098706298.1	82.34	Bacillus	Bacillus wiedmannii
	Cluster 008	374	WP_098672229.1	82.35	Bacillus	Bacillus cereus
	Cluster 008	368	WP_098670056.1	82.61	Bacillus	Bacillus sp. AFS059628
	Cluster 008	368	WP_098654770.1	82.07	Bacillus	Bacillus
	Cluster 008	368	WP_098649519.1	82.34	Bacillus	Bacillus wiedmannii
	Cluster 008	374	WP_098634993.1	97.33	Bacillus	Bacillus mycoides
	Cluster 008	374	WP_098608299.1	83.96	Bacillus	Bacillus cereus
	Cluster 008	374	WP_098597127.1	82.89	Bacillus	Bacillus cereus
	Cluster 008	374	WP_098587024.1	82.62	Bacillus	Bacillus cereus
	Cluster 008	368	WP_098577623.1	82.61	Bacillus	Bacillus wiedmannii
	Cluster 008	368	WP_098574182.1	82.07	Bacillus	Bacillus wiedmannii
	Cluster 008	374	WP_098535740.1	82.89	Bacillus	Bacillus cereus
	Cluster 008	374	WP_098475268.1	86.9	Bacillus	Bacillus cereus
	Cluster 008	374	WP_098374828.1	81.82	Bacillus	Bacillus cereus
	Cluster 008	374	WP_098354730.1	83.16	Bacillus	Bacillus cereus
	Cluster 008	368	WP_098345678.1	82.88	Bacillus	Bacillus cereus group
	Cluster 008	377	WP_098342511.1	82.76	Bacillus	Bacillus cereus
	Cluster 008	374	WP_098274797.1	82.89	Bacillus	Bacillus cereus
	Cluster 008	374	WP_098253780.1	81.82	Bacillus	Bacillus cereus group
	Cluster 008	374	WP_098239440.1	82.09	Bacillus	Bacillus cereus group
	Cluster 008	368	WP_098201375.1	82.61	Bacillus	Bacillus wiedmannii
	Cluster 008	368	WP_098191272.1	82.61	Bacillus	Bacillus wiedmannii
	Cluster 008	368	WP_098155348.1	82.61	Bacillus	Bacillus wiedmannii
	Cluster 008	366	WP_098151011.1	82.51	Bacillus	Bacillus wiedmannii
	Cluster 008	368	WP_098149936.1	82.61	Bacillus	Bacillus cereus group
	Cluster 008	368	WP_098132882.1	82.88	Bacillus	Bacillus wiedmannii
	Cluster 008	368	WP_098116217.1	81.52	Bacillus	Bacillus wiedmannii
	Cluster 008	368	WP_098115752.1	82.34	Bacillus	Bacillus wiedmannii
	Cluster 008	368	WP_098112021.1	82.07	Bacillus	Bacillus cereus group
	Cluster 008	368	WP_098091286.1	82.07	Bacillus	Bacillus wiedmannii
	Cluster 008	368	WP_098076235.1	83.15	Bacillus	Bacillus wiedmannii
	Cluster 008	374	WP_098058135.1	82.89	Bacillus	Bacillus cereus group
	Cluster 008	374	WP_097949391.1	83.16	Bacillus	Bacillus cereus
	Cluster 008	374	WP_097919975.1	82.62	Bacillus	Bacillus thuringiensis
	Cluster 008	368	WP_097916354.1	82.61	Bacillus	Bacillus wiedmannii
	Cluster 008	368	WP_097906921.1	82.61	Bacillus	Bacillus wiedmannii
	Cluster 008	368	WP_097892035.1	82.34	Bacillus	Bacillus
	Cluster 008	374	WP_097864249.1	83.69	Bacillus	Bacillus cereus
	Cluster 008	368	WP_097857186.1	83.15	Bacillus	Bacillus wiedmannii
	Cluster 008	377	WP_097840980.1	81.7	Bacillus	Bacillus cereus group
	Cluster 008	374	WP_097818532.1	83.16	Bacillus	Bacillus cereus
	Cluster 008	374	WP_095842947.1	82.62	Bacillus	Bacillus cereus
	Cluster 008	374	WP_088666992.1	82.89	Bacillus	Bacillus
	Cluster 008	368	WP_088609719.1	82.34	Bacillus	Bacillus
	Cluster 008	368	WP_088315590.1	82.61	Bacillus	Bacillus cereus group
	Cluster 008	374	WP_088313113.1	82.89	Bacillus	Bacillus cereus
	Cluster 008	368	WP_088122105.1	82.34	Bacillus	Bacillus wiedmannii
	Cluster 008	374	WP_088119057.1	82.35	Bacillus	Bacillus thuringiensis
	Cluster 008	368	WP_088092369.1	82.61	Bacillus	Bacillus wiedmannii
	Cluster 008	368	WP_088081744.1	82.34	Bacillus	Bacillus thuringiensis
	Cluster 008	368	WP_088063341.1	82.07	Bacillus	Bacillus wiedmannii
	Cluster 008	368	WP_088058468.1	82.61	Bacillus	Bacillus wiedmannii
	Cluster 008	368	WP_088046633.1	81.79	Bacillus	Bacillus
	Cluster 008	374	WP_088032974.1	97.59	Bacillus	Bacillus
	Cluster 008	374	WP_088030072.1	81.55	Bacillus	Bacillus mobilis
	Cluster 008	374	WP_088016196.1	82.35	Bacillus	Bacillus cereus
	Cluster 008	368	WP_087985905.1	82.34	Bacillus	Bacillus thuringiensis
	Cluster 008	368	WP_087980407.1	82.88	Bacillus	Bacillus cereus group
	Cluster 008	374	WP_086419947.1	81.55	Bacillus	Bacillus thuringiensis
	Cluster 008	348	WP_080336058.1	79.89	Bacillus	Bacillus anthracis
	Cluster 008	374	WP_078985395.1	83.16	Bacillus	Bacillus anthracis
	Cluster 008	380	WP_078204646.1	99.47	Bacillus	Bacillus cereus
	Cluster 008	380	WP_078185842.1	99.47	Bacillus	Bacillus mycoides
	Cluster 008	374	WP_078181913.1	96.52	Bacillus	Bacillus cereus
	Cluster 008	374	WP_076537655.1	83.69	Bacillus	Bacillus cereus group
	Cluster 008	374	WP_075395635.1	81.82	Bacillus	Bacillus
	Cluster 008	368	WP_075306804.1	82.34	Bacillus	Bacillus wiedmannii
	Cluster 008	374	WP_074610297.1	82.62	Bacillus	Bacillus cereus
	Cluster 008	374	WP_074543920.1	82.62	Bacillus	Bacillus cereus
	Cluster 008	374	WP_074539976.1	82.89	Bacillus	Bacillus cereus
	Cluster 008	374	WP_073543440.1	82.62	Bacillus	Bacillus cereus group
	Cluster 008	374	WP_073541498.1	82.35	Bacillus	Bacillus cereus
	Cluster 008	374	WP_072180620.1	82.35	Bacillus	Bacillus cereus
	Cluster 008	368	WP_071757824.1	82.34	Bacillus	Bacillus albus
	Cluster 008	374	WP_071742211.1	82.62	Bacillus	Bacillus paranthracis
	Cluster 008	374	WP_071724248.1	82.35	Bacillus	Bacillus mobilis
	Cluster 008	374	WP_071719782.1	85.83	Bacillus	Bacillus paramycoides
	Cluster 008	374	WP_070805998.1	83.42	Bacillus	Bacillus sp. ABP14
	Cluster 008	374	WP_070172097.1	81.82	Bacillus	Bacillus anthracis
	Cluster 008	380	WP_070169714.1	96.32	Bacillus	Bacillus mycoides
	Cluster 008	374	WP_070142651.1	86.1	Bacillus	Bacillus cereus group
	Cluster 008	368	WP_064474122.1	81.52	Bacillus	Bacillus wiedmannii
	Cluster 008	368	WP_064470484.1	82.61	Bacillus	Bacillus wiedmannii
	Cluster 008	374	WP_063225039.1	83.96	Bacillus	Bacillus cereus group
	Cluster 008	380	WP_063219655.1	*	Bacillus	Bacillus cereus
	Cluster 008	374	WP_062923381.1	82.89	Bacillus	Bacillus sp. GZT
	Cluster 008	374	WP_061688798.1	97.59	Bacillus	Bacillus cereus group
	Cluster 008	374	WP_061679258.1	82.35	Bacillus	Bacillus cereus group
	Cluster 008	374	WP_061130767.1	82.35	Bacillus	Bacillus cereus
	Cluster 008	374	WP_060630822.1	83.42	Bacillus	Bacillus thuringiensis
	Cluster 008	368	WP_060488746.1	82.88	Bacillus	Bacillus cereus group
	Cluster 008	374	WP_048566428.1	82.35	Bacillus	Bacillus wiedmannii
	Cluster 008	368	WP_048563023.1	82.07	Bacillus	Bacillus cereus
	Cluster 008	368	WP_048546780.1	82.61	Bacillus	Bacillus wiedmannii
	Cluster 008	368	WP_048529105.1	82.34	Bacillus	Bacillus cereus
	Cluster 008	368	WP_046959406.1	83.42	Bacillus	Bacillus wiedmannii
	Cluster 008	374	WP_042515158.1	81.28	Bacillus	Bacillus cereus
	Cluster 008	374	WP_042511296.1	82.35	Bacillus	Bacillus
	Cluster 008	373	WP_033708357.1	92.76	Bacillus	Bacillus cereus
	Cluster 008	374	WP_033645438.1	81.55	Bacillus	Bacillus anthracis
	Cluster 008	374	WP_025150681.1	87.17	Bacillus	Bacillus sp. H1a
	Cluster 008	374	WP_017651010.1	81.55	Bacillus	Bacillus anthracis
	Cluster 008	374	WP_016104840.1	96.26	Bacillus	Bacillus cereus
	Cluster 008	374	WP_002194893.1	81.55	Bacillus	Bacillus cereus
	Cluster 008	374	WP_002171943.1	86.1	Bacillus	Bacillus cereus
	Cluster 008	374	WP_002136274.1	97.33	Bacillus	Bacillus cereus
	Cluster 008	374	WP_000285241.1	83.16	Bacillus	Bacillus cereus group
	Cluster 008	374	WP_000285240.1	82.89	Bacillus	Bacillus cereus group
	Cluster 008	374	WP_000285239.1	83.16	Bacillus	Bacillus
	Cluster 008	374	WP_000285226.1	81.55	Bacillus	Bacillus cereus
	Cluster 008	374	WP_000285225.1	81.28	Bacillus	Bacillus cereus
	Cluster 008	374	WP_000285224.1	83.16	Bacillus	Bacillus thuringiensis
	Cluster 008	374	WP_000285219.1	82.89	Bacillus	Bacillus cereus group
	Cluster 008	374	WP_000285218.1	82.62	Bacillus	Bacillus
	Cluster 008	374	WP_000285217.1	82.89	Bacillus	Bacillus
	Cluster 008	374	WP_000285216.1	81.82	Bacillus	Bacillus anthracis
	Cluster 008	374	WP_000285215.1	81.82	Bacillus	Bacillus thuringiensis
	Cluster 008	374	WP_000285214.1	82.09	Bacillus	Bacillus
	Cluster 008	374	WP_000285213.1	83.16	Bacillus	Bacillus cereus
	Cluster 008	374	WP_000285212.1	82.89	Bacillus	Bacillus cereus group
	Cluster 008	374	WP_000285211.1	83.16	Bacillus	Bacillus
	Cluster 008	374	WP_000285210.1	82.89	Bacillus	Bacillus
	Cluster 008	368	WP_000285206.1	82.61	Bacillus	Bacillus
	Cluster 008	368	WP_000285205.1	82.88	Bacillus	Bacillus wiedmannii
	Cluster 008	368	WP_000273364.1	81.79	Bacillus	Bacillus wiedmannii
	Cluster 008	368	WP_000273363.1	81.52	Bacillus	Bacillus wiedmannii
	Cluster 008	374	WP_000273362.1	82.35	Bacillus	Bacillus cereus group
	Cluster 009	374	WP_195420427.1	77.27	Collinsella	Collinsella sp. D33t1_170424_A12
	Cluster 009	379	WP_152063581.1	98.42	Collinsella	Collinsella intestinalis
	Cluster 009	374	WP_147588789.1	76.74	Collinsella	Collinsella sp. BA40
	Cluster 009	379	WP_118272008.1	98.94	Collinsella	Collinsella intestinalis
	Cluster 009	316	WP_118102471.1	70.89	Collinsella	Collinsella intestinalis
	Cluster 009	379	WP_006723272.1	*	Collinsella	Collinsella intestinalis
	Cluster 010	379	WP_191445763.1	99.74	Lacrimispora	Lacrimispora saccharolytica
	Cluster 010	378	WP_191439717.1	88.1	Candidatus	Candidatus Avimonas intestinalis
	Cluster 010	378	WP_191395501.1	80.95	Anaeromassilibacillus	unclassified Anaeromassilibacillus
	Cluster 010	378	WP_191363064.1	80.69	Anaeromassilibacillus	Anaeromassilibacillus sp. An250
	Cluster 010	358	WP_147594715.1	100	Clostridium	Clostridium sp. M62/1
	Cluster 010	379	WP_118750904.1	99.47	Clostridium	Clostridium sp. AM29-11AC
	Cluster 010	378	WP_087233102.1	80.69	Anaeromassilibacillus	Anaeromassilibacillus sp. An250
	Cluster 010	379	WP_008395019.1	*	Lacrimispora	Lacrimispora saccharolytica
	Cluster 011	372	WP_169467990.1	79.03	Clostridioides	Clostridioides difficile
	Cluster 011	371	WP_168347164.1	96.77	Clostridioides	Clostridioides difficile
	Cluster 011	371	WP_167652878.1	96.5	Clostridioides	Clostridioides difficile
	Cluster 011	306	WP_167652297.1	96.73	Clostridioides	Clostridioides difficile
	Cluster 011	345	WP_167651749.1	97.68	Clostridioides	Clostridioides difficile
	Cluster 011	362	WP_167650949.1	96.69	Clostridioides	Clostridioides difficile
	Cluster 011	356	WP_167625844.1	96.91	Clostridioides	Clostridioides difficile
	Cluster 011	371	WP_159376273.1	97.57	Clostridioides	Clostridioides difficile
	Cluster 011	305	WP_143478868.1	90.82	Clostridioides	Clostridioides difficile
	Cluster 011	371	WP_143476499.1	96.23	Clostridioides	Clostridioides difficile
	Cluster 011	353	WP_142799824.1	97.45	Clostridioides	Clostridioides difficile
	Cluster 011	371	WP_142794330.1	96.23	Clostridioides	Clostridioides difficile
	Cluster 011	371	WP_139628426.1	97.57	Clostridioides	Clostridioides difficile
	Cluster 011	379	WP_131736373.1	*	Clostridioides	Clostridioides difficile
	Cluster 011	352	WP_131083989.1	97.16	Clostridioides	Clostridioides difficile
	Cluster 011	371	WP_131082596.1	96.77	Clostridioides	Clostridioides difficile
	Cluster 011	320	WP_131066982.1	96.25	Clostridioides	Clostridioides difficile
	Cluster 011	321	WP_131066958.1	99.69	Clostridioides	Clostridioides difficile
	Cluster 011	334	WP_131066417.1	96.41	Clostridioides	Clostridioides difficile
	Cluster 011	371	WP_131045432.1	97.3	Clostridioides	Clostridioides difficile
	Cluster 011	366	WP_131044094.1	97.27	Clostridioides	Clostridioides difficile
	Cluster 011	324	WP_131044034.1	95.99	Clostridioides	Clostridioides difficile
	Cluster 011	371	WP_131042481.1	93.8	Clostridioides	Clostridioides difficile
	Cluster 011	324	WP_131034180.1	96.91	Clostridioides	Clostridioides difficile
	Cluster 011	371	WP_131009405.1	95.69	Clostridioides	Clostridioides difficile
	Cluster 011	371	WP_131006290.1	95.69	Clostridioides	Clostridioides difficile
	Cluster 011	337	WP_131004875.1	84.57	Clostridioides	Clostridioides difficile
	Cluster 011	350	WP_131000549.1	96.57	Clostridioides	Clostridioides difficile
	Cluster 011	371	WP_118822386.1	97.3	Clostridioides	Clostridioides difficile
	Cluster 011	371	WP_114108074.1	96.77	Clostridioides	Clostridioides difficile
	Cluster 011	371	WP_107634727.1	93.8	Clostridioides	Clostridioides difficile
	Cluster 011	371	WP_107597955.1	96.23	Clostridioides	Clostridioides difficile
	Cluster 011	372	WP_107595989.1	90.05	Clostridioides	Clostridioides difficile
	Cluster 011	371	WP_095926705.1	97.04	Clostridioides	Clostridioides difficile
	Cluster 011	371	WP_095905311.1	97.04	Clostridioides	Clostridioides difficile
	Cluster 011	371	WP_095903387.1	97.3	Clostridioides	Clostridioides difficile
	Cluster 011	371	WP_095890683.1	96.77	Clostridioides	Clostridioides difficile
	Cluster 011	371	WP_077746530.1	96.5	Clostridioides	Clostridioides difficile
	Cluster 011	371	WP_077745497.1	93.53	Clostridioides	Clostridioides difficile
	Cluster 011	371	WP_077726664.1	97.3	Clostridioides	Clostridioides difficile
	Cluster 011	371	WP_077724689.1	97.57	Clostridioides	Clostridioides difficile
	Cluster 011	371	WP_077716783.1	94.07	Clostridioides	Clostridioides difficile
	Cluster 011	371	WP_077711027.1	94.07	Clostridioides	Clostridioides difficile
	Cluster 011	371	WP_077703920.1	93.8	Clostridioides	Clostridioides difficile
	Cluster 011	371	WP_074178417.1	78.17	Clostridioides	Clostridioides difficile
	Cluster 011	371	WP_074080472.1	97.04	Clostridioides	Clostridioides difficile
	Cluster 011	371	WP_074048898.1	97.04	Clostridioides	Clostridioides difficile
	Cluster 011	371	WP_070480829.1	97.04	Clostridiales	Clostridiales
	Cluster 011	372	WP_054277167.1	77.96	Clostridioides	Clostridioides difficile
	Cluster 011	372	WP_054274426.1	90.32	Clostridioides	Clostridioides difficile
	Cluster 011	372	WP_054271028.1	77.96	Clostridioides	Clostridioides difficile
	Cluster 011	371	WP_022617177.1	93.26	Clostridioides	Clostridioides difficile
	Cluster 011	372	WP_022616120.1	87.63	Clostridioides	Clostridioides difficile
	Cluster 011	371	WP_021426564.1	97.04	Clostridioides	Clostridioides difficile
	Cluster 011	371	WP_021422521.1	97.04	Clostridioides	Clostridioides difficile
	Cluster 011	316	WP_021417286.1	99.05	Clostridioides	Clostridioides difficile
	Cluster 011	371	WP_021408556.1	96.77	Clostridioides	Clostridioides difficile
	Cluster 011	371	WP_021402630.1	98.11	Clostridioides	Clostridioides difficile
	Cluster 011	371	WP_021397111.1	96.23	Clostridioides	Clostridioides difficile
	Cluster 011	371	WP_021388082.1	93.8	Clostridioides	Clostridioides difficile
	Cluster 011	372	WP_021385293.1	78.23	Clostridioides	Clostridioides difficile
	Cluster 011	371	WP_021381905.1	96.77	Clostridioides	Clostridioides difficile
	Cluster 011	371	WP_021375898.1	95.96	Clostridioides	Clostridioides difficile
	Cluster 011	371	WP_021372128.1	96.77	Clostridioides	Clostridioides difficile
	Cluster 011	371	WP_021371374.1	97.3	Clostridiales	Clostridiales
	Cluster 011	371	WP_021370508.1	97.04	Clostridiales	Clostridiales
	Cluster 011	371	WP_021369053.1	96.77	Clostridioides	Clostridioides difficile
	Cluster 011	371	WP_021365596.1	97.57	Clostridioides	Clostridioides difficile
	Cluster 011	371	WP_021363715.1	97.04	Clostridiales	Clostridiales
	Cluster 011	371	WP_021362767.1	97.57	Clostridioides	Clostridioides difficile
	Cluster 011	371	WP_021360795.1	96.77	Clostridioides	Clostridioides difficile
	Cluster 011	371	WP_021359464.1	97.3	Clostridiales	Clostridiales
	Cluster 011	371	WP_016728789.1	97.84	Clostridioides	Clostridioides difficile
	Cluster 011	371	WP_011861550.1	97.3	Clostridioides	Clostridioides difficile
	Cluster 011	371	WP_009903191.1	97.57	Clostridioides	Clostridioides difficile
	Cluster 011	371	WP_009897617.1	96.5	Clostridioides	Clostridioides difficile
	Cluster 011	371	WP_009890622.1	96.5	Clostridiales	Clostridiales
	Cluster 011	372	WP_003416685.1	87.9	Clostridioides	Clostridioides difficile
	Cluster 012	378	WP_138307222.1	*	Clostridium	unclassified Clostridium
	Cluster 013	377	WP_119204939.1	99.73	Enterocloster	Enterocloster bolteae
	Cluster 013	377	WP_117625507.1	99.73	Enterocloster	Enterocloster bolteae
	Cluster 013	377	WP_002568740.1	*	Enterocloster	Enterocloster bolteae
	Cluster 014	377	WP_004293027.1	*	Bacteroides	Bacteroides eggerthii
	Cluster 014	361	WP_195552922.1	99.17	Bacteroides	Bacteroides eggerthii
	Cluster 014	361	WP_182285917.1	98.89	Bacteroides	Bacteroides eggerthii
	Cluster 014	361	WP_181986429.1	99.17	Bacteroides	Bacteroides eggerthii
	Cluster 014	361	WP_168947900.1	99.45	Bacteroides	Bacteroides eggerthii
	Cluster 014	377	WP_129614466.1	97.88	Bacteroides	Bacteroides stercoris
	Cluster 014	358	WP_087407490.1	71.79	Barnesiella	Barnesiella sp. An22
	Cluster 014	377	WP_081446767.1	99.47	Bacteroides	Bacteroides eggerthii
	Cluster 014	361	WP_039953347.1	99.45	Bacteroides	Bacteroides eggerthii
	Cluster 014	361	WP_029429268.1	100	Bacteroides	Bacteroides eggerthii
	Cluster 014	361	WP_025833550.1	73.13	Bacteroides	Bacteroides rodentium
	Cluster 015	377	WP_148409270.1	*	Murimonas	Murimonas intestini
	Cluster 016	375	WP_041138328.1	*	Beduini	Beduini massiliensis
	Cluster 017	363	WP_187789227.1	98.62	Salmonella	Salmonella sp. S014_62587
	Cluster 017	363	WP_183071478.1	98.62	Salmonella	Salmonella enterica
	Cluster 017	363	WP_183057304.1	98.35	Salmonella	Salmonella enterica
	Cluster 017	363	WP_183051658.1	98.07	Salmonella	Salmonella enterica
	Cluster 017	363	WP_182388114.1	98.62	Salmonella	Salmonella enterica
	Cluster 017	362	WP_181379459.1	92.82	Salmonella	Salmonella bongori
	Cluster 017	363	WP_175065983.1	98.9	Salmonella	unclassified Salmonella
	Cluster 017	363	WP_172493981.1	98.07	Salmonella	Salmonella enterica
	Cluster 017	312	WP_168993710.1	100	Salmonella	Salmonella enterica
	Cluster 017	363	WP_161715231.1	94.49	Salmonella	Salmonella enterica
	Cluster 017	363	WP_156016834.1	98.07	Salmonella	Salmonella enterica
	Cluster 017	363	WP_156010655.1	98.62	Salmonella	Salmonella enterica
	Cluster 017	311	WP_151527791.1	99.68	Salmonella	Salmonella enterica
	Cluster 017	363	WP_150362302.1	98.07	Salmonella	Salmonella enterica
	Cluster 017	363	WP_149460992.1	98.07	Salmonella	Salmonella enterica
	Cluster 017	363	WP_147186798.1	98.35	Salmonella	Salmonella enterica
	Cluster 017	363	WP_140236048.1	98.07	Salmonella	Salmonella enterica
	Cluster 017	363	WP_138020393.1	98.07	Salmonella	Salmonella enterica
	Cluster 017	363	WP_138020299.1	98.35	Salmonella	Salmonella enterica
	Cluster 017	363	WP_137989676.1	98.07	Salmonella	Salmonella enterica
	Cluster 017	363	WP_135370592.1	98.35	Salmonella	Salmonella enterica
	Cluster 017	363	WP_131044862.1	98.62	Salmonella	Salmonella enterica
	Cluster 017	363	WP_131040082.1	98.62	Salmonella	Salmonella enterica
	Cluster 017	363	WP_129468432.1	98.62	Salmonella	Salmonella enterica
	Cluster 017	363	WP_121768410.1	96.69	Salmonella	Salmonella enterica
	Cluster 017	363	WP_119905496.1	98.35	Salmonella	Salmonella enterica
	Cluster 017	363	WP_116722835.1	98.07	Salmonella	Salmonella enterica
	Cluster 017	347	WP_116680839.1	97.98	Salmonella	Salmonella enterica
	Cluster 017	363	WP_115397229.1	97.52	Salmonella	Salmonella enterica
	Cluster 017	356	WP_114413987.1	99.16	Salmonella	Salmonella enterica
	Cluster 017	363	WP_114043214.1	98.62	Salmonella	Salmonella enterica
	Cluster 017	363	WP_111770909.1	96.69	Salmonella	Salmonella enterica
	Cluster 017	363	WP_111760485.1	97.8	Salmonella	Salmonella enterica
	Cluster 017	363	WP_111752590.1	96.69	Salmonella	Salmonella enterica
	Cluster 017	363	WP_110407612.1	98.9	Salmonella	Salmonella enterica
	Cluster 017	363	WP_110398232.1	98.9	Salmonella	Salmonella enterica
	Cluster 017	363	WP_109244821.1	98.35	Salmonella	Salmonella enterica
	Cluster 017	363	WP_109219698.1	98.07	Salmonella	Salmonella enterica
	Cluster 017	363	WP_109208392.1	98.35	Salmonella	Salmonella enterica
	Cluster 017	363	WP_109183488.1	98.07	Salmonella	Salmonella enterica
	Cluster 017	343	WP_109182928.1	99.13	Salmonella	Salmonella enterica
	Cluster 017	363	WP_109170638.1	98.9	Salmonella	Salmonella enterica
	Cluster 017	343	WP_109168211.1	99.13	Salmonella	Salmonella enterica
	Cluster 017	363	WP_109147758.1	98.07	Salmonella	Salmonella enterica
	Cluster 017	359	WP_108622725.1	98.89	Salmonella	Salmonella enterica
	Cluster 017	363	WP_103133456.1	98.35	Salmonella	Salmonella enterica
	Cluster 017	363	WP_103103884.1	98.35	Salmonella	Salmonella enterica
	Cluster 017	363	WP_100514519.1	98.62	Salmonella	Salmonella enterica
	Cluster 017	363	WP_098065198.1	98.35	Salmonella	Salmonella enterica
	Cluster 017	363	WP_097376826.1	98.07	Salmonella	Salmonella enterica
	Cluster 017	363	WP_097375261.1	98.35	Salmonella	Salmonella enterica
	Cluster 017	363	WP_097360962.1	98.07	Salmonella	Salmonella enterica
	Cluster 017	342	WP_097116387.1	99.71	Salmonella	Salmonella enterica
	Cluster 017	363	WP_096812943.1	98.62	Salmonella	Salmonella enterica
	Cluster 017	363	WP_094963659.1	97.8	Salmonella	Salmonella enterica
	Cluster 017	363	WP_094947423.1	98.07	Salmonella	Salmonella enterica
	Cluster 017	363	WP_094914947.1	98.07	Salmonella	Salmonella enterica
	Cluster 017	363	WP_094913436.1	98.62	Salmonella	Salmonella enterica
	Cluster 017	363	WP_094897293.1	98.35	Salmonella	Salmonella enterica
	Cluster 017	363	WP_094887706.1	98.35	Salmonella	Salmonella enterica
	Cluster 017	363	WP_086126070.1	97.8	Salmonella	Salmonella enterica
	Cluster 017	363	WP_085438654.1	98.07	Salmonella	Salmonella enterica
	Cluster 017	363	WP_085335481.1	94.77	Salmonella	Salmonella enterica
	Cluster 017	363	WP_080250604.1	98.07	Salmonella	Salmonella enterica
	Cluster 017	363	WP_080244027.1	98.35	Salmonella	Salmonella enterica
	Cluster 017	363	WP_080224774.1	97.52	Salmonella	Salmonella enterica
	Cluster 017	363	WP_080209475.1	98.07	Salmonella	Salmonella enterica
	Cluster 017	341	WP_080205027.1	98.24	Salmonella	Salmonella enterica
	Cluster 017	363	WP_080200622.1	98.35	Salmonella	Salmonella enterica
	Cluster 017	363	WP_080199393.1	98.9	Salmonella	Salmonella enterica
	Cluster 017	363	WP_080197781.1	98.35	Salmonella	Salmonella enterica
	Cluster 017	317	WP_080196545.1	98.74	Salmonella	Salmonella enterica
	Cluster 017	363	WP_080189362.1	98.07	Salmonella	Salmonella enterica
	Cluster 017	363	WP_080184701.1	98.62	Salmonella	Salmonella enterica
	Cluster 017	363	WP_080177264.1	97.8	Salmonella	Salmonella enterica
	Cluster 017	363	WP_080167012.1	97.8	Salmonella	Salmonella enterica
	Cluster 017	363	WP_080160404.1	98.07	Salmonella	Salmonella enterica
	Cluster 017	363	WP_080155317.1	98.35	Salmonella	Salmonella enterica
	Cluster 017	363	WP_080108606.1	98.62	Salmonella	Salmonella enterica
	Cluster 017	363	WP_080093093.1	97.52	Salmonella	Salmonella enterica
	Cluster 017	363	WP_080088683.1	97.8	Salmonella	Salmonella enterica
	Cluster 017	363	WP_080087517.1	98.62	Salmonella	Salmonella enterica
	Cluster 017	301	WP_080082371.1	98.67	Salmonella	Salmonella enterica
	Cluster 017	348	WP_080072313.1	97.7	Salmonella	Salmonella enterica
	Cluster 017	363	WP_079972952.1	98.35	Salmonella	Salmonella enterica
	Cluster 017	363	WP_079971290.1	98.35	Salmonella	Salmonella enterica
	Cluster 017	363	WP_079961486.1	98.62	Salmonella	Salmonella enterica
	Cluster 017	363	WP_079960304.1	98.35	Salmonella	Salmonella enterica
	Cluster 017	363	WP_079956156.1	98.35	Salmonella	Salmonella enterica
	Cluster 017	317	WP_079950632.1	98.11	Salmonella	Salmonella enterica
	Cluster 017	363	WP_079945575.1	98.07	Salmonella	Salmonella enterica
	Cluster 017	363	WP_079943506.1	98.35	Salmonella	Salmonella enterica
	Cluster 017	356	WP_079927917.1	99.16	Salmonella	Salmonella enterica
	Cluster 017	363	WP_079918280.1	98.62	Salmonella	Salmonella enterica
	Cluster 017	363	WP_079908030.1	92.84	Salmonella	Salmonella enterica
	Cluster 017	343	WP_079904931.1	98.83	Salmonella	Salmonella enterica
	Cluster 017	363	WP_079898825.1	98.35	Salmonella	Salmonella
	Cluster 017	363	WP_079896787.1	94.77	Salmonella	Salmonella enterica
	Cluster 017	363	WP_079848062.1	98.62	Salmonella	Salmonella enterica
	Cluster 017	363	WP_079842723.1	98.35	Salmonella	Salmonella enterica
	Cluster 017	363	WP_079836537.1	96.69	Salmonella	Salmonella enterica
	Cluster 017	363	WP_079834398.1	98.62	Salmonella	Salmonella enterica
	Cluster 017	363	WP_079830897.1	98.62	Salmonella	Salmonella enterica
	Cluster 017	363	WP_079828053.1	98.62	Salmonella	Salmonella enterica
	Cluster 017	363	WP_079818601.1	97.25	Salmonella	Salmonella enterica
	Cluster 017	363	WP_079816471.1	94.77	Salmonella	Salmonella enterica
	Cluster 017	363	WP_079814561.1	97.8	Salmonella	Salmonella enterica
	Cluster 017	363	WP_079808082.1	96.97	Salmonella	Salmonella enterica
	Cluster 017	363	WP_079807598.1	94.77	Salmonella	Salmonella enterica
	Cluster 017	363	WP_079805824.1	97.8	Salmonella	Salmonella enterica
	Cluster 017	363	WP_079800745.1	98.07	Salmonella	Salmonella enterica
	Cluster 017	363	WP_079797304.1	97.8	Salmonella	Salmonella enterica
	Cluster 017	363	WP_079789161.1	97.52	Salmonella	Salmonella enterica
	Cluster 017	363	WP_079787313.1	98.62	Salmonella	Salmonella enterica
	Cluster 017	363	WP_079786035.1	98.62	Salmonella	Salmonella enterica
	Cluster 017	363	WP_079780577.1	97.25	Salmonella	Salmonella enterica
	Cluster 017	362	WP_079772904.1	93.09	Salmonella	Salmonella bongori
	Cluster 017	375	WP_077941805.1	*	Salmonella	Salmonella enterica
	Cluster 017	363	WP_077464062.1	98.07	Salmonella	Salmonella enterica
	Cluster 017	363	WP_076737044.1	98.35	Salmonella	Salmonella enterica
	Cluster 017	363	WP_076726551.1	98.35	Salmonella	Salmonella enterica
	Cluster 017	363	WP_070811817.1	98.35	Salmonella	Salmonella enterica
	Cluster 017	363	WP_070808770.1	98.35	Salmonella	Salmonella enterica
	Cluster 017	363	WP_070790112.1	97.52	Salmonella	Salmonella enterica
	Cluster 017	348	WP_069115678.1	96.55	Salmonella	Salmonella enterica
	Cluster 017	344	WP_065311009.1	99.42	Salmonella	Salmonella enterica
	Cluster 017	363	WP_064043549.1	98.35	Salmonella	Salmonella enterica
	Cluster 017	363	WP_064001161.1	98.62	Salmonella	Salmonella enterica
	Cluster 017	363	WP_063814047.1	98.62	Salmonella	Salmonella enterica
	Cluster 017	363	WP_063390433.1	96.97	Salmonella	Salmonella enterica
	Cluster 017	363	WP_061537640.1	98.62	Salmonella	Salmonella enterica
	Cluster 017	363	WP_061424565.1	98.62	Salmonella	Salmonella enterica
	Cluster 017	363	WP_061377326.1	98.07	Salmonella	Salmonella enterica
	Cluster 017	332	WP_060614884.1	80.72	Salmonella	Salmonella enterica
	Cluster 017	318	WP_060455916.1	97.48	Salmonella	Salmonella enterica
	Cluster 017	363	WP_058673869.1	98.07	Salmonella	Salmonella enterica
	Cluster 017	363	WP_058671830.1	98.07	Salmonella	Salmonella enterica
	Cluster 017	363	WP_058114421.1	97.52	Salmonella	Salmonella enterica
	Cluster 017	363	WP_058111802.1	97.8	Salmonella	Salmonella enterica
	Cluster 017	363	WP_058110612.1	98.07	Salmonella	Salmonella enterica
	Cluster 017	363	WP_058108756.1	98.35	Salmonella	Salmonella enterica
	Cluster 017	363	WP_057517751.1	98.07	Salmonella	Salmonella enterica
	Cluster 017	363	WP_057515415.1	98.07	Salmonella	Salmonella enterica
	Cluster 017	363	WP_057509471.1	98.35	Salmonella	Salmonella enterica
	Cluster 017	363	WP_053530076.1	96.69	Salmonella	Salmonella enterica
	Cluster 017	363	WP_053510158.1	96.69	Salmonella	Salmonella enterica
	Cluster 017	363	WP_053258903.1	98.07	Salmonella	Salmonella enterica
	Cluster 017	346	WP_050195617.1	98.55	Salmonella	Salmonella enterica
	Cluster 017	344	WP_049963709.1	99.42	Salmonella	Salmonella enterica
	Cluster 017	352	WP_049825664.1	97.73	Salmonella	Salmonella enterica
	Cluster 017	363	WP_047598445.1	98.62	Salmonella	Salmonella enterica
	Cluster 017	363	WP_046093337.1	97.8	Salmonella	Salmonella enterica
	Cluster 017	363	WP_045900197.1	98.07	Salmonella	Salmonella enterica
	Cluster 017	363	WP_044815620.1	98.35	Salmonella	Salmonella
	Cluster 017	363	WP_039518106.1	98.62	Salmonella	Salmonella enterica
	Cluster 017	305	WP_031621036.1	99.67	Salmonella	Salmonella enterica
	Cluster 017	316	WP_031620590.1	99.68	Salmonella	Salmonella enterica
	Cluster 017	356	WP_031611631.1	99.44	Salmonella	Salmonella enterica
	Cluster 017	363	WP_031608223.1	98.62	Salmonella	Salmonella enterica
	Cluster 017	363	WP_031253156.1	98.62	Salmonella	Salmonella enterica
	Cluster 017	319	WP_024792785.1	100	Salmonella	Salmonella enterica
	Cluster 017	363	WP_024154590.1	98.35	Salmonella	Salmonella
	Cluster 017	356	WP_024145811.1	98.6	Salmonella	Salmonella enterica
	Cluster 017	363	WP_023993256.1	98.62	Salmonella	Salmonella enterica
	Cluster 017	356	WP_023375386.1	99.72	Salmonella	Salmonella enterica
	Cluster 017	363	WP_023258629.1	98.9	Salmonella	Salmonella enterica
	Cluster 017	363	WP_023247510.1	97.25	Salmonella	Salmonella enterica
	Cluster 017	363	WP_023241917.1	98.62	Salmonella	Salmonella enterica
	Cluster 017	363	WP_023226338.1	98.07	Salmonella	Salmonella enterica
	Cluster 017	363	WP_023218017.1	98.35	Salmonella	Salmonella enterica
	Cluster 017	363	WP_023217729.1	98.07	Salmonella	Salmonella enterica
	Cluster 017	356	WP_023198410.1	99.44	Salmonella	Salmonella enterica
	Cluster 017	363	WP_023195718.1	98.35	Salmonella	Salmonella enterica
	Cluster 017	363	WP_023193908.1	98.62	Salmonella	Salmonella enterica
	Cluster 017	363	WP_023184319.1	96.97	Salmonella	Salmonella enterica
	Cluster 017	363	WP_023182126.1	98.62	Salmonella	Salmonella enterica
	Cluster 017	363	WP_023171154.1	98.35	Salmonella	Salmonella enterica
	Cluster 017	356	WP_023166482.1	99.44	Salmonella	Salmonella enterica
	Cluster 017	363	WP_020898761.1	98.62	Salmonella	Salmonella enterica
	Cluster 017	362	WP_020844229.1	93.37	Salmonella	Salmonella bongori
	Cluster 017	363	WP_017465707.1	98.35	Salmonella	Salmonella
	Cluster 017	329	WP_001730990.1	100	Salmonella	Salmonella enterica
	Cluster 017	363	WP_001707957.1	98.62	Salmonella	Salmonella enterica
	Cluster 017	344	WP_001702766.1	99.71	Salmonella	Salmonella enterica
	Cluster 017	363	WP_001618077.1	98.07	Salmonella	Salmonella
	Cluster 017	363	WP_001605393.1	98.07	Salmonella	Salmonella enterica
	Cluster 017	363	WP_001522672.1	98.35	Salmonella	Salmonella enterica
	Cluster 017	363	WP_000981375.1	98.35	Salmonella	Salmonella
	Cluster 017	363	WP_000981374.1	98.35	Salmonella	Salmonella enterica
	Cluster 017	363	WP_000981373.1	98.62	Salmonella	Salmonella
	Cluster 017	363	WP_000981335.1	97.8	Salmonella	Salmonella enterica
	Cluster 017	363	WP_000976510.1	97.8	Salmonella	Salmonella enterica
	Cluster 017	363	WP_000976509.1	98.35	Salmonella	Salmonella
	Cluster 017	363	WP_000976508.1	98.62	Salmonella	Salmonella
	Cluster 017	363	WP_000976507.1	97.52	Salmonella	Salmonella enterica
	Cluster 017	363	WP_000976506.1	98.07	Salmonella	Salmonella enterica
	Cluster 017	363	WP_000976505.1	98.35	Salmonella	Salmonella
	Cluster 017	363	WP_000976504.1	98.07	Salmonella	Salmonella
	Cluster 017	363	WP_000976503.1	98.62	Salmonella	Salmonella
	Cluster 017	363	WP_000976502.1	98.35	Salmonella	Salmonella enterica
	Cluster 017	363	WP_000976501.1	98.62	Salmonella	Salmonella enterica
	Cluster 017	363	WP_000976500.1	98.9	Salmonella	Salmonella
	Cluster 017	363	WP_000976499.1	98.62	Salmonella	Salmonella enterica
	Cluster 017	363	WP_000976498.1	98.62	Salmonella	Salmonella
	Cluster 017	363	WP_000976497.1	97.8	Salmonella	Salmonella enterica
	Cluster 017	363	WP_000976496.1	98.62	Salmonella	Salmonella enterica
	Cluster 017	363	WP_000976495.1	98.62	Salmonella	Salmonella enterica
	Cluster 017	363	WP_000976494.1	98.9	Salmonella	Salmonella
	Cluster 017	363	WP_000976493.1	99.17	Salmonella	Salmonella
	Cluster 017	363	WP_000976361.1	95.04	Salmonella	Salmonella enterica
	Cluster 017	356	WP_000897246.1	99.16	Salmonella	Salmonella enterica
	Cluster 017	362	WP_000749546.1	92.82	Salmonella	Salmonella bongori
	Cluster 018	374	WP_055659735.1	81.28	Hungatella	Hungatella hathewayi
	Cluster 018	374	WP_055649348.1	98.93	Hungatella	Hungatella hathewayi
	Cluster 018	374	WP_029465464.1	80.48	Hungatella	Hungatella hathewayi
	Cluster 018	374	WP_006773493.1	*	Hungatella	Hungatella hathewayi
	Cluster 019	374	WP_147609481.1	*	Gemmiger	Gemmiger formicilis
	Cluster 019	368	WP_078783250.1	98.37	Gemmiger	Gemmiger formicilis
	Cluster 020	373	WP_195633059.1	98.12	Enterocloster	Enterocloster bolteae
	Cluster 020	373	WP_195626724.1	83.65	Clostridium	Clostridium sp. 1001283B150225_161107_B6
	Cluster 020	373	WP_138311222.1	83.38	Clostridium	unclassified Clostridium
	Cluster 020	373	WP_118018665.1	98.66	Enterocloster	Enterocloster bolteae
	Cluster 020	373	WP_117627278.1	98.12	Enterocloster	Enterocloster bolteae
	Cluster 020	373	WP_074925377.1	92.49	Enterocloster	Enterocloster clostridioformis
	Cluster 020	373	WP_074663101.1	93.03	Enterocloster	Enterocloster clostridioformis
	Cluster 020	373	WP_002594023.1	92.23	Enterocloster	Enterocloster clostridioformis
	Cluster 020	373	WP_002590632.1	98.66	Enterocloster	Enterocloster
	Cluster 020	373	WP_002584742.1	92.76	Enterocloster	Enterocloster clostridioformis
	Cluster 020	373	WP_002575699.1	99.46	Clostridiales	Clostridiales
	Cluster 020	373	WP_002572155.1	98.93	Enterocloster	Enterocloster bolteae
	Cluster 020	373	WP_002569688.1	*	Enterocloster	Enterocloster bolteae
	Cluster 021	369	WP_186995600.1	71.82	Blautia	Blautia sp. M29
	Cluster 021	373	WP_154557496.1	94.64	Eubacterium	Eubacterium sp. BL-380-WT-2B
	Cluster 021	373	WP_154464635.1	94.37	Eisenbergiella	Eisenbergiella tayi
	Cluster 021	370	WP_117889834.1	73.24	Clostridiales	Clostridiales
	Cluster 021	342	WP_073382396.1	99.12	Eubacterium	Eubacterium callanderi
	Cluster 021	373	WP_013378848.1	*	Clostridiales	Clostridiales
	Cluster 022	373	WP_048929805.1	99.73	Enterocloster	Enterocloster citroniae
	Cluster 022	373	WP_045094200.1	*	Clostridiales	Clostridiales
	Cluster 023	373	WP_195478266.1	96.78	Ruminococcus	Ruminococcus sp. D55t1_190419_H1
	Cluster 023	373	WP_195379600.1	96.51	Ruminococcus	Ruminococcus sp. D54t1_190329_F1
	Cluster 023	373	WP_187565321.1	97.59	Blautia	Blautia faecis
	Cluster 023	373	WP_173773031.1	97.32	Blautia	Blautia faecis
	Cluster 023	373	WP_173770621.1	97.32	Blautia	Blautia faecis
	Cluster 023	373	WP_173769131.1	97.05	Blautia	Blautia faecis
	Cluster 023	373	WP_173716495.1	97.32	Clostridiales	Clostridiales
	Cluster 023	373	WP_118577808.1	*	Ruminococcus	unclassified Ruminococcus
	Cluster 024	372	WP_014185442.1	*	Desulfosporosinus	Desulfosporosinus orientis
	Cluster 025	372	WP_021635096.1	*	Clostridium	Clostridium sp. KLE 1755
	Cluster 026	372	WP_186848545.1	93.28	Morganella	Morganella morganii
	Cluster 026	372	WP_153641623.1	75.54	Morganella	Morganella morganii
	Cluster 026	372	WP_141650286.1	76.88	Morganella	Morganella morganii
	Cluster 026	371	WP_123569302.1	92.99	Morganella	Morganella morganii
	Cluster 026	372	WP_108656161.1	99.19	Morganella	Morganella morganii
	Cluster 026	372	WP_072869191.1	*	Morganella	Morganella morganii
	Cluster 027	372	WP_152649087.1	99.73	Clostridium	Clostridium sp. FS41
	Cluster 027	372	WP_117450721.1	*	Enterocloster	Enterocloster citroniae
	Cluster 028	371	WP_173446026.1	99.19	Erysipelothrix	Erysipelothrix rhusiopathiae
	Cluster 028	372	WP_128519884.1	*	Absicoccus	Absicoccus porci
	Cluster 029	371	WP_005951715.1	*	Blautia	Blautia hydrogenotrophica
	Cluster 030	371	WP_099322854.1	*	Anaeromassilibacillus	Anaeromassilibacillus sp. Marseille-P4683
	Cluster 031	371	WP_117704609.1	*	Eubacterium	Eubacterium sp. OM08-24
	Cluster 032	371	WP_147509916.1	*	Anaerostipes	Anaerostipes caccae
	Cluster 033	361	WP_194952674.1	84.76	Proteus	Proteus sp. GOKU
	Cluster 033	361	WP_193014828.1	81.99	Proteus	Proteus sp. FME41
	Cluster 033	360	WP_192940821.1	83.33	Proteus	Proteus vulgaris
	Cluster 033	361	WP_185902307.1	84.76	Proteus	Proteus vulgaris
	Cluster 033	360	WP_176694708.1	83.06	Proteus	Proteus vulgaris
	Cluster 033	360	WP_169816680.1	85.28	Proteus	Proteus hauseri
	Cluster 033	361	WP_165126538.1	83.38	Proteus	Proteus sp. ZN5
	Cluster 033	360	WP_164971558.1	85	Proteus	Proteus hauseri
	Cluster 033	361	WP_161671317.1	84.49	Proteus	unclassified Proteus
	Cluster 033	361	WP_160230597.1	83.66	Proteus	Proteus columbae
	Cluster 033	361	WP_156733850.1	83.66	Proteus	Proteus
	Cluster 033	359	WP_152695440.1	70.75	Morganella	Morganella morganii
	Cluster 033	361	WP_139151976.1	84.21	Shigella	unclassified Shigella
	Cluster 033	361	WP_139053335.1	83.93	Proteus	Proteus penneri
	Cluster 033	351	WP_130576484.1	70.09	Acinetobacter	Acinetobacter junii
	Cluster 033	359	WP_127376043.1	70.19	Morganella	Morganella morganii
	Cluster 033	359	WP_126324507.1	71.31	Morganella	Morganella morganii
	Cluster 033	351	WP_125299524.1	70.09	Acinetobacter	Acinetobacter junii
	Cluster 033	348	WP_121909425.1	97.7	Proteus	Proteus mirabilis
	Cluster 033	361	WP_115286910.1	97.78	Proteus	Proteus mirabilis
	Cluster 033	361	WP_113976716.1	97.78	Proteus	Proteus mirabilis
	Cluster 033	361	WP_109847808.1	84.21	Proteus	Proteus
	Cluster 033	361	WP_109419383.1	83.38	Proteus	Proteus cibarius
	Cluster 033	361	WP_109407500.1	83.66	Proteus	Proteus
	Cluster 033	361	WP_109401521.1	83.93	Proteus	Proteus
	Cluster 033	361	WP_109399745.1	84.21	Proteus	Proteus sp. TJ1640
	Cluster 033	361	WP_109396947.1	84.49	Proteus	Proteus faecis
	Cluster 033	361	WP_109392833.1	83.66	Proteus	Proteus genomosp. 5
	Cluster 033	361	WP_109391928.1	84.76	Proteus	Proteus
	Cluster 033	361	WP_109371208.1	83.93	Proteus	Proteus genomosp. 6
	Cluster 033	359	WP_107679022.1	71.03	Morganella	Morganella morganii
	Cluster 033	362	WP_100159151.1	83.43	Proteus	Proteus columbae
	Cluster 033	361	WP_099659291.1	83.38	Proteus	Proteus vulgaris
	Cluster 033	361	WP_099074768.1	83.93	Proteus	Proteus alimentorum
	Cluster 033	361	WP_098942152.1	83.38	Proteus	Proteus
	Cluster 033	361	WP_088494889.1	84.76	Proteus	Proteus mirabilis
	Cluster 033	359	WP_087696408.1	70.47	Morganella	Morganella morganii
	Cluster 033	361	WP_082151797.1	83.1	Proteus	Proteus vulgaris
	Cluster 033	359	WP_072869858.1	70.75	Morganella	Morganella morganii
	Cluster 033	359	WP_071425736.1	98.61	Proteus	Proteus mirabilis
	Cluster 033	359	WP_067365161.1	70.47	Morganella	Morganella psychrotolerans
	Cluster 033	360	WP_066747857.1	82.78	Cosenzaea	Cosenzaea myxofaciens
	Cluster 033	361	WP_064720777.1	85.32	Proteus	Proteus hauseri
	Cluster 033	359	WP_062772704.1	70.75	Morganella	Morganella morganii
	Cluster 033	351	WP_061519584.1	70.66	Acinetobacter	Acinetobacter venetianus
	Cluster 033	351	WP_061397514.1	70.37	Acinetobacter	Acinetobacter venetianus
	Cluster 033	361	WP_060558197.1	96.68	Proteus	Proteus mirabilis
	Cluster 033	361	WP_060555652.1	97.51	Proteus	Proteus mirabilis
	Cluster 033	361	WP_060554820.1	97.78	Proteus	Proteus mirabilis
	Cluster 033	361	WP_049206536.1	97.78	Proteus	Proteus mirabilis
	Cluster 033	361	WP_049197539.1	97.78	Proteus	Proteus
	Cluster 033	359	WP_046894545.1	71.59	Morganella	Morganella morganii
	Cluster 033	361	WP_046334678.1	97.51	Proteus	Proteus
	Cluster 033	361	WP_036935043.1	83.66	Proteus	Proteus
	Cluster 033	361	WP_036918849.1	97.51	Proteus	Proteus
	Cluster 033	359	WP_025152727.1	70.47	Morganella	Morganella morganii
	Cluster 033	351	WP_023013287.1	70.09	Acinetobacter	Acinetobacter sp. COS3
	Cluster 033	361	WP_020946042.1	97.23	Proteus	Proteus mirabilis
	Cluster 033	351	WP_007482334.1	70.09	Acinetobacter	Acinetobacter
	Cluster 033	351	WP_005215953.1	70.09	Acinetobacter	Acinetobacter sp. ANC 3862
	Cluster 033	351	WP_005062027.1	70.09	Acinetobacter	Acinetobacter beijerinckii
	Cluster 033	351	WP_004954679.1	70.37	Acinetobacter	Acinetobacter junii
	Cluster 033	351	WP_004661937.1	70.09	Acinetobacter	Acinetobacter
	Cluster 033	361	WP_004244182.1	98.06	Proteus	Proteus
	Cluster 033	359	WP_004237752.1	70.75	Morganella	Morganella
	Cluster 033	371	WP_163907456.1	*	Proteus	Proteus mirabilis
	Cluster 034	370	WP_191597093.1	93.78	Clostridium	Clostridium botulinum
	Cluster 034	370	WP_191591101.1	94.32	Clostridium	Clostridium botulinum
	Cluster 034	370	WP_163255099.1	94.59	Clostridium	Clostridium sporogenes
	Cluster 034	370	WP_163246379.1	93.78	Clostridium	Clostridium sporogenes
	Cluster 034	370	WP_163224988.1	94.86	Clostridium	Clostridium sporogenes
	Cluster 034	370	WP_163221145.1	95.14	Clostridium	Clostridium sporogenes
	Cluster 034	370	WP_159034548.1	95.41	Clostridium	Clostridium botulinum
	Cluster 034	370	WP_106899244.1	95.14	Clostridium	Clostridium botulinum
	Cluster 034	370	WP_106574164.1	94.05	Clostridium	Clostridium botulinum
	Cluster 034	370	WP_099837671.1	93.78	Clostridium	Clostridium combesii
	Cluster 034	370	WP_096044507.1	95.14	Clostridium	Clostridium botulinum
	Cluster 034	370	WP_076177621.1	92.43	Clostridium	Clostridium botulinum
	Cluster 034	370	WP_076040761.1	93.51	Clostridium	Clostridium botulinum
	Cluster 034	370	WP_072585021.1	95.14	Clostridium	Clostridium botulinum
	Cluster 034	370	WP_061329651.1	96.22	Clostridium	Clostridium
	Cluster 034	370	WP_061328265.1	95.41	Clostridium	Clostridium botulinum
	Cluster 034	370	WP_061311114.1	93.78	Clostridium	Clostridium sporogenes
	Cluster 034	370	WP_058009158.1	94.05	Clostridium	Clostridium
	Cluster 034	370	WP_049042109.1	93.78	Clostridium	Clostridium sporogenes
	Cluster 034	370	WP_045518901.1	94.86	Clostridium	Clostridium sporogenes
	Cluster 034	370	WP_043031674.1	95.95	Clostridium	Clostridium botulinum
	Cluster 034	370	WP_040109275.1	94.05	Clostridium	Clostridium
	Cluster 034	370	WP_030033931.1	95.41	Clostridium	Clostridium botulinum
	Cluster 034	370	WP_012343173.1	93.78	Clostridium	Clostridium botulinum
	Cluster 034	370	WP_011987820.1	94.32	Clostridium	Clostridium botulinum
	Cluster 034	370	WP_003492662.1	93.78	Clostridium	Clostridium sporogenes
	Cluster 034	370	WP_003489113.1	*	Clostridium	Clostridium sporogenes
	Cluster 035	370	WP_010756891.1	*	Enterococcus	Enterococcus pallens
	Cluster 036	370	WP_050636593.1	72.7	Candidatus	Candidatus Stoquefichus sp. SB1
	Cluster 036	370	WP_028043523.1	*	Candidatus	Candidatus Stoquefichus massiliensis
	Cluster 037	349	WP_195721983.1	96.28	Vibrio	Vibrio vulnificus
	Cluster 037	349	WP_193785264.1	99.71	Vibrio	Vibrio vulnificus
	Cluster 037	349	WP_193784983.1	98.85	Vibrio	Vibrio vulnificus
	Cluster 037	349	WP_193783820.1	99.43	Vibrio	Vibrio vulnificus
	Cluster 037	349	WP_193774003.1	98.57	Vibrio	Vibrio vulnificus
	Cluster 037	349	WP_188047311.1	99.43	Vibrio	Vibrio vulnificus
	Cluster 037	349	WP_185892662.1	98.85	Vibrio	Vibrio vulnificus
	Cluster 037	349	WP_185090619.1	95.7	Vibrio	Vibrio vulnificus
	Cluster 037	349	WP_182291185.1	96.28	Vibrio	Vibrio vulnificus
	Cluster 037	349	WP_181815067.1	99.43	Vibrio	Vibrio vulnificus
	Cluster 037	349	WP_181454903.1	95.99	Vibrio	Vibrio vulnificus
	Cluster 037	349	WP_181390178.1	96.28	Vibrio	Vibrio vulnificus
	Cluster 037	349	WP_178338593.1	96.28	Vibrio	Vibrio vulnificus
	Cluster 037	349	WP_176471406.1	100	Vibrio	Vibrio vulnificus
	Cluster 037	349	WP_176308261.1	96.28	Vibrio	Vibrio vulnificus
	Cluster 037	349	WP_175546604.1	96.56	Vibrio	Vibrio vulnificus
	Cluster 037	349	WP_172668434.1	98.85	Vibrio	Vibrio vulnificus
	Cluster 037	349	WP_172666053.1	96.56	Vibrio	Vibrio vulnificus
	Cluster 037	349	WP_172665733.1	98.85	Vibrio	Vibrio
	Cluster 037	349	WP_172665626.1	99.71	Vibrio	Vibrio vulnificus
	Cluster 037	349	WP_172665549.1	99.14	Vibrio	Vibrio vulnificus
	Cluster 037	349	WP_172665358.1	96.56	Vibrio	Vibrio vulnificus
	Cluster 037	349	WP_172665188.1	96.56	Vibrio	Vibrio vulnificus
	Cluster 037	349	WP_172665046.1	98.28	Vibrio	Vibrio vulnificus
	Cluster 037	349	WP_172573059.1	96.85	Vibrio	Vibrio vulnificus
	Cluster 037	349	WP_170937757.1	98.28	Vibrio	Vibrio vulnificus
	Cluster 037	349	WP_161438548.1	89.11	Vibrio	Vibrio sp. V33_P6A3T137
	Cluster 037	370	WP_130394198.1	99.46	Vibrio	Vibrio vulnificus
	Cluster 037	370	WP_130350344.1	99.19	Vibrio	Vibrio vulnificus
	Cluster 037	351	WP_130348955.1	95.16	Vibrio	Vibrio vulnificus
	Cluster 037	370	WP_130341197.1	99.46	Vibrio	Vibrio vulnificus
	Cluster 037	370	WP_130308883.1	99.73	Vibrio	Vibrio vulnificus
	Cluster 037	370	WP_130253478.1	98.92	Vibrio	Vibrio vulnificus
	Cluster 037	351	WP_130246783.1	96.01	Vibrio	Vibrio vulnificus
	Cluster 037	370	WP_130243206.1	99.19	Vibrio	Vibrio vulnificus
	Cluster 037	370	WP_130241571.1	98.65	Vibrio	Vibrio vulnificus
	Cluster 037	370	WP_130239721.1	98.65	Vibrio	Vibrio vulnificus
	Cluster 037	370	WP_130201437.1	99.46	Vibrio	Vibrio vulnificus
	Cluster 037	370	WP_130200720.1	98.92	Vibrio	Vibrio vulnificus
	Cluster 037	370	WP_130197760.1	98.92	Vibrio	Vibrio vulnificus
	Cluster 037	351	WP_130194812.1	96.01	Vibrio	Vibrio vulnificus
	Cluster 037	370	WP_130193942.1	99.46	Vibrio	Vibrio vulnificus
	Cluster 037	351	WP_103201025.1	95.73	Vibrio	Vibrio vulnificus
	Cluster 037	370	WP_103196407.1	99.46	Vibrio	Vibrio vulnificus
	Cluster 037	370	WP_103155191.1	99.19	Vibrio	Vibrio vulnificus
	Cluster 037	351	WP_101957519.1	96.01	Vibrio	Vibrio vulnificus
	Cluster 037	349	WP_100751741.1	90.26	Vibrio	Vibrio salilacus
	Cluster 037	358	WP_088729416.1	86.87	Vibrio	Vibrio anguillarum
	Cluster 037	349	WP_088721195.1	90.26	Vibrio	Vibrio anguillarum
	Cluster 037	349	WP_080609958.1	95.99	Vibrio	Vibrio vulnificus
	Cluster 037	349	WP_080539472.1	96.28	Vibrio	Vibrio vulnificus
	Cluster 037	370	WP_080534014.1	99.19	Vibrio	Vibrio vulnificus
	Cluster 037	351	WP_053543457.1	95.73	Vibrio	Vibrio vulnificus
	Cluster 037	351	WP_051934143.1	96.01	Vibrio	Vibrio vulnificus
	Cluster 037	351	WP_045623051.1	96.3	Vibrio	Vibrio vulnificus
	Cluster 037	351	WP_045613251.1	96.58	Vibrio	Vibrio vulnificus
	Cluster 037	351	WP_045597340.1	96.3	Vibrio	Vibrio vulnificus
	Cluster 037	351	WP_044666572.1	95.73	Vibrio	Vibrio vulnificus
	Cluster 037	349	WP_040111101.1	96.28	Vibrio	Vibrio vulnificus
	Cluster 037	370	WP_039547636.1	98.65	Vibrio	Vibrio vulnificus
	Cluster 037	370	WP_039536888.1	99.19	Vibrio	Vibrio vulnificus
	Cluster 037	370	WP_039453152.1	99.73	Vibrio	Vibrio vulnificus
	Cluster 037	370	WP_038963316.1	99.46	Vibrio	Vibrio vulnificus
	Cluster 037	349	WP_026050519.1	98.57	Vibrio	Vibrio vulnificus
	Cluster 037	349	WP_017791280.1	95.99	Vibrio	Vibrio vulnificus
	Cluster 037	349	WP_017093450.1	90.54	Vibrio	Vibrio splendidus
	Cluster 037	351	WP_015728369.1	96.3	Vibrio	Vibrio vulnificus
	Cluster 037	370	WP_038940497.1	*	Vibrio	Vibrio vulnificus
	Cluster 038	370	WP_044908372.1	*	Clostridium	Clostridium innocuum
	Cluster 039	364	WP_154257681.1	70.6	Lactonifactor	unclassified Lactonifactor
	Cluster 039	370	WP_087222929.1	*	Blautia	Blautia sp. An249
	Cluster 039	364	WP_027292177.1	70.05	Robinsoniella	Robinsoniella sp. KNHs210
	Cluster 040	370	WP_119957624.1	*	Firmicutes	Firmicutes
	Cluster 041	369	WP_195641448.1	99.46	Flavonifractor	Flavonifractor plautii
	Cluster 041	369	WP_195384416.1	99.46	Flavonifractor	Flavonifractor plautii
	Cluster 041	369	WP_138308667.1	99.46	Flavonifractor	Flavonifractor plautii
	Cluster 041	369	WP_065535003.1	99.46	Flavonifractor	Flavonifractor plautii
	Cluster 041	369	WP_055180412.1	99.46	Flavonifractor	Flavonifractor plautii
	Cluster 041	369	WP_009260903.1	99.73	Clostridiales	Clostridiales
	Cluster 041	369	WP_007492327.1	*	Flavonifractor	Flavonifractor plautii
	Cluster 042	369	WP_173714037.1	95.66	Clostridium	Clostridium beijerinckii
	Cluster 042	369	WP_173710005.1	95.12	Clostridium	Clostridium beijerinckii
	Cluster 042	369	WP_171787930.1	95.39	Clostridium	Clostridium beijerinckii
	Cluster 042	369	WP_171772005.1	95.39	Clostridium	Clostridium beijerinckii
	Cluster 042	369	WP_123054377.1	87.8	Clostridium	Clostridium sp. JN-1
	Cluster 042	369	WP_077855968.1	97.29	Clostridium	Clostridium beijerinckii
	Cluster 042	369	WP_077838390.1	94.58	Clostridium	Clostridium beijerinckii
	Cluster 042	369	WP_077829811.1	95.39	Clostridium	Clostridium beijerinckii
	Cluster 042	369	WP_061114894.1	95.39	Clostridium	Clostridium beijerinckii
	Cluster 042	369	WP_039769147.1	94.31	Clostridium	Clostridium diolis
	Cluster 042	369	WP_035792759.1	85.91	Clostridium	Clostridium botulinum
	Cluster 042	369	WP_023974468.1	94.85	Clostridium	Clostridium beijerinckii
	Cluster 042	369	WP_022748011.1	87.8	Clostridium	Clostridium saccharobutylicum
	Cluster 042	369	WP_017210903.1	94.58	Clostridium	Clostridium beijerinckii
	Cluster 042	369	WP_012059629.1	*	Clostridium	Clostridium beijerinckii
	Cluster 043	369	WP_114000727.1	*	Subdoligranulum	Subdoligranulum sp. APC924/74
	Cluster 044	369	WP_118705675.1	*	Enterocloster	Enterocloster aldensis
	Cluster 045	368	WP_016216234.1	*	Eubacterium	Eubacterium sp. 14-2
	Cluster 046	368	WP_182539073.1	75.54	Fontibacillus	Fontibacillus solani
	Cluster 046	368	WP_148391612.1	86.68	Blautia	Blautia producta
	Cluster 046	368	WP_130181506.1	98.64	Blautia	Blautia producta
	Cluster 046	368	WP_108465527.1	73.91	Paenibacillus	Paenibacillus sp. CAA11
	Cluster 046	368	WP_104805160.1	87.23	Blautia	Blautia marasmi
	Cluster 046	368	WP_103731705.1	86.68	Blautia	Blautia
	Cluster 046	368	WP_095175760.1	86.68	Blautia	Blautia
	Cluster 046	368	WP_091229408.1	76.36	Fontibacillus	Fontibacillus panacisegetis
	Cluster 046	368	WP_065544715.1	87.23	Blautia	Blautia
	Cluster 046	368	WP_048602125.1	75.82	Rubeoparvulum	Rubeoparvulum massiliense
	Cluster 046	368	WP_033140534.1	86.96	Blautia	Blautia producta
	Cluster 046	368	WP_026255374.1	*	Blautia	Blautia producta
	Cluster 047	368	WP_079535779.1	*	Phoenicibacter	Phoenicibacter congonensis
	Cluster 048	368	WP_118366523.1	99.46	Clostridium	Clostridium sp. AM09-51
	Cluster 048	368	WP_106763617.1	*	Pseudoruminococcus	Pseudoruminococcus massiliensis
	Cluster 049	368	WP_195240690.1	*	Odoribacter	Odoribacter laneus
	Cluster 049	358	WP_009135862.1	99.44	Odoribacter	Odoribacter laneus
	Cluster 050	361	WP_195637878.1	80.06	Enterocloster	Enterocloster bolteae
	Cluster 050	361	WP_195632402.1	78.67	Enterocloster	Enterocloster bolteae
	Cluster 050	367	WP_195628968.1	99.46	Clostridium	Clostridium symbiosum
	Cluster 050	367	WP_195612542.1	99.46	Clostridium	Clostridium symbiosum
	Cluster 050	367	WP_195344248.1	99.46	Clostridium	Clostridium symbiosum
	Cluster 050	367	WP_173892558.1	98.91	Clostridium	Clostridium symbiosum
	Cluster 050	362	WP_165642889.1	76.24	Enterocloster	Enterocloster aldensis
	Cluster 050	367	WP_150027800.1	99.46	Clostridium	Clostridium symbiosum
	Cluster 050	367	WP_138341779.1	98.91	Clostridium	Clostridium symbiosum
	Cluster 050	362	WP_125141237.1	88.12	Clostridium	Clostridium transplantifaecale
	Cluster 050	362	WP_120058708.1	77.07	Lachnoclostridium	Lachnoclostridium pacaense
	Cluster 050	361	WP_119205511.1	78.67	Enterocloster	Enterocloster bolteae
	Cluster 050	362	WP_118713328.1	76.52	Enterocloster	Enterocloster aldensis
	Cluster 050	367	WP_118021059.1	99.46	Clostridium	Clostridium symbiosum
	Cluster 050	361	WP_118017056.1	78.95	Enterocloster	Enterocloster bolteae
	Cluster 050	361	WP_117627297.1	78.67	Enterocloster	Enterocloster bolteae
	Cluster 050	362	WP_117563191.1	76.52	Enterocloster	Enterocloster aldensis
	Cluster 050	363	WP_103230397.1	72.73	Clostridium	Clostridium sp. chh4-2
	Cluster 050	364	WP_083423592.1	76.65	Enterocloster	Enterocloster citroniae
	Cluster 050	367	WP_073930052.1	99.46	Clostridium	Clostridium symbiosum
	Cluster 050	367	WP_055177986.1	99.18	Clostridium	Clostridium symbiosum
	Cluster 050	364	WP_048930109.1	76.37	Enterocloster	Enterocloster citroniae
	Cluster 050	364	WP_045091109.1	76.65	Clostridiales	Clostridiales
	Cluster 050	367	WP_021642185.1	99.46	Clostridium	Clostridium symbiosum
	Cluster 050	367	WP_009297367.1	99.18	Clostridium	Clostridium sp. 7_3_54FAA
	Cluster 050	364	WP_007871670.1	76.1	Enterocloster	Enterocloster citroniae
	Cluster 050	367	WP_003511078.1	99.73	Clostridiales	Clostridiales
	Cluster 050	367	WP_003501096.1	*	Clostridium	Clostridium symbiosum
	Cluster 050	361	WP_002577129.1	79.22	Clostridiales	Clostridiales
	Cluster 050	361	WP_002571108.1	78.67	Enterocloster	Enterocloster bolteae
	Cluster 050	361	WP_002566441.1	78.39	Enterocloster	Enterocloster bolteae
	Cluster 051	367	WP_005949488.1	*	Fusobacterium	Fusobacterium varium
	Cluster 051	366	WP_154499379.1	71.04	Fusobacterium	Fusobacterium sp. FSA-380-WT-2B
	Cluster 051	367	WP_130889433.1	88.01	Fusobacterium	Fusobacterium ulcerans
	Cluster 051	367	WP_118007012.1	85.56	Fusobacterium	Fusobacterium ulcerans
	Cluster 051	366	WP_117709438.1	71.04	Fusobacterium	Fusobacterium mortiferum
	Cluster 051	362	WP_115270014.1	71.27	Fusobacterium	Fusobacterium necrogenes
	Cluster 051	367	WP_096403861.1	89.92	Fusobacterium	Fusobacterium varium
	Cluster 051	367	WP_070577648.1	99.73	Fusobacterium	Fusobacterium
	Cluster 051	367	WP_008697964.1	84.74	Fusobacterium	Fusobacterium ulcerans
	Cluster 051	367	WP_005979460.1	85.01	Fusobacterium	Fusobacterium ulcerans
	Cluster 051	366	WP_005884757.1	71.04	Fusobacterium	Fusobacterium mortiferum
	Cluster 052	367	WP_168181876.1	93.19	Paenibacillus	Paenibacillus dendritiformis
	Cluster 052	367	WP_143799176.1	96.46	Paenibacillus	Paenibacillus thiaminolyticus
	Cluster 052	367	WP_133380338.1	98.37	Paenibacillus	Paenibacillus dendritiformis
	Cluster 052	367	WP_111153773.1	98.64	Paenibacillus	Paenibacillus dendritiformis
	Cluster 052	367	WP_087442004.1	95.1	Paenibacillus	Paenibacillus thiaminolyticus
	Cluster 052	367	WP_006677791.1	*	Paenibacillus	Paenibacillus dendritiformis
	Cluster 053	367	WP_007571407.1	*	Phocaeicola	Phocaeicola coprocola
	Cluster 053	363	WP_195628570.1	76.31	Bacteroides	Bacteroides finegoldii
	Cluster 053	358	WP_195605179.1	72.63	Parabacteroides	Parabacteroides distasonis
	Cluster 053	360	WP_195585792.1	70.28	Parabacteroides	Parabacteroides goldsteinii
	Cluster 053	360	WP_195332647.1	77.22	Bacteroides	Bacteroides salyersiae
	Cluster 053	358	WP_195301125.1	72.63	Parabacteroides	Parabacteroides distasonis
	Cluster 053	360	WP_195208931.1	70.83	Bacteroides	Bacteroides intestinalis
	Cluster 053	355	WP_195204089.1	71.83	Phocaeicola	Phocaeicola plebeius
	Cluster 053	360	WP_194224424.1	72.5	Dysgonomonas	Dysgonomonas sp. GY75
	Cluster 053	360	WP_191763514.1	72.5	Phocaeicola	Phocaeicola sp. Sa1CVN1
	Cluster 053	363	WP_186967592.1	76.58	Bacteroides	Bacteroides sp. M27
	Cluster 053	360	WP_183305651.1	73.89	Dysgonomonas	Dysgonomonas hofstadii
	Cluster 053	360	WP_181214160.1	71.11	Bacteroides	Bacteroides sp. AGMB03916
	Cluster 053	362	WP_175629456.1	72.1	Bacteroides	Bacteroides acidifaciens
	Cluster 053	358	WP_170104924.1	72.91	Parabacteroides	Parabacteroides distasonis
	Cluster 053	358	WP_158532806.1	72.91	Parabacteroides	Parabacteroides distasonis
	Cluster 053	358	WP_156682651.1	72.63	Parabacteroides	Parabacteroides distasonis
	Cluster 053	341	WP_156148703.1	73.31	Bacteroides	Bacteroides intestinalis
	Cluster 053	323	WP_149961439.1	71.52	Bacteroides	Bacteroides intestinalis
	Cluster 053	363	WP_143865960.1	76.03	Bacteroides	unclassified Bacteroides
	Cluster 053	360	WP_138293339.1	70.56	Bacteroides	Bacteroides intestinalis
	Cluster 053	362	WP_136013818.1	71.55	Bacteroides	Bacteroides acidifaciens
	Cluster 053	358	WP_135959234.1	73.18	Parabacteroides	Parabacteroides distasonis
	Cluster 053	360	WP_130058954.1	77.78	Bacteroides	Bacteroides salyersiae
	Cluster 053	358	WP_129984384.1	71.79	Parabacteroides	Parabacteroides distasonis
	Cluster 053	358	WP_122382677.1	72.07	Parabacteroides	Parabacteroides sp. AF39-10AC
	Cluster 053	358	WP_122297602.1	72.35	Parabacteroides	Parabacteroides distasonis
	Cluster 053	358	WP_122246641.1	72.91	Parabacteroides	Parabacteroides distasonis
	Cluster 053	358	WP_121962374.1	72.63	Parabacteroides	Parabacteroides sp. 20_3
	Cluster 053	358	WP_121956717.1	72.07	Parabacteroides	Parabacteroides distasonis
	Cluster 053	358	WP_121772594.1	72.91	Parabacteroides	Parabacteroides
	Cluster 053	362	WP_121766220.1	71.82	Bacteroides	Bacteroides acidifaciens
	Cluster 053	358	WP_121736647.1	73.18	Parabacteroides	Parabacteroides distasonis
	Cluster 053	360	WP_118717724.1	71.39	Odoribacter	Odoribacter sp. AF15-53
	Cluster 053	367	WP_118484202.1	99.18	Phocaeicola	Phocaeicola coprocola
	Cluster 053	355	WP_118337799.1	71.83	Phocaeicola	Phocaeicola plebeius
	Cluster 053	360	WP_118294558.1	70.83	Bacteroides	Bacteroides sp. AM16-24
	Cluster 053	355	WP_118242770.1	71.55	Phocaeicola	Phocaeicola plebeius
	Cluster 053	355	WP_118211321.1	71.55	Phocaeicola	Phocaeicola plebeius
	Cluster 053	355	WP_118165864.1	71.27	Phocaeicola	Phocaeicola plebeius
	Cluster 053	360	WP_117707470.1	70.56	Bacteroides	Bacteroides intestinalis
	Cluster 053	355	WP_117702498.1	71.83	Phocaeicola	Phocaeicola plebeius
	Cluster 053	360	WP_117692025.1	70.28	Bacteroides	Bacteroides intestinalis
	Cluster 053	355	WP_117672457.1	72.11	Phocaeicola	Phocaeicola plebeius
	Cluster 053	360	WP_115501851.1	70.56	Bacteroides	Bacteroides intestinalis
	Cluster 053	359	WP_101543693.1	73.54	Bacteroides	Bacteroides
	Cluster 053	360	WP_099290804.1	71.11	Butyricimonas	unclassified Butyricimonas
	Cluster 053	358	WP_087880013.1	72.63	Parabacteroides	Parabacteroides distasonis
	Cluster 053	360	WP_087427883.1	76.11	Bacteroides	Bacteroides sp. An322
	Cluster 053	358	WP_087346314.1	72.63	Parabacteroides	Parabacteroides distasonis
	Cluster 053	360	WP_087251052.1	72.5	Bacteroides	Bacteroides sp. An19
	Cluster 053	360	WP_087210050.1	72.78	Bacteroides	unclassified Bacteroides
	Cluster 053	360	WP_085930695.1	71.94	Phocaeicola	Phocaeicola plebeius
	Cluster 053	358	WP_083790429.1	72.35	Bacteroidales	Bacteroidales
	Cluster 053	358	WP_083434147.1	72.07	Parabacteroides	Parabacteroides
	Cluster 053	361	WP_082335305.1	70.08	Prevotella	Prevotella rara
	Cluster 053	338	WP_082073616.1	73.67	Bacteroides	Bacteroides acidifaciens
	Cluster 053	358	WP_081024217.1	72.63	Bacteroidales	Bacteroidales
	Cluster 053	358	WP_080707582.1	72.07	Parabacteroides	Parabacteroides distasonis
	Cluster 053	362	WP_073345161.1	72.1	Bacteroides	Bacteroides congonensis
	Cluster 053	363	WP_071150493.1	73.28	Bacteroides	Bacteroides ndongoniae
	Cluster 053	361	WP_062180295.1	72.02	Dysgonomonas	Dysgonomonas macrotermitis
	Cluster 053	358	WP_057318949.1	72.35	Parabacteroides	Parabacteroides distasonis
	Cluster 053	360	WP_055294499.1	78.06	Bacteroides	Bacteroides salyersiae
	Cluster 053	360	WP_046145241.1	70.56	Parabacteroides	Parabacteroides goldsteinii
	Cluster 053	359	WP_040311395.1	73.82	Phocaeicola	Phocaeicola coprophilus
	Cluster 053	358	WP_036630960.1	72.91	Parabacteroides	Parabacteroides
	Cluster 053	362	WP_024987690.1	71.82	Bacteroides	Bacteroides acidifaciens
	Cluster 053	367	WP_013617562.1	72.75	Phocaeicola	Phocaeicola salanitronis
	Cluster 053	360	WP_010802127.1	70.28	Parabacteroides	Parabacteroides
	Cluster 053	358	WP_009276341.1	72.91	Parabacteroides	Parabacteroides
	Cluster 053	360	WP_007654569.1	70.28	Parabacteroides	Parabacteroides goldsteinii
	Cluster 053	360	WP_007480968.1	78.06	Bacteroides	Bacteroides salyersiae
	Cluster 053	360	WP_006800163.1	72.5	Dysgonomonas	Dysgonomonas gadei
	Cluster 053	360	WP_005931912.1	78.33	Bacteroides	Bacteroides salyersiae
	Cluster 053	358	WP_005868000.1	72.63	Parabacteroides	Parabacteroides
	Cluster 053	358	WP_005855840.1	72.63	Parabacteroides	Parabacteroides
	Cluster 054	367	WP_008619721.1	*	Paraprevotella	Paraprevotella clara
	Cluster 054	357	WP_172604787.1	95.24	Paraprevotella	Paraprevotella xylaniphila
	Cluster 054	367	WP_118147470.1	98.37	Paraprevotella	Paraprevotella clara
	Cluster 055	367	WP_052332448.1	*	Bacteroides	Bacteroides neonati
	Cluster 056	367	WP_066446479.1	*	Longibaculum	Longibaculum muris
	Cluster 057	366	WP_168951974.1	99.18	Cloacibacillus	Cloacibacillus porcorum
	Cluster 057	366	WP_066742815.1	*	Cloacibacillus	Cloacibacillus porcorum
	Cluster 058	365	WP_001384897.1	*	Escherichia	Escherichia coli
	Cluster 058	365	WP_180391911.1	99.18	Escherichia	Escherichia coli
	Cluster 058	365	WP_160513602.1	99.45	Escherichia	Escherichia coli
	Cluster 058	365	WP_096969420.1	99.73	Escherichia	Escherichia coli
	Cluster 058	365	WP_077898583.1	99.45	Escherichia	Escherichia coli
	Cluster 058	365	WP_012565218.1	99.73	Enterobacteriaceae	Enterobacteriaceae
	Cluster 059	365	WP_118002776.1	99.73	Clostridium	Clostridium innocuum
	Cluster 059	365	WP_109771122.1	99.73	Clostridium	Clostridium innocuum
	Cluster 059	365	WP_002609868.1	*	Clostridium	Clostridium innocuum
	Cluster 060	351	WP_036603956.1	100	Oxalobacter	Oxalobacter formigenes
	Cluster 060	365	WP_005881496.1	*	Oxalobacter	Oxalobacter formigenes
	Cluster 061	365	WP_020994827.1	*	Oxalobacter	Oxalobacter formigenes
	Cluster 062	365	WP_129422988.1	*	Senegalimassilia	Senegalimassilia faecalis
	Cluster 062	363	WP_118350033.1	73.28	Eggerthella	Eggerthella sp. AM16-19
	Cluster 062	363	WP_114621195.1	73	Senegalimassilia	Senegalimassilia anaerobia
	Cluster 062	363	WP_042433902.1	73	Senegalimassilia	Senegalimassilia anaerobia
	Cluster 063	358	WP_188371482.1	98.04	Vibrio	Vibrio cholerae
	Cluster 063	358	WP_186592421.1	97.21	Vibrio	Vibrio cholerae
	Cluster 063	358	WP_175242979.1	97.77	Vibrio	Vibrio cholerae
	Cluster 063	358	WP_174510585.1	97.21	Vibrio	Vibrio cholerae
	Cluster 063	358	WP_149608479.1	97.77	Vibrio	Vibrio cholerae
	Cluster 063	358	WP_149595827.1	97.21	Vibrio	Vibrio cholerae
	Cluster 063	358	WP_149519550.1	98.04	Vibrio	Vibrio cholerae
	Cluster 063	358	WP_149158443.1	98.6	Vibrio	Vibrio cholerae
	Cluster 063	358	WP_148552632.1	97.49	Vibrio	Vibrio cholerae
	Cluster 063	358	WP_148531714.1	97.77	Vibrio	Vibrio cholerae
	Cluster 063	358	WP_148531582.1	97.49	Vibrio	Vibrio cholerae
	Cluster 063	358	WP_148525359.1	98.6	Vibrio	Vibrio cholerae
	Cluster 063	358	WP_148524406.1	97.77	Vibrio	Vibrio cholerae
	Cluster 063	358	WP_148522340.1	98.6	Vibrio	Vibrio cholerae
	Cluster 063	358	WP_148508233.1	97.77	Vibrio	Vibrio cholerae
	Cluster 063	358	WP_148503688.1	96.93	Vibrio	Vibrio cholerae
	Cluster 063	358	WP_148502493.1	97.49	Vibrio	Vibrio cholerae
	Cluster 063	356	WP_148500655.1	98.03	Vibrio	Vibrio cholerae
	Cluster 063	358	WP_144396480.1	97.77	Vibrio	Vibrio cholerae
	Cluster 063	358	WP_142622447.1	97.21	Vibrio	Vibrio cholerae
	Cluster 063	358	WP_142610096.1	97.77	Vibrio	Vibrio cholerae
	Cluster 063	358	WP_142580761.1	99.44	Vibrio	Vibrio cholerae
	Cluster 063	358	WP_142579103.1	97.49	Vibrio	Vibrio cholerae
	Cluster 063	358	WP_142575926.1	97.21	Vibrio	Vibrio cholerae
	Cluster 063	358	WP_142570356.1	97.21	Vibrio	Vibrio cholerae
	Cluster 063	358	WP_142564832.1	97.49	Vibrio	Vibrio cholerae
	Cluster 063	358	WP_142550266.1	97.49	Vibrio	Vibrio cholerae
	Cluster 063	358	WP_142546210.1	97.77	Vibrio	Vibrio cholerae
	Cluster 063	358	WP_138040045.1	97.21	Vibrio	Vibrio cholerae
	Cluster 063	358	WP_123162101.1	97.49	Vibrio	Vibrio cholerae
	Cluster 063	343	WP_123011840.1	92.13	Vibrio	Vibrio cholerae
	Cluster 063	358	WP_119780262.1	97.77	Vibrio	Vibrio cholerae
	Cluster 063	358	WP_119560481.1	97.49	Vibrio	Vibrio cholerae
	Cluster 063	358	WP_119474675.1	97.49	Vibrio	Vibrio cholerae
	Cluster 063	358	WP_119471787.1	97.49	Vibrio	Vibrio cholerae
	Cluster 063	358	WP_114813745.1	97.77	Vibrio	Vibrio cholerae
	Cluster 063	358	WP_114806023.1	97.77	Vibrio	Vibrio cholerae
	Cluster 063	358	WP_114772576.1	98.04	Vibrio	Vibrio cholerae
	Cluster 063	358	WP_114762932.1	97.49	Vibrio	Vibrio cholerae
	Cluster 063	358	WP_114743378.1	99.16	Vibrio	Vibrio cholerae
	Cluster 063	358	WP_114741815.1	97.77	Vibrio	Vibrio cholerae
	Cluster 063	358	WP_114730214.1	97.21	Vibrio	Vibrio cholerae
	Cluster 063	358	WP_114717376.1	98.32	Vibrio	Vibrio cholerae
	Cluster 063	358	WP_114708308.1	98.04	Vibrio	Vibrio cholerae
	Cluster 063	358	WP_113629251.1	98.32	Vibrio	Vibrio cholerae
	Cluster 063	355	WP_108488383.1	86.76	Pseudomonas	unclassified Pseudomonas
	Cluster 063	358	WP_102787458.1	97.49	Vibrio	Vibrio cholerae
	Cluster 063	358	WP_101412092.1	97.49	Vibrio	Vibrio cholerae
	Cluster 063	358	WP_095472279.1	97.49	Vibrio	Vibrio cholerae
	Cluster 063	358	WP_095467027.1	97.77	Vibrio	Vibrio cholerae
	Cluster 063	358	WP_088132215.1	98.88	Vibrio	Vibrio cholerae
	Cluster 063	358	WP_088128187.1	98.88	Vibrio	Vibrio cholerae
	Cluster 063	358	WP_076008441.1	98.04	Vibrio	Vibrio cholerae
	Cluster 063	358	WP_071193131.1	97.49	Vibrio	Vibrio cholerae
	Cluster 063	358	WP_071193095.1	97.77	Vibrio	Vibrio cholerae
	Cluster 063	358	WP_069648709.1	98.32	Vibrio	Vibrio cholerae
	Cluster 063	358	WP_069217319.1	98.32	Vibrio	Vibrio cholerae
	Cluster 063	358	WP_069213466.1	97.49	Vibrio	Vibrio cholerae
	Cluster 063	358	WP_057568496.1	97.77	Vibrio	Vibrio cholerae
	Cluster 063	358	WP_057563537.1	98.04	Vibrio	Vibrio cholerae
	Cluster 063	358	WP_057558324.1	98.6	Vibrio	Vibrio cholerae
	Cluster 063	358	WP_057550911.1	97.77	Vibrio	Vibrio cholerae
	Cluster 063	360	WP_053044251.1	97.5	Vibrio	Vibrio cholerae
	Cluster 063	306	WP_053020891.1	98.04	Vibrio	Vibrio cholerae
	Cluster 063	358	WP_046126027.1	98.88	Vibrio	Vibrio cholerae
	Cluster 063	358	WP_043992334.1	97.49	Vibrio	Vibrio cholerae
	Cluster 063	358	WP_042988305.1	97.77	Vibrio	Vibrio cholerae
	Cluster 063	358	WP_033931949.1	97.21	Vibrio	Vibrio cholerae
	Cluster 063	358	WP_033930363.1	97.77	Vibrio	Vibrio cholerae
	Cluster 063	358	WP_033929248.1	97.77	Vibrio	Vibrio cholerae
	Cluster 063	358	WP_032477529.1	97.49	Vibrio	Vibrio cholerae
	Cluster 063	358	WP_032468065.1	98.32	Vibrio	Vibrio cholerae
	Cluster 063	358	WP_019829315.1	97.49	Vibrio	Vibrio cholerae
	Cluster 063	358	WP_002052377.1	97.49	Vibrio	Vibrio cholerae
	Cluster 063	358	WP_000782352.1	98.04	Vibrio	Vibrio cholerae
	Cluster 063	358	WP_000782351.1	97.77	Vibrio	Vibrio cholerae
	Cluster 063	358	WP_000782350.1	97.77	Vibrio	Vibrio cholerae
	Cluster 063	358	WP_000782349.1	98.32	Vibrio	Vibrio cholerae
	Cluster 063	358	WP_000782348.1	98.04	Vibrio	Vibrio cholerae
	Cluster 063	358	WP_000782346.1	98.04	Vibrio	Vibrio cholerae
	Cluster 063	358	WP_000782345.1	97.77	Vibrio	Vibrio cholerae
	Cluster 063	358	WP_000782344.1	98.6	Vibrio	Vibrio cholerae
	Cluster 063	358	WP_000782343.1	98.6	Vibrio	Vibrio cholerae
	Cluster 063	358	WP_000782342.1	97.77	Vibrio	Vibrio cholerae
	Cluster 063	358	WP_000782341.1	97.77	Vibrio	Vibrio cholerae
	Cluster 063	365	WP_142626717.1	*	Vibrio	Vibrio cholerae
	Cluster 064	365	WP_195462331.1	*	Anaerotruncus	Anaerotruncus colihominis
	Cluster 065	355	WP_194180214.1	98.87	Enterococcus	Enterococcus faecalis
	Cluster 065	355	WP_193802671.1	98.87	Enterococcus	Enterococcus faecalis
	Cluster 065	355	WP_192177075.1	98.31	Enterococcus	Enterococcus faecalis
	Cluster 065	346	WP_172759821.1	98.84	Enterococcus	Enterococcus faecalis
	Cluster 065	355	WP_167591416.1	98.59	Enterococcus	Enterococcus faecalis
	Cluster 065	355	WP_161324785.1	98.59	Enterococcus	Enterococcus faecalis
	Cluster 065	355	WP_156234232.1	98.87	Enterococcus	Enterococcus faecalis
	Cluster 065	355	WP_156209264.1	98.59	Enterococcus	Enterococcus faecalis
	Cluster 065	355	WP_151081065.1	98.87	Enterococcus	Enterococcus faecalis
	Cluster 065	355	WP_142961099.1	98.59	Enterococcus	Enterococcus faecalis
	Cluster 065	355	WP_142957052.1	98.87	Enterococcus	Enterococcus faecalis
	Cluster 065	355	WP_142667446.1	98.59	Enterococcus	Enterococcus faecalis
	Cluster 065	355	WP_142430242.1	98.59	Enterococcus	Enterococcus faecalis
	Cluster 065	355	WP_142428094.1	98.31	Enterococcus	Enterococcus faecalis
	Cluster 065	355	WP_141428853.1	98.87	Enterococcus	Enterococcus faecalis
	Cluster 065	355	WP_137274409.1	98.31	Enterococcus	Enterococcus faecalis
	Cluster 065	355	WP_131639143.1	98.87	Enterococcus	Enterococcus faecalis
	Cluster 065	355	WP_129271494.1	98.87	Enterococcus	Enterococcus faecalis
	Cluster 065	355	WP_129193984.1	98.87	Enterococcus	Enterococcus faecalis
	Cluster 065	355	WP_128704808.1	98.59	Enterococcus	Enterococcus faecalis
	Cluster 065	355	WP_126268405.1	98.59	Enterococcus	Enterococcus faecalis
	Cluster 065	355	WP_126256272.1	98.31	Enterococcus	Enterococcus faecalis
	Cluster 065	355	WP_123827652.1	99.15	Enterococcus	Enterococcus faecalis
	Cluster 065	355	WP_115230851.1	92.11	Enterococcus	Enterococcus faecalis
	Cluster 065	355	WP_108458893.1	98.59	Enterococcus	Enterococcus faecalis
	Cluster 065	355	WP_104891026.1	98.31	Enterococcus	Enterococcus faecalis
	Cluster 065	355	WP_104857252.1	98.31	Enterococcus	Enterococcus faecalis
	Cluster 065	355	WP_104842141.1	98.87	Enterococcus	Enterococcus faecalis
	Cluster 065	355	WP_104806156.1	98.31	Enterococcus	Enterococcus faecalis
	Cluster 065	355	WP_096398012.1	98.31	Enterococcus	Enterococcus faecalis
	Cluster 065	355	WP_086328936.1	98.87	Enterococcus	Enterococcus faecalis
	Cluster 065	355	WP_086318176.1	98.31	Enterococcus	Enterococcus faecalis
	Cluster 065	355	WP_086279736.1	98.59	Enterococcus	Enterococcus faecalis
	Cluster 065	355	WP_083578705.1	98.87	Enterococcus	Enterococcus faecalis
	Cluster 065	355	WP_081115806.1	99.15	Enterococcus	Enterococcus faecalis
	Cluster 065	355	WP_078131175.1	98.59	Enterococcus	Enterococcus faecalis
	Cluster 065	355	WP_049095616.1	98.31	Enterococcus	Enterococcus faecalis
	Cluster 065	355	WP_048947946.1	98.87	Enterococcus	Enterococcus faecalis
	Cluster 065	355	WP_048737588.1	98.87	Enterococcus	Enterococcus
	Cluster 065	355	WP_033786597.1	98.59	Enterococcus	Enterococcus faecalis
	Cluster 065	355	WP_033596896.1	98.59	Enterococcus	Enterococcus faecalis
	Cluster 065	355	WP_033594882.1	98.87	Enterococcus	Enterococcus faecalis
	Cluster 065	355	WP_025193530.1	98.59	Enterococcus	Enterococcus faecalis
	Cluster 065	355	WP_016626312.1	98.59	Enterococcus	Enterococcus faecalis
	Cluster 065	355	WP_010830672.1	98.59	Enterococcus	Enterococcus faecalis
	Cluster 065	355	WP_010828406.1	98.31	Enterococcus	Enterococcus faecalis
	Cluster 065	355	WP_010826257.1	99.72	Enterococcus	Enterococcus faecalis
	Cluster 065	355	WP_010825528.1	98.59	Enterococcus	Enterococcus faecalis
	Cluster 065	355	WP_010823971.1	98.87	Enterococcus	Enterococcus faecalis
	Cluster 065	355	WP_010823232.1	98.31	Enterococcus	Enterococcus faecalis
	Cluster 065	355	WP_010822150.1	99.15	Enterococcus	Enterococcus faecalis
	Cluster 065	355	WP_010816800.1	98.59	Enterococcus	Enterococcus faecalis
	Cluster 065	355	WP_010776457.1	99.15	Enterococcus	Enterococcus faecalis
	Cluster 065	355	WP_010710911.1	98.59	Enterococcus	Enterococcus faecalis
	Cluster 065	355	WP_002413759.1	99.15	Enterococcus	Enterococcus faecalis
	Cluster 065	355	WP_002409206.1	99.44	Enterococcus	Enterococcus faecalis
	Cluster 065	355	WP_002402014.1	98.87	Enterococcus	Enterococcus faecalis
	Cluster 065	355	WP_002400489.1	98.87	Enterococcus	Enterococcus faecalis
	Cluster 065	355	WP_002396651.1	98.87	Enterococcus	Enterococcus faecalis
	Cluster 065	355	WP_002395854.1	97.18	Enterococcus	Enterococcus faecalis
	Cluster 065	355	WP_002389236.1	98.87	Enterococcus	Enterococcus faecalis
	Cluster 065	355	WP_002384771.1	98.87	Bacilli	Bacilli
	Cluster 065	355	WP_002380916.1	98.87	Enterococcus	Enterococcus faecalis
	Cluster 065	355	WP_002370058.1	98.87	Enterococcus	Enterococcus faecalis
	Cluster 065	355	WP_002367364.1	99.15	Enterococcus	Enterococcus faecalis
	Cluster 065	355	WP_002365295.1	98.59	Enterococcus	Enterococcus
	Cluster 065	355	WP_002359118.1	98.31	Enterococcus	Enterococcus faecalis
	Cluster 065	355	WP_002355051.1	99.44	Enterococcus	Enterococcus
	Cluster 065	364	WP_010821867.1	*	Enterococcus	Enterococcus faecalis
	Cluster 066	364	WP_138003369.1	98.63	Robinsoniella	Robinsoniella peoriensis
	Cluster 066	364	WP_130181803.1	81.04	Blautia	Blautia producta
	Cluster 066	364	WP_104802619.1	78.57	Blautia	Blautia marasmi
	Cluster 066	363	WP_095173627.1	78.51	Blautia	Blautia
	Cluster 066	364	WP_070042225.1	99.45	Robinsoniella	Robinsoniella peoriensis
	Cluster 066	355	WP_066733851.1	77.75	Bariatricus	Bariatricus massiliensis
	Cluster 066	364	WP_044294275.1	*	Robinsoniella	Robinsoniella peoriensis
	Cluster 067	364	WP_101475048.1	*	Fusobacterium	unclassified Fusobacterium
	Cluster 068	363	WP_023050446.1	*	Cetobacterium	Cetobacterium somerae
	Cluster 068	363	WP_185892075.1	99.17	Cetobacterium	Cetobacterium sp. 2G large
	Cluster 069	363	WP_055290907.1	95.59	Clostridium	Clostridium disporicum
	Cluster 069	363	WP_055276058.1	95.59	Clostridium	Clostridium disporicum
	Cluster 069	363	WP_042399100.1	*	Clostridium	Clostridium saudiense
	Cluster 070	363	WP_087362538.1	*	Alistipes	Alistipes sp. An31A
	Cluster 070	363	WP_106634068.1	99.17	Alistipes	Alistipes sp. Marseille-P5061
	Cluster 071	363	WP_118528087.1	*	Bacteroides	Bacteroides sp. OF04-15BH
	Cluster 072	363	WP_191538016.1	*	Candidatus	Candidatus Heritagella caecorum
	Cluster 073	363	WP_195248472.1	98.07	Turicibacter	Turicibacter sanguinis
	Cluster 073	363	WP_195217980.1	*	Turicibacter	Turicibacter sanguinis
	Cluster 074	362	WP_027200476.1	*	Butyricimonas	Butyricimonas virosa
	Cluster 074	361	WP_195325946.1	70.91	Bacteroides	Bacteroides uniformis
	Cluster 074	361	WP_195298766.1	70.36	Bacteroides	Bacteroides uniformis
	Cluster 074	361	WP_176469295.1	70.91	Bacteroides	Bacteroides sp. L10-4
	Cluster 074	361	WP_151882380.1	70.64	Bacteroides	Bacteroides uniformis
	Cluster 074	361	WP_151881259.1	70.91	Bacteroides	Bacteroides uniformis
	Cluster 074	353	WP_151857459.1	71.67	Bacteroides	Bacteroides uniformis
	Cluster 074	354	WP_148375298.1	75.42	Butyricimonas	Butyricimonas sp. Marseille-P2440
	Cluster 074	361	WP_138298606.1	70.64	Bacteroides	Bacteroides uniformis
	Cluster 074	361	WP_136010884.1	70.64	Bacteroides	Bacteroides sp. NM69_E16B
	Cluster 074	361	WP_130080546.1	70.91	Bacteroides	Bacteroides uniformis
	Cluster 074	362	WP_124315846.1	95.3	Butyricimonas	Butyricimonas faecihominis
	Cluster 074	361	WP_120129056.1	71.19	Bacteroides	Bacteroides sp. AF29-11
	Cluster 074	361	WP_119958194.1	70.91	Bacteroides	Bacteroides sp. AM32-11AC
	Cluster 074	361	WP_118930805.1	70.91	Bacteroides	unclassified Bacteroides
	Cluster 074	362	WP_118303846.1	95.58	Butyricimonas	Butyricimonas paravirosa
	Cluster 074	361	WP_118264198.1	71.47	Bacteroides	Bacteroides uniformis
	Cluster 074	362	WP_118260328.1	99.45	Butyricimonas	Butyricimonas virosa
	Cluster 074	361	WP_117866387.1	70.91	Bacteroides	Bacteroides uniformis
	Cluster 074	362	WP_117721541.1	98.9	Butyricimonas	Butyricimonas virosa
	Cluster 074	361	WP_117713518.1	71.47	Bacteroides	Bacteroides uniformis
	Cluster 074	362	WP_087421444.1	95.3	Butyricimonas	unclassified Butyricimonas
	Cluster 074	360	WP_065218494.1	75.28	Butyricimonas	Butyricimonas synergistica
	Cluster 074	361	WP_057252497.1	71.19	Bacteroides	Bacteroides
	Cluster 074	361	WP_044467239.1	70.91	Bacteroides	Bacteroides
	Cluster 074	361	WP_035448403.1	71.47	Bacteroides	Bacteroides uniformis
	Cluster 074	361	WP_022401027.1	71.19	Bacteroides	Bacteroides
	Cluster 074	360	WP_018339682.1	75.56	Butyricimonas	Butyricimonas synergistica
	Cluster 074	361	WP_016273632.1	70.91	Bacteroides	Bacteroides uniformis
	Cluster 074	361	WP_005836659.1	71.19	Bacteroides	Bacteroides
	Cluster 074	361	WP_005829400.1	71.19	Bacteroides	Bacteroides
	Cluster 075	362	WP_180978771.1	99.72	Proteus	Proteus vulgaris
	Cluster 075	361	WP_166541237.1	95.29	Proteus	Proteus sp. G2669
	Cluster 075	362	WP_161710300.1	99.72	Proteus	Proteus
	Cluster 075	362	WP_161669293.1	95.03	Proteus	Proteus
	Cluster 075	361	WP_159363982.1	95.84	Proteus	Proteus cibarius
	Cluster 075	361	WP_152696732.1	71.47	Morganella	Morganella morganii
	Cluster 075	361	WP_126616290.1	71.47	Morganella	Morganella morganii
	Cluster 075	361	WP_109420053.1	95.84	Proteus	Proteus cibarius
	Cluster 075	361	WP_109408246.1	95.01	Proteus	Proteus genomosp. 4
	Cluster 075	361	WP_109393742.1	95.84	Proteus	Proteus
	Cluster 075	361	WP_099660439.1	95.57	Proteus	Proteus
	Cluster 075	361	WP_098942895.1	95.57	Proteus	Proteus
	Cluster 075	343	WP_087802607.1	100	Proteus	Proteus vulgaris
	Cluster 075	362	WP_069369167.1	98.07	Shigella	unclassified Shigella
	Cluster 075	361	WP_067404023.1	72.02	Morganella	Morganella psychrotolerans
	Cluster 075	362	WP_036936946.1	*	Proteus	Proteus
	Cluster 075	361	WP_036409673.1	71.75	Morganella	Morganella morganii
	Cluster 076	362	WP_087217563.1	*	Lachnoclostridium	Lachnoclostridium sp. An14
	Cluster 077	362	WP_087412112.1	*	Bacteroides	Bacteroides clarus
	Cluster 077	362	WP_195621265.1	99.45	Bacteroides	Bacteroides clarus
	Cluster 077	362	WP_195500372.1	97.79	Bacteroides	Bacteroides clarus
	Cluster 077	362	WP_118466945.1	98.62	Bacteroides	Bacteroides clarus
	Cluster 077	362	WP_118045281.1	98.9	Bacteroides	Bacteroides clarus
	Cluster 077	362	WP_087425422.1	98.9	Bacteroides	Bacteroides clarus
	Cluster 078	362	WP_173814372.1	98.62	Dorea	Dorea phocaeensis
	Cluster 078	362	WP_101694061.1	*	Dorea	Dorea phocaeensis
	Cluster 079	361	WP_195644256.1	96.95	Collinsella	Collinsella aerofaciens
	Cluster 079	361	WP_195624970.1	96.68	Collinsella	Collinsella aerofaciens
	Cluster 079	361	WP_195620805.1	95.29	Collinsella	Collinsella aerofaciens
	Cluster 079	361	WP_195568561.1	96.4	Collinsella	Collinsella aerofaciens
	Cluster 079	361	WP_195543979.1	95.57	Collinsella	Collinsella aerofaciens
	Cluster 079	361	WP_195535557.1	95.57	Collinsella	Collinsella aerofaciens
	Cluster 079	361	WP_195520689.1	94.74	Collinsella	Collinsella aerofaciens
	Cluster 079	361	WP_195503947.1	95.29	Collinsella	Collinsella aerofaciens
	Cluster 079	361	WP_195445726.1	95.57	Collinsella	Collinsella aerofaciens
	Cluster 079	361	WP_195403877.1	95.57	Collinsella	Collinsella aerofaciens
	Cluster 079	361	WP_195363131.1	99.17	Collinsella	Collinsella aerofaciens
	Cluster 079	361	WP_195361853.1	96.4	Collinsella	Collinsella aerofaciens
	Cluster 079	361	WP_195240833.1	95.57	Collinsella	Collinsella aerofaciens
	Cluster 079	361	WP_195235069.1	95.57	Collinsella	Collinsella aerofaciens
	Cluster 079	361	WP_195192100.1	96.12	Collinsella	Collinsella aerofaciens
	Cluster 079	361	WP_161194066.1	95.29	Collinsella	Collinsella aerofaciens
	Cluster 079	361	WP_161161615.1	93.91	Collinsella	unclassified Collinsella
	Cluster 079	361	WP_161156197.1	95.01	Collinsella	Collinsella aerofaciens
	Cluster 079	361	WP_161115068.1	96.12	Collinsella	Collinsella aerofaciens
	Cluster 079	361	WP_156063214.1	95.84	Collinsella	Collinsella aerofaciens
	Cluster 079	361	WP_154514894.1	95.01	Collinsella	unclassified Collinsella
	Cluster 079	361	WP_152077703.1	95.57	Collinsella	Collinsella aerofaciens
	Cluster 079	361	WP_152077209.1	96.95	Collinsella	Collinsella aerofaciens
	Cluster 079	361	WP_152073339.1	95.84	Collinsella	Collinsella aerofaciens
	Cluster 079	361	WP_152067604.1	96.68	Collinsella	Collinsella aerofaciens
	Cluster 079	361	WP_138339536.1	94.74	Collinsella	Collinsella aerofaciens
	Cluster 079	361	WP_138113243.1	97.23	Collinsella	Collinsella aerofaciens
	Cluster 079	361	WP_128620377.1	96.4	Collinsella	Collinsella sp. OF03-4AA
	Cluster 079	361	WP_124786495.1	96.12	Collinsella	Collinsella aerofaciens
	Cluster 079	361	WP_118405159.1	96.68	Collinsella	Collinsella sp. AF31-11
	Cluster 079	361	WP_118387252.1	95.84	Collinsella	Collinsella
	Cluster 079	361	WP_118377099.1	94.74	Collinsella	Collinsella sp. AF37-9
	Cluster 079	361	WP_118345198.1	95.57	Collinsella	Collinsella sp. AF38-3AC
	Cluster 079	361	WP_118334163.1	95.84	Collinsella	Collinsella sp. AM13-34
	Cluster 079	361	WP_118328238.1	95.84	Collinsella	Collinsella sp. AM09-41
	Cluster 079	361	WP_118289314.1	96.95	Collinsella	Collinsella sp. AM12-1
	Cluster 079	361	WP_118272969.1	95.84	Collinsella	unclassified Collinsella
	Cluster 079	361	WP_118267021.1	94.74	Collinsella	Collinsella sp. AM20-15AC
	Cluster 079	361	WP_118258860.1	96.12	Collinsella	Collinsella sp. AM18-10
	Cluster 079	361	WP_118256679.1	96.4	Collinsella	Collinsella sp. AF02-46-1
	Cluster 079	361	WP_118227111.1	95.01	Collinsella	Collinsella sp. AM23-17
	Cluster 079	361	WP_118206573.1	95.84	Collinsella	Collinsella sp. AM17-1
	Cluster 079	361	WP_118099274.1	95.29	Collinsella	Collinsella sp. AM28-11LB
	Cluster 079	361	WP_118094732.1	96.95	Collinsella	Collinsella
	Cluster 079	361	WP_118081126.1	95.29	Collinsella	Collinsella sp. AM34-10
	Cluster 079	361	WP_118066519.1	96.95	Collinsella	Collinsella sp. AM33-4BH
	Cluster 079	361	WP_117862685.1	94.46	Collinsella	Collinsella sp. AM44-11
	Cluster 079	361	WP_117847973.1	97.23	Collinsella	unclassified Collinsella
	Cluster 079	361	WP_117843126.1	97.78	Collinsella	Collinsella sp. AF20-14LB
	Cluster 079	361	WP_117840231.1	95.29	Collinsella	unclassified Collinsella
	Cluster 079	361	WP_117821055.1	96.4	Collinsella	unclassified Collinsella
	Cluster 079	361	WP_117816944.1	95.01	Collinsella	unclassified Collinsella
	Cluster 079	361	WP_117802867.1	96.68	Collinsella	unclassified Collinsella
	Cluster 079	361	WP_117798456.1	95.29	Collinsella	unclassified Collinsella
	Cluster 079	361	WP_117798257.1	95.84	Collinsella	Collinsella sp. AM42-18AC
	Cluster 079	361	WP_117790887.1	95.84	Collinsella	Collinsella sp. AM43-1
	Cluster 079	361	WP_117785909.1	94.46	Collinsella	Collinsella sp. AM36-4AA
	Cluster 079	361	WP_117778619.1	96.95	Collinsella	Collinsella sp. AF16-8
	Cluster 079	361	WP_117775924.1	94.74	Collinsella	Collinsella sp. AF11-11
	Cluster 079	361	WP_117774148.1	96.95	Collinsella	unclassified Collinsella
	Cluster 079	361	WP_117766552.1	96.4	Collinsella	Collinsella
	Cluster 079	361	WP_117763460.1	95.29	Collinsella	unclassified Collinsella
	Cluster 079	361	WP_117758374.1	95.57	Collinsella	unclassified Collinsella
	Cluster 079	361	WP_117746429.1	98.06	Collinsella	Collinsella sp. TF05-9AC
	Cluster 079	361	WP_117743719.1	95.29	Collinsella	Collinsella sp. OM07-12
	Cluster 079	361	WP_117736126.1	95.84	Collinsella	Collinsella sp. OM06-18AC
	Cluster 079	361	WP_117734241.1	95.84	Collinsella	Collinsella sp. TF09-1AT
	Cluster 079	361	WP_117716959.1	96.12	Collinsella	unclassified Collinsella
	Cluster 079	361	WP_117654966.1	96.12	Collinsella	Collinsella sp. TF11-5AC
	Cluster 079	361	WP_117648268.1	95.29	Collinsella	Collinsella
	Cluster 079	361	WP_117646010.1	95.01	Collinsella	Collinsella sp. TF12-2AT
	Cluster 079	361	WP_117640210.1	95.84	Collinsella	unclassified Collinsella
	Cluster 079	361	WP_117637634.1	95.01	Collinsella	unclassified Collinsella
	Cluster 079	361	WP_117635689.1	96.95	Collinsella	Collinsella sp. TF08-11AT
	Cluster 079	361	WP_117584153.1	97.23	Collinsella	unclassified Collinsella
	Cluster 079	361	WP_117563853.1	95.84	Collinsella	Collinsella sp. TM05-37
	Cluster 079	361	WP_099432157.1	95.01	Collinsella	Collinsella aerofaciens
	Cluster 079	361	WP_089572333.1	96.95	Collinsella	unclassified Collinsella
	Cluster 079	361	WP_055309472.1	96.68	Collinsella	Collinsella aerofaciens
	Cluster 079	361	WP_055286842.1	96.68	Collinsella	Collinsella aerofaciens
	Cluster 079	361	WP_055252495.1	98.06	Collinsella	Collinsella aerofaciens
	Cluster 079	361	WP_035137620.1	96.95	Collinsella	Collinsella sp. 4_8_47FAA
	Cluster 079	361	WP_006234883.1	*	Collinsella	Collinsella aerofaciens
	Cluster 080	361	WP_018712008.1	*	Phocaeicola	Phocaeicola barnesiae
	Cluster 081	361	WP_022936634.1	*	Dielma	Dielma fastidiosa
	Cluster 082	361	WP_047772994.1	*	Faecalicatena	Faecalicatena fissicatena
	Cluster 083	361	WP_066714496.1	*	Clostridium	Clostridium sp. Marseille-P299
	Cluster 084	361	WP_068855089.1	*	Prevotella	Prevotella lascolaii
	Cluster 084	360	WP_075318078.1	71.39	Bacteroides	Bacteroides togonis
	Cluster 084	360	WP_072544904.1	74.17	Mediterranea	Mediterranea massiliensis
	Cluster 085	361	WP_072529658.1	*	Bacteroides	Bacteroides ilei
	Cluster 086	361	WP_087157209.1	*	Lachnoclostridium	Lachnoclostridium sp. An181
	Cluster 087	361	WP_106484182.1	*	Bacteroides	Bacteroides sp. Marseille-P3684
	Cluster 087	360	WP_072544053.1	70.56	Bacteroides	Bacteroides mediterraneensis
	Cluster 088	361	WP_125104863.1	*	Prevotella	Prevotella marseillensis
	Cluster 088	358	WP_087422890.1	70.11	Barnesiella	Barnesiella sp. An55
	Cluster 089	361	WP_178200044.1	*	Massilicoli	Massilicoli timonensis
	Cluster 089	359	WP_117443927.1	71.59	Clostridium	Clostridium innocuum
	Cluster 089	359	WP_040462768.1	78.27	Amedibacillus	Amedibacillus dolichus
	Cluster 089	359	WP_022420992.1	78.27	Amedibacillus	Amedibacillus dolichus
	Cluster 090	360	WP_006844499.1	*	Dysgonomonas	Dysgonomonas mossii
	Cluster 090	359	WP_195564918.1	73.54	Bacteroides	Bacteroides xylanisolvens
	Cluster 090	301	WP_151854423.1	77.74	Bacteroides	Bacteroides uniformis
	Cluster 090	360	WP_135103402.1	91.94	Dysgonomonas	Dysgonomonas mossii
	Cluster 090	359	WP_118261218.1	74.09	Butyricimonas	Butyricimonas virosa
	Cluster 090	359	WP_117720843.1	88.3	Bacteroides	Bacteroides uniformis
	Cluster 090	359	WP_074908924.1	88.3	Bacteroides	Bacteroides xylanisolvens
	Cluster 090	320	WP_032599842.1	90.31	Bacteroides	Bacteroides fragilis
	Cluster 090	359	WP_032542235.1	75.77	Bacteroides	Bacteroides fragilis
	Cluster 090	359	WP_032534547.1	75.77	Bacteroides	Bacteroides fragilis
	Cluster 090	359	WP_026367422.1	81.06	Bacteroides	Bacteroides sp. 14(A)
	Cluster 090	359	WP_025814789.1	75.49	Bacteroides	Bacteroides fragilis
	Cluster 090	359	WP_009134394.1	84.4	Alistipes	Alistipes indistinctus
	Cluster 090	359	WP_009040459.1	74.09	Bacteroides	Bacteroides sp. D22
	Cluster 090	359	WP_008766525.1	73.54	Bacteroides	Bacteroides thetaiotaomicron
	Cluster 090	359	WP_008760211.1	73.54	Bacteroides	Bacteroides sp. 1_1_14
	Cluster 090	359	WP_005805240.1	88.58	Bacteroidales	Bacteroidales
	Cluster 090	359	WP_005797284.1	76.04	Bacteroides	Bacteroides
	Cluster 091	360	WP_007663070.1	*	Bacteroides	Bacteroides intestinalis
	Cluster 092	360	WP_008862092.1	*	Barnesiella	Barnesiella intestinihominis
	Cluster 092	360	WP_195634699.1	98.06	Barnesiella	Barnesiella intestinihominis
	Cluster 092	360	WP_195331333.1	98.33	Barnesiella	Barnesiella intestinihominis
	Cluster 092	360	WP_021892559.1	98.61	Barnesiella	Barnesiella intestinihominis
	Cluster 093	360	WP_009144946.1	*	Phascolarctobacterium	Phascolarctobacterium succinatutens
	Cluster 094	360	WP_102290273.1	98.61	Eisenbergiella	Eisenbergiella massiliensis
	Cluster 094	360	WP_035321710.1	98.89	Clostridium	Clostridium sp. KLE 1755
	Cluster 094	360	WP_025489776.1	*	Eisenbergiella	Eisenbergiella massiliensis
	Cluster 095	360	WP_032848937.1	*	Bacteroides	Bacteroides ovatus
	Cluster 095	359	WP_195654629.1	96.1	Bacteroides	Bacteroides sp. 1001136B_160425_E2
	Cluster 095	357	WP_195452967.1	75.91	Alistipes	Alistipes communis
	Cluster 095	360	WP_195358381.1	99.17	Bacteroides	Bacteroides ovatus
	Cluster 095	359	WP_195344888.1	97.21	Bacteroides	Bacteroides xylanisolvens
	Cluster 095	357	WP_195291342.1	80.39	Alistipes	Alistipes finegoldii
	Cluster 095	357	WP_193559112.1	79.83	Alistipes	Alistipes finegoldii
	Cluster 095	315	WP_192921643.1	85.4	Bacteroides	Bacteroides xylanisolvens
	Cluster 095	357	WP_173390128.1	79.27	Alistipes	Alistipes senegalensis
	Cluster 095	356	WP_160650715.1	74.44	Alistipes	Alistipes sp. Z76
	Cluster 095	332	WP_151939239.1	97.59	Bacteroides	Bacteroides xylanisolvens
	Cluster 095	359	WP_151934306.1	98.05	Bacteroides	Bacteroides xylanisolvens
	Cluster 095	359	WP_151923388.1	96.94	Bacteroides	Bacteroides xylanisolvens
	Cluster 095	359	WP_151921600.1	97.21	Bacteroides	Bacteroides xylanisolvens
	Cluster 095	360	WP_149968110.1	98.06	Bacteroides	Bacteroides xylanisolvens
	Cluster 095	360	WP_148365382.1	95.83	Bacteroides	Bacteroides sp. D55t1_190419_B8
	Cluster 095	359	WP_143259949.1	96.94	Bacteroides	unclassified Bacteroides
	Cluster 095	357	WP_141418412.1	76.19	Alistipes	Alistipes communis
	Cluster 095	357	WP_141412917.1	75.91	Alistipes	Alistipes communis
	Cluster 095	358	WP_129651922.1	79.33	Alistipes	Alistipes senegalensis
	Cluster 095	355	WP_122121344.1	71.55	Alistipes	Alistipes megaguti
	Cluster 095	359	WP_121960319.1	97.77	Bacteroides	Bacteroides xylanisolvens
	Cluster 095	360	WP_120467955.1	96.11	Bacteroides	Bacteroides
	Cluster 095	359	WP_120145035.1	96.94	Bacteroides	Bacteroides sp. AM16-13
	Cluster 095	359	WP_118407196.1	97.49	Bacteroides	Bacteroides xylanisolvens
	Cluster 095	359	WP_118402218.1	90.25	Bacteroides	Bacteroides cellulosilyticus
	Cluster 095	359	WP_118391745.1	97.21	Bacteroides	Bacteroides ovatus
	Cluster 095	359	WP_118220013.1	97.77	Bacteroides	Bacteroides xylanisolvens
	Cluster 095	359	WP_118196719.1	97.49	Bacteroides	Bacteroides xylanisolvens
	Cluster 095	360	WP_099146759.1	99.44	Bacteroides	Bacteroides sp. KFT8
	Cluster 095	355	WP_087403527.1	71.83	Alistipes	Alistipes sp. An54
	Cluster 095	359	WP_087322340.1	97.21	Bacteroides	Bacteroides xylanisolvens
	Cluster 095	359	WP_087318407.1	97.49	Bacteroides	Bacteroides xylanisolvens
	Cluster 095	355	WP_087311365.1	71.83	Alistipes	Alistipes sp. An116
	Cluster 095	355	WP_087263630.1	73.8	Alistipes	Alistipes sp. An66
	Cluster 095	359	WP_074910972.1	97.49	Bacteroides	Bacteroides xylanisolvens
	Cluster 095	360	WP_074557486.1	99.44	Bacteroides	Bacteroides ovatus
	Cluster 095	360	WP_065539474.1	96.67	Bacteroides	Bacteroides caecimuris
	Cluster 095	359	WP_061448230.1	97.77	Bacteroides	Bacteroides ovatus
	Cluster 095	359	WP_049703569.1	97.49	Bacteroides	Bacteroides
	Cluster 095	358	WP_039939967.1	80.17	Alistipes	Alistipes
	Cluster 095	359	WP_032852166.1	97.49	Bacteroides	Bacteroides
	Cluster 095	359	WP_032812057.1	97.21	Bacteroides	Bacteroides xylanisolvens
	Cluster 095	357	WP_019130067.1	75.91	Alistipes	Alistipes communis
	Cluster 095	359	WP_009040653.1	98.05	Bacteroides	Bacteroides
	Cluster 095	359	WP_008777382.1	97.49	Bacteroides	Bacteroides
	Cluster 095	359	WP_004329023.1	80.5	Alistipes	Alistipes putredinis
	Cluster 095	359	WP_004315232.1	97.49	Bacteroidales	Bacteroidales
	Cluster 095	359	WP_004309081.1	97.49	Bacteroides	Bacteroides
	Cluster 095	359	WP_004299162.1	97.77	Bacteroides	Bacteroides
	Cluster 096	360	WP_094400749.1	*	Prevotella	Prevotella sp. P3-122
	Cluster 097	360	WP_122327110.1	*	Parabacteroides	Parabacteroides sp. AF17-3
	Cluster 098	360	WP_141429831.1	*	Alistipes	Alistipes dispar
	Cluster 098	359	WP_064976397.1	72.14	Alistipes	Alistipes provencensis
	Cluster 099	360	WP_172344691.1	*	Prevotella	Prevotella sp. PCHR
	Cluster 100	351	WP_191900141.1	92.88	Acinetobacter	Acinetobacter baumannii
	Cluster 100	351	WP_191011777.1	97.15	Acinetobacter	Acinetobacter seifertii
	Cluster 100	318	WP_188147502.1	94.34	Acinetobacter	Acinetobacter baumannii
	Cluster 100	351	WP_174753627.1	92.59	Acinetobacter	Acinetobacter lactucae
	Cluster 100	351	WP_174750588.1	92.31	Acinetobacter	Acinetobacter lactucae
	Cluster 100	351	WP_174746330.1	94.02	Acinetobacter	Acinetobacter oleivorans
	Cluster 100	351	WP_174744835.1	96.87	Acinetobacter	Acinetobacter seifertii
	Cluster 100	351	WP_174741332.1	97.15	Acinetobacter	Acinetobacter seifertii
	Cluster 100	351	WP_174741057.1	93.73	Acinetobacter	Acinetobacter oleivorans
	Cluster 100	351	WP_174736122.1	97.44	Acinetobacter	Acinetobacter seifertii
	Cluster 100	351	WP_174732102.1	92.88	Acinetobacter	Acinetobacter oleivorans
	Cluster 100	351	WP_174730029.1	92.31	Acinetobacter	Acinetobacter lactucae
	Cluster 100	351	WP_174724622.1	97.15	Acinetobacter	Acinetobacter seifertii
	Cluster 100	351	WP_174723368.1	90.88	Acinetobacter	Acinetobacter pittii
	Cluster 100	351	WP_171553074.1	76.64	Acinetobacter	Acinetobacter sp. Ac_5812
	Cluster 100	351	WP_171429650.1	92.02	Acinetobacter	Acinetobacter lactucae
	Cluster 100	351	WP_170248177.1	90.6	Acinetobacter	Acinetobacter sp. J00019
	Cluster 100	351	WP_169110840.1	76.92	Acinetobacter	Acinetobacter baumannii
	Cluster 100	351	WP_167247567.1	77.49	Acinetobacter	Acinetobacter sp. Tr-809
	Cluster 100	351	WP_163118930.1	92.31	Acinetobacter	Acinetobacter pittii
	Cluster 100	351	WP_161511917.1	90.03	Acinetobacter	Acinetobacter pittii
	Cluster 100	351	WP_161282326.1	90.6	Acinetobacter	Acinetobacter pittii
	Cluster 100	353	WP_160123939.1	77.62	Acinetobacter	Acinetobacter haemolyticus
	Cluster 100	351	WP_159884062.1	77.49	Acinetobacter	Acinetobacter dispersus
	Cluster 100	351	WP_159724562.1	78.92	Acinetobacter	Acinetobacter sp. 8BE
	Cluster 100	351	WP_152877258.1	74.93	Acinetobacter	Acinetobacter guerrae
	Cluster 100	351	WP_151989194.1	93.16	Acinetobacter	Acinetobacter oleivorans
	Cluster 100	351	WP_151980320.1	74.64	Acinetobacter	Acinetobacter guerrae
	Cluster 100	351	WP_151963047.1	93.45	Acinetobacter	Acinetobacter oleivorans
	Cluster 100	351	WP_151863934.1	93.16	Acinetobacter	Acinetobacter nosocomialis
	Cluster 100	322	WP_151834195.1	76.09	Acinetobacter	Acinetobacter ursingii
	Cluster 100	351	WP_151828106.1	93.16	Acinetobacter	Acinetobacter oleivorans
	Cluster 100	351	WP_151818964.1	92.88	Acinetobacter	Acinetobacter nosocomialis
	Cluster 100	352	WP_151813536.1	75.57	Acinetobacter	Acinetobacter ursingii
	Cluster 100	351	WP_151813479.1	93.16	Acinetobacter	Acinetobacter sp. TUM15379
	Cluster 100	351	WP_151794339.1	93.45	Acinetobacter	Acinetobacter nosocomialis
	Cluster 100	351	WP_151793017.1	97.72	Acinetobacter	Acinetobacter seifertii
	Cluster 100	351	WP_151781943.1	92.88	Acinetobacter	Acinetobacter nosocomialis
	Cluster 100	351	WP_151762088.1	97.15	Acinetobacter	Acinetobacter seifertii
	Cluster 100	351	WP_151745453.1	92.02	Acinetobacter	Acinetobacter calcoaceticus
	Cluster 100	352	WP_151725570.1	75.85	Acinetobacter	Acinetobacter ursingii
	Cluster 100	351	WP_151717036.1	77.49	Acinetobacter	Acinetobacter sp. TUM15071
	Cluster 100	351	WP_151688441.1	93.45	Acinetobacter	Acinetobacter nosocomialis
	Cluster 100	353	WP_150026065.1	77.34	Acinetobacter	Acinetobacter sp. C16S1
	Cluster 100	351	WP_140947880.1	92.88	Acinetobacter	Acinetobacter baumannii
	Cluster 100	353	WP_134252471.1	77.62	Acinetobacter	Acinetobacter haemolyticus
	Cluster 100	351	WP_133972967.1	91.45	Acinetobacter	Acinetobacter calcoaceticus
	Cluster 100	351	WP_133746813.1	92.02	Acinetobacter	Acinetobacter sp. 3664
	Cluster 100	351	WP_133238876.1	93.16	Acinetobacter	Acinetobacter baumannii
	Cluster 100	351	WP_132069367.1	92.02	Acinetobacter	Acinetobacter sp. 3636
	Cluster 100	350	WP_130161372.1	77.43	Acinetobacter	Acinetobacter halotolerans
	Cluster 100	351	WP_130133850.1	76.92	Acinetobacter	Acinetobacter venetianus
	Cluster 100	351	WP_126645929.1	90.88	Acinetobacter	Acinetobacter pittii
	Cluster 100	351	WP_125739947.1	92.02	Acinetobacter	Acinetobacter lactucae
	Cluster 100	351	WP_125699852.1	92.31	Acinetobacter	Acinetobacter lactucae
	Cluster 100	335	WP_125316762.1	80.6	Acinetobacter	Acinetobacter haemolyticus
	Cluster 100	352	WP_125269753.1	76.14	Acinetobacter	Acinetobacter sp. FDAARGOS_515
	Cluster 100	350	WP_121929242.1	77.14	Acinetobacter	Acinetobacter sp. 2JN-4
	Cluster 100	351	WP_120369047.1	75.21	Acinetobacter	Acinetobacter guerrae
	Cluster 100	352	WP_119686585.1	75	Acinetobacter	Acinetobacter ursingii
	Cluster 100	353	WP_115736468.1	77.9	Acinetobacter	Acinetobacter haemolyticus
	Cluster 100	351	WP_114193717.1	93.45	Acinetobacter	Acinetobacter nosocomialis
	Cluster 100	351	WP_114172341.1	92.88	Acinetobacter	Acinetobacter baumannii
	Cluster 100	353	WP_113997359.1	78.19	Acinetobacter	Acinetobacter haemolyticus
	Cluster 100	351	WP_111854155.1	93.16	Acinetobacter	Acinetobacter oleivorans
	Cluster 100	353	WP_109440390.1	77.05	Acinetobacter	Acinetobacter haemolyticus
	Cluster 100	351	WP_108010911.1	91.45	Acinetobacter	Acinetobacter pittii
	Cluster 100	351	WP_107972099.1	97.15	Acinetobacter	Acinetobacter seifertii
	Cluster 100	351	WP_107880866.1	92.88	Acinetobacter	Acinetobacter oleivorans
	Cluster 100	351	WP_106465313.1	93.73	Acinetobacter	Acinetobacter nosocomialis
	Cluster 100	351	WP_101663207.1	91.74	Acinetobacter	Acinetobacter pittii
	Cluster 100	351	WP_101235944.1	78.35	Acinetobacter	Acinetobacter proteolyticus
	Cluster 100	351	WP_100192315.1	96.87	Acinetobacter	Acinetobacter seifertii
	Cluster 100	351	WP_099948767.1	76.35	Acinetobacter	Acinetobacter junii
	Cluster 100	351	WP_092706973.1	91.45	Acinetobacter	Acinetobacter sp. yr461
	Cluster 100	351	WP_087606454.1	93.45	Acinetobacter	Acinetobacter nosocomialis
	Cluster 100	351	WP_087400773.1	90.6	Acinetobacter	Acinetobacter pittii
	Cluster 100	351	WP_087088061.1	92.02	Acinetobacter	Acinetobacter pittii
	Cluster 100	315	WP_086610734.1	92.06	Acinetobacter	Acinetobacter
	Cluster 100	351	WP_086497562.1	97.15	Acinetobacter	Acinetobacter seifertii
	Cluster 100	351	WP_086399512.1	91.17	Acinetobacter	Acinetobacter pittii
	Cluster 100	351	WP_077163372.1	97.44	Acinetobacter	Acinetobacter
	Cluster 100	353	WP_075315515.1	77.62	Acinetobacter	Acinetobacter haemolyticus
	Cluster 100	351	WP_070075457.1	78.35	Acinetobacter	Acinetobacter proteolyticus
[truncated: 5,259 more rows]

## Sheet: Table S6
	Table S6: Genus composition of the clusters identified in the phylogenetic tree
[truncated: 63 more rows]

[truncated: 1 more sheets: Table S7]
